# Supplementary material for: New plastome structural rearrangements discovered in core Tillandsioideae (Bromeliaceae) support recently adopted taxonomy
Source: Front Plant Sci. 2022 Aug 1;13:924922. doi: 10.3389/fpls.2022.924922 (PMC9378858; doi:10.3389/fpls.2022.924922)
Supplement: Supplementary Material 1 — Taxon sampling and voucher information including collector, and collection number (herbarium code as in http://sweetgum.nybg.org/science/ih/). [file Table_1.XLSX]

## Sheet: Sheet1
Main clade	Tribe	Subtribe/Subclade	Representing group	Taxon	Herbaria or Botanical Garden	Voucher information	Lab #/GenBank accession #
Non-core Tillandsioideae	Catopsideae	NA	Catopsis	Catopsis sessiliflora (Ruiz & Pav.) Mez	MEXU	Granados Mendoza, 1082	T1200
Core Tillandsioideae	Tillandsieae	Core Tillandsieae	Barfussia	Barfussia laxissima (Mez) Manzan. & W. Till	Utrecht University Botanic Gardens	2020GR00392	T1578
Core Tillandsioideae	Tillandsieae	Non-Core Tillandsieae	Guzmania	Guzmania osyana (E. Morren) Mez	Utrecht University Botanic Gardens	2017GR00829	T1573
Core Tillandsioideae	Tillandsieae	Core Tillandsieae	Lemeltonia	Lemeltonia narthecioides (C. Presl) Barfuss & W. Till	Utrecht University Botanic Gardens	1998GR01189	T1516
Core Tillandsioideae	Tillandsieae	Core Tillandsieae	Pseudalcantarea	Pseudalcantarea viridiflora (Beer) Pinzón & Barfuss	MEXU	Pérez Flores, 6	T1484
Core Tillandsioideae	Tillandsieae	Core Tillandsieae	Pseudalcantarea	Pseudalcantarea macropetala (Wawra) Pinzón & Barfuss	MEXU	Granados Mendoza, 835	T902
Core Tillandsioideae	Tillandsieae	Core Tillandsieae	Racinaea	Racinaea ropalocarpa (André) M.A. Spencer & L.B. Sm.	Sequence Read Archive, NCBI	NA	SRS8247011
Core Tillandsioideae	Tillandsieae	Core Tillandsieae	Tillandsia australis complex	Tillandsia australis Mez	Jardín Botánico Lucien Hauman	sn	T1610
Core Tillandsioideae	Tillandsieae	Core Tillandsieae	Tillandsia biflora complex	Tillandsia deppeana Steud.	MEXU	Granados Mendoza, 1079	T1197
Core Tillandsioideae	Tillandsieae	Core Tillandsieae	Tillandsia biflora complex	Tillandsia imperialis E. Morren ex Mez	MEXU	Granados Mendoza, 1032	T1139
Core Tillandsioideae	Tillandsieae	Core Tillandsieae	Tillandsia disticha complex	Tillandsia disticha Kunth	Dresden University of Technology Botanical Garden	009313-15	T1284
Core Tillandsioideae	Tillandsieae	Core Tillandsieae	Tillandsia gardneri complex	Tillandsia edithae Rauh	Utrecht University Botanic Gardens	1996GR00003	T1498
Core Tillandsioideae	Tillandsieae	Core Tillandsieae	Tillandsia purpurea complex	Tillandsia cacticola L.B. Sm.	Dresden University of Technology Botanical Garden	015328-19	T1290
Core Tillandsioideae	Tillandsieae	Core Tillandsieae	Tillandsia sphaerocephala complex	Tillandsia sphaerocephala Baker	Utrecht University Botanic Gardens	2003GR01705	T1531
Core Tillandsioideae	Tillandsieae	Core Tillandsieae	Tillandsia subg. Aerobia	Tillandsia bermejoensis L. Hrom.	Dresden University of Technology Botanical Garden	002586-21	T1261
Core Tillandsioideae	Tillandsieae	Core Tillandsieae	Tillandsia subg. Anoplophytum	Tillandsia ixioides Griseb.	MVFA	Rossado, 84	T1604
Core Tillandsioideae	Tillandsieae	Core Tillandsieae	Tillandsia subg. Diaphoranthema	Tillandsia usneoides (L.) L.	MEXU	Granados Mendoza, 1010	T1117
Core Tillandsioideae	Tillandsieae	Core Tillandsieae	Tillandsia subg. Phytarrhiza	Tillandsia duratii Vis.	MVFA	Rossado, 365	T1607
Core Tillandsioideae	Tillandsieae	Core Tillandsieae	Tillandsia subg. Pseudovriesea	Tillandsia cereicola Mez	Utrecht University Botanic Gardens	2008GR01438	T1550
Core Tillandsioideae	Tillandsieae	Core Tillandsieae	Tillandsia subg. Pseudovriesea	Tillandsia espinosae L.B. Sm.	Utrecht University Botanic Gardens	1999GR01274	T1520
Core Tillandsioideae	Tillandsieae	Core Tillandsieae	Tillandsia subg. Tillandsia	Tillandsia malzinei (E. Morren) Baker	MEXU	Salazar, 9366	T262
Core Tillandsioideae	Tillandsieae	Core Tillandsieae	Tillandsia subg. Tillandsia (K.1)	Tillandsia achyrostachys E. Morren ex Baker	MEXU	Granados Mendoza, 1002	T1109
Core Tillandsioideae	Tillandsieae	Core Tillandsieae	Tillandsia subg. Tillandsia (K.1)	Tillandsia gymnobotrya Baker	MEXU	Granados Mendoza, 1075	T1193
Core Tillandsioideae	Tillandsieae	Core Tillandsieae	Tillandsia subg. Tillandsia (K.1)	Tillandsia punctulata Schltdl. & Cham.	MEXU	Granados Mendoza, 1077	T1195
Core Tillandsioideae	Tillandsieae	Core Tillandsieae	Tillandsia subg. Tillandsia (K.2)	Tillandsia brachycaulos Schltdl.	MEXU	Granados Mendoza, 1045	T1152
Core Tillandsioideae	Tillandsieae	Core Tillandsieae	Tillandsia subg. Tillandsia (K.2)	Tillandsia schiedeana Steud.	MEXU	Granados Mendoza, 1081	T1199
Core Tillandsioideae	Tillandsieae	Core Tillandsieae	Tillandsia subg. Tillandsia (K.2)	Tillandsia utriculata L.	CICY	Ramírez Morillo, 2273	T865
Core Tillandsioideae	Tillandsieae	Core Tillandsieae	Tillandsia subg. Viridantha	Tillandsia ignesiae Mez	MEXU	Granados Mendoza, 1012	T1119
Core Tillandsioideae	Tillandsieae	Core Tillandsieae	Wallisia	Wallisia cyanea Barfuss & W. Till	Dresden University of Technology Botanical Garden	002627-17	T1282
Core Tillandsioideae	Vrieseeae	Cipuropsidinae	Cipuropsis-Mezobromelia complex	Mezobromelia capituligera (Griseb.) J.R. Grant	Sequence Read Archive, NCBI	NA	SRS8247037
Core Tillandsioideae	Vrieseeae	Cipuropsidinae	Goudaea	Goudaea ospinae (H. Luther) W. Till & Barfuss	Utrecht University Botanic Gardens	2010GR00784	T1559
Core Tillandsioideae	Vrieseeae	Cipuropsidinae	Lutheria	Lutheria splendens (Brongn.) Barfuss & W. Till	Utrecht University Botanic Gardens	2008GR01125	T1540
Core Tillandsioideae	Vrieseeae	Cipuropsidinae	Werauhia	Werauhia vanhyningii (L.B. Sm.) J.R. Grant	MEXU	Granados Mendoza, 881	T975
Core Tillandsioideae	Vrieseeae	Cipuropsidinae	Zizkaea	Zizkaea tuerckheimii (Mez) W. Till & Barfuss	Utrecht University Botanic Gardens	2004GR01127	T1533
Core Tillandsioideae	Vrieseeae	Vrieseinae	Alcantarea	Alcantarea odorata (Leme) J.R. Grant	Utrecht University Botanic Gardens	1998GR01174	T1515
Core Tillandsioideae	Vrieseeae	Vrieseinae	Vriesea	Vriesea saundersii (Carrière) E.Morren ex Mez	Utrecht University Botanic Gardens	2006GR01612	T1535
Core Tillandsioideae	Vrieseeae	Vrieseinae	Vriesea	Vriesea sucrei L.B. Sm. & Read	Utrecht University Botanic Gardens	2010GR00572	T1557
