# Supplementary material for: New plastome structural rearrangements discovered in core Tillandsioideae (Bromeliaceae) support recently adopted taxonomy
Source: Front Plant Sci. 2022 Aug 1;13:924922. doi: 10.3389/fpls.2022.924922 (PMC9378858; doi:10.3389/fpls.2022.924922)
Supplement: Supplementary Material 3 — (A) Maximum net phylogenetic informativeness (PI) and the time at which it was reached for each analyzed locus. Loci were sorted by the net PI from high to low informativeness. Loci highlighted in green have been used in previous phylogenetic studies of Tillandsioideae. Net PI of regions was calculated by adding the PI values of each individual locus involved. (B) Raw phylogenetic informativeness profile data for each analyzed partition. [file Table_3.XLSX]

## Sheet: Plastome_size
Node	Ancestral character estimate	Variance	Lower 95% CI	Upper 95% CI
1	157348	7.25019e+06	152070	162625
2	157138	4.47703e+06	152991	161285
3	157306	3.31121e+06	153740	160873
4	157333	2.99898e+06	153939	160727
5	157487	1.98974e+06	154722	160252
6	157449	2.54924e+06	154319	160578
7	157264	1.93975e+06	154534	159994
8	157667	2.07211e+06	154845	160488
9	157739	1.33458e+06	155475	160003
10	156382	1.8913e+06	153686	159077
11	156196	1.44113e+06	153843	158549
12	156731	1.45345e+06	154368	159094
13	156662	808483	154900	158424
14	156969	466317	155631	158308
15	155904	1.16852e+06	153785	158023
16	153822	1.14537e+06	151725	155920
17	147263	1.03085e+06	145273	149253
18	155613	992603	153661	157566
19	156868	787646	155128	158607
20	157053	668228	155451	158655
21	157118	435685	155824	158411
22	158472	558823	157007	159937
23	158919	333161	157787	160050
24	156306	1.07882e+06	154270	158342
25	156983	1.18139e+06	154852	159113
26	157544	733659	155865	159222
27	156538	1.00736e+06	154571	158505
28	156838	1.1661e+06	154721	158954
29	156685	934833	154790	158580
30	157249	1.00745e+06	155282	159217
31	156644	866333	154820	158468
32	156773	849236	154966	158579
33	156551	820923	154775	158327
34	156402	717035	154742	158062
35	156070	569768	154591	157550
36	155809	364490	154626	156993

## Sheet: LSC_size
Node	Ancestral character estimate	Variance	Lower 95% CI	Upper 95% CI
1	86343.4	5.93964e+06	81566.6	91120.2
2	86271.3	3.66775e+06	82517.7	90025
3	86002.3	2.71267e+06	82774.2	89230.5
4	85886.8	2.45688e+06	82814.6	88959
5	85812.6	1.63007e+06	83310.2	88315
6	85848.9	2.08843e+06	83016.4	88681.4
7	85552	1.58912e+06	83081.2	88022.7
8	85944.6	1.69755e+06	83390.9	88498.3
9	85963.5	1.09334e+06	83914.1	88013
10	86665.1	1.54942e+06	84225.3	89104.8
11	86782.4	1.18063e+06	84652.7	88912.1
12	85808.5	1.19072e+06	83669.8	87947.3
13	85442.9	662341	83847.7	87038
14	85657	382025	84445.5	86868.4
15	87094.5	957293	85176.8	89012.2
16	89447.6	938332	87549	91346.2
17	95485.2	844509	93684	97286.4
18	87973.8	813178	86206.3	89741.2
19	86985.6	645270	85411.2	88560.1
20	86337.8	547438	84887.6	87788
21	85931.9	356930	84761	87102.9
22	86475.1	457810	85148.9	87801.3
23	86332.4	272939	85308.4	87356.3
24	86622.3	883809	84779.7	88464.9
25	85970.8	967843	84042.6	87899
26	86024.9	601041	84505.4	87544.5
27	86313	825269	84532.4	88093.5
28	85775	955314	83859.3	87690.7
29	86157.3	765851	84442.1	87872.6
30	86182.1	825339	84401.5	87962.7
31	85993.5	709733	84342.2	87644.7
32	85967.8	695727	84333	87602.7
33	85839.8	672532	84232.5	87447.2
34	85753.9	587423	84251.7	87256.1
35	85468.3	466776	84129.2	86807.3
36	85232.7	298604	84161.7	86303.8

## Sheet: SSC_size
Node	Ancestral character estimate	Variance	Lower 95% CI	Upper 95% CI
1	18217.9	148454	17462.8	18973.1
2	18228.1	91670.9	17634.7	18821.6
3	18260.8	67799.8	17750.5	18771.2
4	18214	61406.5	17728.3	18699.7
5	18345.7	40741.5	17950.1	18741.3
6	18340.4	52197.7	17892.6	18788.2
7	18388.1	39718	17997.5	18778.8
8	18361.7	42428.1	17957.9	18765.4
9	18348.2	27326.6	18024.2	18672.2
10	18183	38725.8	17797.3	18568.7
11	18156.9	29508.3	17820.3	18493.6
12	18144.7	29760.5	17806.6	18482.9
13	17986.5	16554.4	17734.3	18238.7
14	17996.2	9548.23	17804.7	18187.7
15	18133.3	23926.3	17830.1	18436.5
16	18118.7	23452.4	17818.5	18418.9
17	18335.6	21107.4	18050.8	18620.3
18	18026.1	20324.4	17746.7	18305.5
19	17868.6	16127.7	17619.6	18117.5
20	18082.7	13682.5	17853.4	18312
21	18208.2	8921.01	18023.1	18393.4
22	17311	11442.4	17101.3	17520.6
23	17125.7	6821.75	16963.8	17287.5
24	18114.5	22089.7	17823.2	18405.8
25	18136.6	24190	17831.8	18441.5
26	18245.5	15022.3	18005.3	18485.8
27	18090.2	20626.5	17808.7	18371.7
28	18019.7	23876.9	17716.9	18322.6
29	18085.9	19141.5	17814.8	18357.1
30	17963.3	20628.3	17681.8	18244.8
31	18122.6	17738.9	17861.6	18383.7
32	17944.2	17388.8	17685.7	18202.7
33	18230.7	16809.1	17976.5	18484.8
34	18423.9	14681.9	18186.4	18661.4
35	18540	11666.5	18328.3	18751.7
36	18608.7	7463.24	18439.3	18778

## Sheet: IR_size
Node	Ancestral character estimate	Variance	Lower 95% CI	Upper 95% CI
1	26393.3	6.49881e+06	21396.7	31389.8
2	26319.3	4.01305e+06	22392.9	30245.7
3	26521.7	2.96805e+06	23145	29898.3
4	26616	2.68817e+06	23402.4	29829.5
5	26664.3	1.78353e+06	24046.8	29281.9
6	26629.6	2.28504e+06	23666.8	29592.4
7	26661.9	1.73872e+06	24077.4	29246.4
8	26680.1	1.85736e+06	24009	29351.3
9	26713.7	1.19627e+06	24570	28857.4
10	25766.8	1.69529e+06	23214.8	28318.8
11	25628.5	1.29178e+06	23400.9	27856.2
12	26389	1.30282e+06	24151.9	28626.2
13	26616.3	724695	24947.8	28284.8
14	26658.1	417990	25390.9	27925.3
15	25338.2	1.04742e+06	23332.3	27344.1
16	23128.1	1.02667e+06	21142.1	25114.1
17	16721.4	924013	14837.3	18605.4
18	24806.7	889733	22957.9	26655.5
19	26006.8	706018	24359.9	27653.7
20	26316.2	598976	24799.3	27833.1
21	26488.7	390532	25263.9	27713.6
22	27342.8	500909	25955.7	28730
23	27730.3	298634	26659.2	28801.4
24	25784.5	967013	23857.1	27711.9
25	26437.7	1.05896e+06	24420.7	28454.6
26	26636.5	657625	25047.1	28226
27	26067.6	902962	24205.1	27930.1
28	26521.5	1.04525e+06	24517.7	28525.4
29	26220.9	837950	24426.8	28015.1
30	26552	903039	24689.4	28414.5
31	26263.9	776549	24536.8	27991.1
32	26430.3	761224	24720.3	28140.4
33	26240.4	735846	24559.1	27921.7
34	26112.2	642725	24540.9	27683.5
35	26031.1	510720	24630.4	27431.8
36	25984	326716	24863.7	27104.4

## Sheet: GC_content_Total
Node	Ancestral character estimate	Variance	Lower 95% CI	Upper 95% CI
1	37.3253	0.00300664	37.2178	37.4328
2	37.3497	0.00185662	37.2653	37.4342
3	37.3769	0.00137315	37.3043	37.4495
4	37.4059	0.00124367	37.3368	37.4751
5	37.4048	0.00082514	37.3485	37.4611
6	37.3751	0.00105716	37.3114	37.4388
7	37.4044	0.000804412	37.3488	37.46
8	37.3544	0.0008593	37.2969	37.4118
9	37.3478	0.000553447	37.3017	37.3939
10	37.3441	0.000784317	37.2892	37.399
11	37.344	0.000597634	37.2961	37.3919
12	37.3585	0.000602742	37.3103	37.4066
13	37.3737	0.000335277	37.3378	37.4096
14	37.3581	0.000193381	37.3309	37.3854
15	37.341	0.000484581	37.2978	37.3841
16	37.3093	0.000474983	37.2666	37.352
17	37.2922	0.00042749	37.2517	37.3327
18	37.3035	0.00041163	37.2637	37.3432
19	37.295	0.000326635	37.2596	37.3304
20	37.312	0.000277113	37.2794	37.3446
21	37.3416	0.000180678	37.3152	37.3679
22	37.2569	0.000231743	37.227	37.2867
23	37.2461	0.000138161	37.223	37.2691
24	37.3485	0.000447384	37.307	37.3899
25	37.335	0.000489922	37.2916	37.3784
26	37.3284	0.000304247	37.2943	37.3626
27	37.3594	0.000417751	37.3193	37.3994
28	37.3708	0.00048358	37.3277	37.4139
29	37.367	0.000387673	37.3284	37.4056
30	37.3707	0.000417786	37.3306	37.4108
31	37.3734	0.000359267	37.3363	37.4106
32	37.3763	0.000352177	37.3395	37.4131
33	37.3787	0.000340435	37.3425	37.4149
34	37.3752	0.000297353	37.3414	37.409
35	37.3937	0.000236282	37.3636	37.4238
36	37.4114	0.000151153	37.3873	37.4355

## Sheet: GC_content_LSC
Node	Ancestral character estimate	Variance	Lower 95% CI	Upper 95% CI
1	35.2539	0.0172451	34.9965	35.5113
2	35.2987	0.0106489	35.0965	35.501
3	35.3347	0.00787596	35.1608	35.5086
4	35.3621	0.00713328	35.1965	35.5276
5	35.3702	0.00473273	35.2354	35.5051
6	35.3433	0.00606354	35.1907	35.4959
7	35.4019	0.00461384	35.2688	35.5351
8	35.3099	0.00492866	35.1723	35.4475
9	35.2964	0.00317439	35.1859	35.4068
10	35.3166	0.00449858	35.1851	35.448
11	35.3203	0.00342783	35.2055	35.435
12	35.3075	0.00345713	35.1923	35.4228
13	35.2973	0.00192304	35.2113	35.3832
14	35.2589	0.00110917	35.1936	35.3242
15	35.3265	0.0027794	35.2231	35.4298
16	35.4067	0.00272435	35.3044	35.509
17	35.6849	0.00245194	35.5878	35.7819
18	35.3276	0.00236098	35.2324	35.4228
19	35.2702	0.00187347	35.1853	35.355
20	35.2508	0.00158943	35.1726	35.3289
21	35.2693	0.00103631	35.2062	35.3324
22	35.2131	0.0013292	35.1417	35.2846
23	35.1964	0.000792448	35.1412	35.2515
24	35.3059	0.00256604	35.2066	35.4052
25	35.2657	0.00281003	35.1618	35.3696
26	35.2721	0.00174506	35.1902	35.354
27	35.2954	0.00239608	35.1995	35.3914
28	35.2964	0.00277365	35.1932	35.3997
29	35.2846	0.00222357	35.1922	35.3771
30	35.2731	0.00239629	35.1772	35.3691
31	35.2777	0.00206063	35.1887	35.3667
32	35.2583	0.00201997	35.1702	35.3464
33	35.2785	0.00195263	35.1919	35.3651
34	35.2751	0.00170552	35.1941	35.356
35	35.3025	0.00135523	35.2304	35.3747
36	35.3259	0.000866966	35.2682	35.3836

## Sheet: GC_content_SSC
Node	Ancestral character estimate	Variance	Lower 95% CI	Upper 95% CI
1	31.3937	0.0124355	31.1751	31.6123
2	31.3874	0.00767901	31.2157	31.5592
3	31.4024	0.0056794	31.2547	31.5502
4	31.4697	0.00514385	31.3292	31.6103
5	31.4406	0.0034128	31.3261	31.5551
6	31.3502	0.00437245	31.2206	31.4798
7	31.3042	0.00332707	31.1912	31.4173
8	31.3459	0.00355409	31.2291	31.4628
9	31.3562	0.00228907	31.2624	31.45
10	31.3449	0.00324395	31.2332	31.4565
11	31.3485	0.00247183	31.2511	31.446
12	31.3207	0.00249296	31.2228	31.4185
13	31.3809	0.00138671	31.3079	31.4539
14	31.4071	0.000799829	31.3517	31.4626
15	31.3578	0.00200424	31.27	31.4455
16	31.3085	0.00196454	31.2217	31.3954
17	31.2542	0.00176811	31.1717	31.3366
18	31.3106	0.00170251	31.2297	31.3915
19	31.3092	0.00135097	31.2371	31.3812
20	31.2956	0.00114615	31.2293	31.362
21	31.2974	0.000747288	31.2438	31.3509
22	31.3274	0.000958495	31.2667	31.3881
23	31.3234	0.000571439	31.2765	31.3702
24	31.3834	0.00185039	31.2991	31.4677
25	31.3089	0.00202633	31.2207	31.3972
26	31.2414	0.00125837	31.1719	31.3109
27	31.4277	0.00172783	31.3462	31.5092
28	31.4254	0.0020001	31.3377	31.5131
29	31.4726	0.00160343	31.3941	31.5511
30	31.4904	0.00172798	31.4089	31.5719
31	31.5116	0.00148594	31.436	31.5871
32	31.5064	0.00145661	31.4316	31.5812
33	31.5527	0.00140805	31.4791	31.6262
34	31.5836	0.00122986	31.5149	31.6523
35	31.6144	0.000977268	31.5531	31.6757
36	31.6542	0.000625174	31.6052	31.7032

## Sheet: GC_content_IR
Node	Ancestral character estimate	Variance	Lower 95% CI	Upper 95% CI
1	42.8081	0.616702	41.269	44.3473
2	42.8326	0.380816	41.6231	44.0421
3	42.7722	0.281652	41.732	43.8124
4	42.7478	0.255093	41.7578	43.7377
5	42.7347	0.169247	41.9284	43.541
6	42.7363	0.216838	41.8236	43.649
7	42.7246	0.164995	41.9284	43.5207
8	42.7201	0.176254	41.8972	43.543
9	42.7081	0.113519	42.0478	43.3685
10	43.0023	0.160874	42.2162	43.7885
11	43.0438	0.122583	42.3576	43.7301
12	42.8146	0.12363	42.1254	43.5037
13	42.7455	0.0687696	42.2315	43.2595
14	42.7441	0.039665	42.3537	43.1345
15	43.1312	0.099394	42.5133	43.7491
16	43.7917	0.0974253	43.1799	44.4035
17	45.7533	0.0876838	45.1729	46.3337
18	43.2713	0.0844308	42.7018	43.8408
19	42.8936	0.0669972	42.3862	43.4009
20	42.8319	0.0568395	42.3646	43.2992
21	42.8041	0.0370594	42.4268	43.1814
22	42.4195	0.0475335	41.9922	42.8468
23	42.2841	0.0283387	41.9541	42.614
24	42.9984	0.0917643	42.4046	43.5921
25	42.8046	0.100489	42.1832	43.4259
26	42.7466	0.062405	42.257	43.2363
27	42.914	0.0856862	42.3403	43.4878
28	42.7723	0.0991885	42.155	43.3896
29	42.8701	0.0795169	42.3174	43.4228
30	42.7807	0.0856935	42.207	43.3545
31	42.8561	0.0736903	42.324	43.3881
32	42.8233	0.072236	42.2965	43.3501
33	42.8551	0.0698278	42.3372	43.373
34	42.8764	0.0609911	42.3923	43.3604
35	42.8892	0.0484645	42.4577	43.3207
36	42.895	0.0310036	42.5499	43.2401

## Sheet: SSR_Total
Node	Ancestral character estimate	Variance	Lower 95% CI	Upper 95% CI
1	0.277284	0.000977538	0.216004	0.338565
2	0.260771	0.000603635	0.212616	0.308926
3	0.251439	0.000446448	0.210026	0.292853
4	0.239723	0.00040435	0.200311	0.279136
5	0.230093	0.000268275	0.19799	0.262196
6	0.253823	0.000343712	0.217486	0.290161
7	0.252155	0.000261535	0.220457	0.283852
8	0.256525	0.000279381	0.223764	0.289286
9	0.260873	0.00017994	0.234581	0.287165
10	0.246406	0.000255002	0.215107	0.277705
11	0.243283	0.000194307	0.215962	0.270604
12	0.213255	0.000195967	0.185817	0.240692
13	0.206396	0.000109007	0.185932	0.22686
14	0.193969	6.28732e-05	0.178428	0.20951
15	0.246166	0.00015755	0.221564	0.270767
16	0.246818	0.00015443	0.222461	0.271174
17	0.246634	0.000138988	0.223527	0.269741
18	0.247152	0.000133832	0.224477	0.269826
19	0.25381	0.000106198	0.233611	0.274008
20	0.262466	9.00967e-05	0.243862	0.28107
21	0.272026	5.87431e-05	0.257003	0.287048
22	0.250812	7.53457e-05	0.233799	0.267825
23	0.249077	4.49199e-05	0.23594	0.262213
24	0.248831	0.000145456	0.225193	0.27247
25	0.246392	0.000159286	0.221655	0.271128
26	0.234215	9.89187e-05	0.214721	0.253709
27	0.252107	0.000135822	0.229264	0.274949
28	0.241164	0.000157224	0.216588	0.265741
29	0.258509	0.000126043	0.236504	0.280513
30	0.253318	0.000135833	0.230475	0.276162
31	0.266641	0.000116807	0.245458	0.287824
32	0.267403	0.000114502	0.24643	0.288376
33	0.274468	0.000110685	0.253848	0.295089
34	0.279155	9.66774e-05	0.259883	0.298426
35	0.268577	7.68215e-05	0.251398	0.285756
36	0.260819	4.9144e-05	0.247079	0.274559

## Sheet: SSR_LSC
Node	Ancestral character estimate	Variance	Lower 95% CI	Upper 95% CI
1	0.415244	0.00352733	0.298837	0.531651
2	0.392185	0.00217815	0.300711	0.483659
3	0.382642	0.00161096	0.303974	0.46131
4	0.371166	0.00145905	0.296299	0.446033
5	0.352974	0.000968038	0.291991	0.413956
6	0.384576	0.00124024	0.315551	0.453602
7	0.381916	0.000943721	0.321705	0.442128
8	0.387639	0.00100811	0.325407	0.449871
9	0.392879	0.000649294	0.342936	0.442822
10	0.365152	0.000920146	0.305697	0.424606
11	0.358792	0.000701133	0.306893	0.410691
12	0.318423	0.000707125	0.266303	0.370543
13	0.311364	0.00039334	0.272492	0.350236
14	0.298128	0.000226871	0.268606	0.32765
15	0.360506	0.000568502	0.313773	0.407238
16	0.34433	0.000557241	0.298063	0.390598
17	0.327961	0.000501523	0.284067	0.371855
18	0.344408	0.000482917	0.301336	0.38748
19	0.355033	0.000383202	0.316665	0.393401
20	0.379076	0.000325104	0.343736	0.414416
21	0.394646	0.000211968	0.36611	0.423182
22	0.334907	0.000271876	0.302589	0.367224
23	0.335775	0.000162088	0.310822	0.360729
24	0.367611	0.000524862	0.322708	0.412514
25	0.361362	0.000574767	0.314372	0.408352
26	0.333546	0.000356937	0.296516	0.370576
27	0.376279	0.000490097	0.332888	0.41967
28	0.363208	0.000567327	0.316524	0.409893
29	0.388682	0.000454811	0.346882	0.430481
30	0.384774	0.000490139	0.341381	0.428166
31	0.402387	0.000421485	0.362148	0.442626
32	0.413366	0.000413167	0.373526	0.453206
33	0.4117	0.000399392	0.37253	0.45087
34	0.41876	0.000348849	0.382152	0.455368
35	0.407141	0.000277201	0.374508	0.439774
36	0.394098	0.00017733	0.367998	0.420199

[truncated: 10 more sheets: SSR_SSC, SSR_IR, SSR_CodingRegions, SSR_NonCodingRegions, Tandems_Total, Tandems_LSC, Tandems_SSC, Tandems_IR, Tandems_CodingRegions, Tandems_NonCodingRegions]
