# Supplementary material for: New plastome structural rearrangements discovered in core Tillandsioideae (Bromeliaceae) support recently adopted taxonomy
Source: Front Plant Sci. 2022 Aug 1;13:924922. doi: 10.3389/fpls.2022.924922 (PMC9378858; doi:10.3389/fpls.2022.924922)
Supplement: Supplementary Material 4 — Circular representation of the plastome of all studied species. Genes are color coded according to their functional category and GC content across the plastome is denoted by the innermost gray circle, with the 50% threshold of GC content marked by a thin gray line. Genes that are transcribed counter-clockwise and clockwise are displayed to the outside and the inside of the outer circle, respectively. [file Table_4.XLSX]

## Sheet: A
Number	Loci	Max net PI	Max net PI reached at time
1	ycf1 gene	0.923456	99
2	rpoB-trnC-petN region	0.649567	NA
3	psaC-ndhE IGS	0.481593	3
4	matK-trnK region	0.4615	NA
5	rpl16 intron	0.427775	1
6	rpoC2 gene	0.420844	99
7	psbE-petL IGS	0.340282	99
8	trnS-trnG IGS	0.338169	76
9	clpP intron 1	0.315436	1
10	rpl32-trnL IGS	0.311214	4
11	ndhF gene	0.283589	99
12	atpF intron	0.26151	13
13	matK gene	0.248882	99
14	petN-psbM IGS	0.242479	99
15	rpoB-trnC IGS	0.233493	99
16	trnT-psbD IGS	0.212443	99
17	rpoB gene	0.208403	99
18	ndhA intron	0.208106	99
19	trnC-petN IGS	0.202224	99
20	ycf2 gene	0.185901	99
21	psbM-trnD IGS	0.185842	99
22	trnD-trnY-trnE-trnT region	0.178977	NA
23	trnK-UUU intron 2	0.154511	99
24	rpoC1 exon 2	0.14946	99
25	trnK-rps16 IGS	0.149305	99
26	ndhF-rpl32 IGS	0.148904	99
27	ndhD gene	0.145632	99
28	rps15-ycf1 IGS	0.143847	7
29	petA-psbJ IGS	0.134163	99
30	ccsA-ndhD IGS	0.12942	99
31	atpH-atpI IGS	0.129268	99
32	trnH-rps19-psbA region	0.128428	NA
33	psaJ-rpl33 IGS	0.127119	99
34	trnP-psaJ IGS	0.12482	3
35	rps16 intron	0.124762	99
36	atpF-atpH IGS	0.122522	99
37	psbK-psbI IGS	0.117957	10
38	ccsA gene	0.113893	99
39	atpA gene	0.108963	99
40	petB intron	0.106822	99
41	ndhG-ndhI IGS	0.102767	94
42	rps16-trnQ IGS	0.0995332	99
43	rpoC1 intron	0.0971528	69
44	trnG-UCC intron	0.0969734	99
45	ndhH gene	0.095836	99
46	petD intron	0.091094	99
47	psbB gene	0.0909279	99
48	rpoA gene	0.0840811	99
49	psbC gene	0.0833765	99
50	trnE-trnT IGS	0.0769863	16
51	clpP intron 2	0.0766433	99
52	ndhA exon1	0.0723466	99
53	rps19-psbA IGS	0.0723302	13
54	rps3 gene	0.0686924	99
55	rps18-rpl20 IGS	0.0680485	99
56	rps11-rpl36 IGS	0.0673117	78
57	trnD-trnY IGS	0.065548	99
58	clpP-psbB IGS	0.0630233	99
59	ndhA exon 2	0.05478	99
60	trnK-UUU intron 1	0.0547386	99
61	trnQ-psbK IGS	0.0547279	99
62	rpl20-rps12 IGS	0.0537801	99
63	clpP exon 3	0.052452	83
64	clpP exon 2	0.0515759	95
65	psbA gene	0.0513732	99
66	psbD gene	0.0507871	99
67	rpoC1 exon 1	0.0503885	81
68	psbA-trnK IGS	0.050164	19
69	rpl22 gene	0.0484397	99
70	ndhG gene	0.048427	99
71	rps15 gene	0.0472991	98
72	psbI-trnS IGS	0.046041	99
73	ndhE-ndhG IGS	0.0459424	99
74	trnV-rps12 IGS	0.0453853	99
75	rps2-rpoC2 IGS	0.0453476	99
76	atpI gene	0.0445267	99
77	ndhI gene	0.0419971	99
78	rps8-rpl14 IGS	0.0415004	99
79	petD exon 2	0.0391729	99
80	rps2 gene	0.0387334	99
81	atpI-rps2 IGS	0.0381957	99
82	rpl33-rps18 IGS	0.0380989	99
83	rpoC2-rpoC1 IGS	0.036265	99
84	rpl16 exon 2	0.0355654	75
85	petL-petG IGS	0.0346604	99
86	rps8 gene	0.0342189	99
87	atpF exon 2	0.0329888	99
88	psbK gene	0.0325864	85
89	rpl16-rps3 IGS	0.0322059	99
90	rpl20 gene	0.0309003	99
91	rps16 exon 2	0.0302985	99
92	ndhE gene	0.0300753	99
93	trnG-trnR IGS	0.0300547	99
94	rps3-rpl22 IGS	0.0291937	66
95	trnW-trnP IGS	0.0291252	99
96	petD-rpoA IGS	0.0288791	99
97	ndhH-rps15 IGS	0.0284478	99
98	rps11 gene	0.0253313	99
99	infA gene	0.0250279	99
100	petB exon 2	0.0235616	99
101	rpl36-infA IGS	0.0230484	99
102	ndhD-psaC IGS	0.0222402	99
103	petB-petD IGS	0.0220819	99
104	rpl2-trnH IGS	0.0205849	47
105	psbH gene	0.0205609	99
106	rpl14-rpl16 IGS	0.0204877	99
107	clpP exon 1	0.0203447	44
108	trnY-trnE IGS	0.0190133	77
109	trnL-ycf15 IGS	0.0184381	99
110	rpl14 gene	0.0182686	99
111	psaC gene	0.0173325	99
112	psbB-psbT IGS	0.0172883	99
113	rpl32 gene	0.0170634	99
114	rpl33 gene	0.0163659	99
115	rps18 gene	0.0160421	99
116	rrn23S gene	0.0154884	99
117	atpF exon 1	0.0152493	99
118	trnY-GUA gene	0.0147772	51
119	rpl36 gene	0.0145047	99
120	ndhI-ndhA IGS	0.0144619	99
121	rps12-clpP IGS	0.0140967	99
122	atpH gene	0.013637	99
123	trnN-trnR IGS	0.0135648	99
124	ndhB-trnL IGS	0.0132772	99
125	infA-rps8 IGS	0.0131199	99
126	trnL-UAG gene	0.0122365	99
127	trnR-rrn5S IGS	0.0112038	99
128	psbF gene	0.0111264	91
129	psbJ-psbL IGS	0.0105374	99
130	trnR-atpA IGS	0.0100994	99
131	psbT-psbN IGS	0.0096732	99
132	ycf15 gene	0.00949052	99
133	rrn16S gene	0.00916017	99
134	trnI-GAU intron 1	0.00860304	99
135	psbN-psbH IGS	0.00824566	99
136	psbT gene	0.0081634	99
137	rps7-ndhB IGS	0.00799285	99
138	rpoA-rps11 IGS	0.00790175	84
139	trnA-UGC intron	0.00741749	99
140	psbN gene	0.00733955	99
141	petG-trnW IGS	0.00732206	99
142	psbC-trnS IGS	0.00726909	99
143	ndhB intron	0.00647646	99
144	trnQ-UUG gene	0.00636876	73
145	ndhB exon 2	0.00619979	99
146	psbI gene	0.00619256	99
147	psbM gene	0.00593129	99
148	psbE gene	0.00590384	99
149	atpA-atpF IGS	0.00585135	99
150	petL gene	0.00488103	99
151	rps19 gene	0.00472466	99
152	trnI-rrn16S IGS	0.00466754	99
153	psaJ gene	0.00412619	99
154	rps12 intron	0.00399479	99
155	ndhB exon 1	0.00362663	99
156	rrn23S-trnA IGS	0.00359948	99
157	rpl2 intron	0.00351112	99
158	psbL gene	0.0034228	99
159	trnK-UUU exon 2	0.0033686	99
160	rpl2 exon 2	0.00321131	99
161	rpl2 exon 1	0.0031515	99
162	petN gene	0.00296927	99
163	ycf68 intron	0.00292358	99
164	petD exon 1	0.00263784	99
165	trnC-GCA gene	0.00247785	99
166	trnW-CCA gene	0.00226195	99
167	rps12 exon 1	0.00214275	99
168	trnI-rpl23 IGS	0.00197729	99
169	rrn5S-rrn4 5S IGS	0.00180491	99
170	trnT-GGU gene	0.00175909	99
171	ycf1-trnN IGS	0.00170311	99
172	psbJ gene	0.00162257	99
173	rps7 gene	0.00123807	99
174	rpl23 gene	0.00122398	99
175	trnE-UUC gene	0.000893457	99
176	trnR-UCU gene	0.000763483	99
177	rpoC1-rpoB IGS	0.000487159	99
178	psbL-psbF IGS	1.77023e-05	99
179	psbH-petB IGS	2.61945e-25	1
180	trnS-GCU gene	1.25659e-26	1
181	trnP-UGG gene	7.70056e-32	1
182	trnA-trnI IGS	7.15477e-32	1
183	rrn16S trnV IGS	5.16703e-32	1
184	ycf2-trnI IGS	2.69143e-33	1
185	ycf68 exon 1	7.24695e-39	1
186	petG gene	3.4214e-46	1
187	trnH-rps19 IGS	6.82705e-49	1
188	rpl22-rps19 IGS	1.55483e-49	1
189	rps12-rps7 IGS	6.51315e-65	1
190	ycf15-ycf2 IGS	3.97349e-90	1
191	trnL-ccsA IGS	5.27649e-129	1
192	petB exon 1	0	0
193	rpl16 exon 1	0	0
194	rps12 exon 2	0	0
195	rps12 exon 3	0	0
196	rps16 exon 1	0	0
197	ycf68 exon 2	0	0
198	rrn4 5S gene	0	0
199	rrn5S gene	0	0
200	trnA-UGC exon 1	0	0
201	trnA-UGC exon 2	0	0
202	trnD-GUC gene	0	0
203	trnG-UCC exon 1	0	0
204	trnG-UCC exon 2	0	0
205	trnH-GUG gene	0	0
206	trnI-CAU gene	0	0
207	trnI-GAU exon 1	0	0
208	trnI-GAU exon 2	0	0
209	trnK-UUU exon 1	0	0
210	trnL-CAA gene	0	0
211	trnN-GUU gene	0	0
212	trnR-ACG gene	0	0
213	trnV-GAC gene	0	0
214	psbF-psbE IGS	0	0
215	rpl23-rpl2 IGS	0	0
216	rrn4 5S-rrn23S IGS	0	0
217	trnI-GAU intron 2	0	0

## Sheet: B
Loci	rpoC1_intron	rpoC1-rpoB_IGS	rpoC2_gene	rpoC2-rpoC1_IGS	rps2_gene	rps2-rpoC2_IGS	rps3_gene	rps3-rpl22_IGS	rps7_gene	rps7-ndhB_IGS	rps8_gene	rps8-rpl14_IGS	rps11_gene	rps11-rpl36_IGS	rps12_exon_1	rps12_exon_2	rps12_exon_3	rps12_intron	rps12-clpP_IGS	rps12-rps7_IGS	rps15_gene	rps15-ycf1_IGS	rps16_exon_1	rps16_exon_2	rps16_intron	rps16-trnQ_IGS	rps18_gene	rps18-rpl20_IGS	rps19_gene	rps19-psbA_IGS	rrn4_5S_gene	rrn4_5S-rrn23S_IGS	rrn5S_gene	rrn5S-rrn4_5S_IGS	rrn16S_gene	rrn16S_trnV_IGS	rrn23S_gene	rrn23S-trnA_IGS	trnA-trnI_IGS	trnA-UGC_exon_1	trnA-UGC_exon_2	trnA-UGC_intron	trnC-GCA_gene	trnC-petN_IGS	trnD-GUC_gene	trnD-trnY_IGS	trnE-trnT_IGS	trnE-UUC_gene	trnG-trnR_IGS
0	0	0	0	0	0	0	0	0	0	0	0	0	0	0	0	0	0	0	0	0	0	0	0	0	0	0	0	0	0	0	0	0	0	0	0	0	0	0	0	0	0	0	0	0	0	0	0	0	0
1	0.00682646	6.29431e-06	0.00948827	0.000684851	0.000637427	0.000997123	0.00156932	0.00136561	1.92401e-05	0.000128406	0.000626867	0.000856581	0.000401398	0.00318987	3.0333e-05	0	0	6.64235e-05	0.000248558	6.51315e-65	0.0025425	0.0565391	0	0.0005987	0.00570388	0.00263568	0.000274916	0.00149487	6.68782e-05	0.0155449	0	0	0	2.61205e-05	0.000152819	5.16703e-32	0.000251749	5.6339e-05	7.15477e-32	0	0	0.00013939	3.85976e-05	0.0393649	0	0.00187887	0.014757	1.28276e-05	0.000898235
2	0.0132132	1.2557e-05	0.0187983	0.00136057	0.00126844	0.00197673	0.00311001	0.00267868	3.83113e-05	0.000255594	0.00124594	0.00169985	0.000799099	0.00624367	6.04556e-05	0	0	0.000132166	0.000494249	5.57176e-135	0.00494866	0.0936047	0	0.00118867	0.0111474	0.00520794	0.000546831	0.00296384	0.000133295	0.0283803	0	0	0	5.20494e-05	0.000304074	3.09704e-69	0.000501035	0.000112173	2.22704e-68	0	0	0.000276989	7.68545e-05	0.0692201	0	0.00370871	0.0271145	2.55634e-05	0.00177379
3	0.0191864	1.87883e-05	0.0279335	0.00202727	0.00189308	0.00293911	0.00462255	0.00394095	5.72149e-05	0.000381573	0.00185731	0.00252999	0.00119313	0.00916689	9.03688e-05	0	0	0.000197234	0.0007371	3.57483e-205	0.00722565	0.117079	0	0.00177002	0.0163428	0.00771838	0.000815769	0.00440731	0.000199253	0.0388963	0	0	0	7.77877e-05	0.000453778	1.3925e-106	0.000747876	0.000167506	5.19903e-105	0	0	0.000412816	0.000114773	0.0917552	0	0.00549083	0.0374129	3.82077e-05	0.00262718
4	0.024771	2.49882e-05	0.0368972	0.00268505	0.0025114	0.00388454	0.00610739	0.00515413	7.59519e-05	0.000506352	0.00246104	0.00334719	0.00158351	0.0119648	0.000120074	0	0	0.000261632	0.000977138	2.03876e-275	0.00938029	0.131211	0	0.00234287	0.0213015	0.0101686	0.00108176	0.00582569	0.000264754	0.0474305	0	0	0	0.000103336	0.000601943	5.56639e-144	0.000992291	0.00022234	1.07886e-141	0	0	0.000546888	0.000152355	0.10869	0	0.00722647	0.0459475	5.07612e-05	0.00345892
5	0.0299905	3.11569e-05	0.0456926	0.003334	0.00312346	0.00481331	0.00756501	0.00631987	9.45235e-05	0.00062994	0.00305721	0.00415161	0.00197027	0.0146424	0.000149572	0	0	0.000325366	0.00121439	0	0.011419	0.13905	0	0.00290732	0.0260347	0.01256	0.00134482	0.00721939	0.000329801	0.0542755	0	0	0	0.000128697	0.00074858	2.08643e-181	0.0012343	0.000276681	2.09882e-178	0	0	0.000679224	0.000189604	0.121368	0	0.00891685	0.0529746	6.32242e-05	0.00426951
6	0.0348668	3.72945e-05	0.0543229	0.00397424	0.0037293	0.00572569	0.00899584	0.00743976	0.000112931	0.000752345	0.0036459	0.00494344	0.00235344	0.0172047	0.000178864	0	0	0.00038844	0.00144887	0	0.013348	0.142756	0	0.00346348	0.0305528	0.0148942	0.00160498	0.0085888	0.000394396	0.0596839	0	0	0	0.00015387	0.000893701	7.50905e-219	0.00147392	0.000330529	3.91976e-215	0	0	0.00080984	0.000226521	0.130837	0	0.0105632	0.0587158	7.55974e-05	0.00505944
7	0.0394208	4.34011e-05	0.0627913	0.00460585	0.00432897	0.00662195	0.0104003	0.00851534	0.000131174	0.000873575	0.00422719	0.00572285	0.00273304	0.0196562	0.000207952	0	0	0.000450861	0.00168062	0	0.0151731	0.143847	0	0.00401148	0.0348659	0.0171725	0.00186227	0.00993431	0.000458541	0.0638741	0	0	0	0.000178856	0.00103732	2.62791e-256	0.00171117	0.000383891	7.1172e-252	0	0	0.000938755	0.000263108	0.137908	0	0.0121665	0.0633631	8.7881e-05	0.00582917
8	0.0436722	4.94768e-05	0.0711008	0.00522895	0.00492253	0.00750236	0.0117789	0.00954811	0.000149256	0.00099364	0.00480114	0.00649001	0.00310909	0.0220014	0.000236836	0	0	0.000512632	0.00190966	0	0.0168998	0.14337	0	0.0045514	0.0389834	0.0193964	0.00211671	0.0112563	0.00052224	0.0670344	0	0	0	0.000203657	0.00117944	9.01072e-294	0.00194606	0.000436767	1.26591e-288	0	0	0.00106599	0.000299368	0.143208	0	0.0137281	0.0670819	0.000100076	0.00657918
9	0.0476394	5.55218e-05	0.0792543	0.00584362	0.00551002	0.00836717	0.013132	0.0105395	0.000167177	0.00111255	0.00536784	0.00724508	0.00348163	0.0242447	0.000265517	0	0	0.000573761	0.00213601	0	0.0185333	0.142034	0	0.00508336	0.0429145	0.0215672	0.00236833	0.0125551	0.000585494	0.0693269	0	0	0	0.000228274	0.00132009	0	0.00217862	0.000489163	0	0	0	0.00119155	0.000335303	0.147213	0	0.015249	0.0700153	0.000112182	0.00730992
10	0.05134	6.15361e-05	0.0872548	0.00644997	0.00609148	0.00921664	0.0144601	0.011491	0.000184937	0.00123031	0.00592735	0.00798823	0.00385067	0.0263902	0.000293997	0	0	0.000634251	0.0023597	0	0.0200786	0.140309	0	0.00560745	0.0466678	0.0236863	0.00261714	0.0138312	0.000648306	0.0708913	0	0	0	0.000252708	0.00145926	0	0.00240887	0.000541081	0	0	0	0.00131546	0.000370914	0.150288	0	0.0167302	0.0722863	0.0001242	0.00802183
11	0.0547905	6.75199e-05	0.0951052	0.00704808	0.00666698	0.010051	0.0157635	0.0124038	0.000202538	0.00134692	0.00647976	0.00871963	0.00421625	0.0284419	0.000322276	0	0	0.000694108	0.00258075	0	0.0215404	0.138494	0	0.00612379	0.0502516	0.0257548	0.00286318	0.0150849	0.000710678	0.0718472	0	0	0	0.000276959	0.00159698	0	0.00263681	0.000592524	0	0	0	0.00143774	0.000406205	0.152708	0	0.0181728	0.0740009	0.000136131	0.00871535
12	0.0580062	7.34732e-05	0.102808	0.00763805	0.00723655	0.0108706	0.0170427	0.0132793	0.000219982	0.00146241	0.00702512	0.00943943	0.00457838	0.0304035	0.000350357	0	0	0.000753337	0.00279918	0	0.0229233	0.136768	0	0.00663247	0.0536738	0.0277741	0.00310647	0.0163165	0.000772612	0.0722975	0	0	0	0.000301029	0.00173325	0	0.00286248	0.000643496	0	0	0	0.00155841	0.000441178	0.154675	0	0.0195778	0.0752498	0.000147975	0.00939091
13	0.0610018	7.93963e-05	0.110367	0.00821998	0.00780024	0.0116755	0.0182981	0.0141188	0.000237268	0.00157677	0.00756352	0.0101478	0.00493709	0.0322788	0.000378239	0	0	0.000811943	0.00301503	0	0.0242314	0.135231	0	0.0071336	0.0569417	0.0297454	0.00334703	0.0175264	0.000834111	0.0723302	0	0	0	0.000324919	0.00186809	0	0.00308588	0.000694001	0	0	0	0.00167747	0.000475834	0.15634	0	0.0209462	0.0761109	0.000159732	0.0100489
14	0.0637911	8.52892e-05	0.117783	0.00879396	0.0083581	0.0124662	0.01953	0.0149235	0.000254399	0.00169002	0.00809502	0.0108449	0.0052924	0.0340712	0.000405925	0	0	0.000869931	0.00322831	0	0.0254689	0.133929	0	0.00762727	0.0600626	0.0316698	0.00358488	0.0187149	0.000895177	0.0720203	0	0	0	0.000348629	0.0020015	0	0.00330704	0.00074404	0	0	0	0.00179495	0.000510175	0.157812	0	0.0222788	0.0766509	0.000171403	0.0106898
15	0.0663871	9.1152e-05	0.125061	0.00936007	0.00891018	0.0132426	0.0207388	0.0156946	0.000271375	0.00180216	0.00861969	0.0115309	0.00564434	0.0357842	0.000433414	0	0	0.000927306	0.00343904	0	0.0266394	0.13287	0	0.00811357	0.0630433	0.0335485	0.00382005	0.0198824	0.000955812	0.071432	0	0	0	0.000372161	0.0021335	0	0.00352597	0.000793618	0	0	0	0.00191086	0.000544204	0.159168	0	0.0235767	0.0769265	0.000182988	0.0113138
16	0.0688019	9.69849e-05	0.132201	0.00991841	0.00945652	0.0140052	0.021925	0.0164333	0.000288197	0.0019132	0.00913761	0.0122059	0.00599294	0.037421	0.000460709	0	0	0.000984073	0.00364726	0	0.0277466	0.132044	0	0.00859261	0.0658901	0.0353827	0.00405257	0.0210293	0.00101602	0.0706197	0	0	0	0.000395517	0.00226409	0	0.00374269	0.000842738	0	0	0	0.00202523	0.000577924	0.160461	0	0.0248408	0.0769863	0.000194488	0.0119216
17	0.0710471	0.000102788	0.139208	0.0104691	0.00999718	0.0147542	0.023089	0.0171406	0.000304866	0.00202314	0.00964884	0.0128701	0.00633821	0.0389847	0.00048781	0	0	0.00104024	0.00385298	0	0.028794	0.131426	0	0.00906448	0.0686094	0.0371733	0.00428245	0.0221557	0.0010758	0.0696296	0	0	0	0.000418695	0.0023933	0	0.00395721	0.000891403	0	0	0	0.00213805	0.000611334	0.161727	0	0.0260718	0.0768712	0.000205903	0.0125133
18	0.0731334	0.000108561	0.146082	0.0110121	0.0105322	0.0154897	0.0242309	0.0178176	0.000321383	0.00213201	0.0101534	0.0135236	0.00668018	0.0404783	0.000514718	0	0	0.0010958	0.00405623	0	0.0297848	0.130986	0	0.00952927	0.0712069	0.0389215	0.00450972	0.0232622	0.00113516	0.0685009	0	0	0	0.000441699	0.00252113	0	0.00416955	0.000939616	0	0	0	0.00224936	0.000644439	0.162986	0	0.0272708	0.0766161	0.000217235	0.0130894
19	0.0750711	0.000114305	0.152828	0.0115477	0.0110616	0.016212	0.0253514	0.0184654	0.00033775	0.0022398	0.0106515	0.0141666	0.00701888	0.0419046	0.000541434	0	0	0.00115077	0.00425704	0	0.0307221	0.130693	0	0.00998708	0.0736882	0.0406283	0.0047344	0.0243489	0.00119409	0.0672665	0	0	0	0.000464528	0.00264758	0	0.00437974	0.00098738	0	0	0	0.00235917	0.00067724	0.164252	0	0.0284384	0.0762503	0.000228482	0.0136503
20	0.0768697	0.000120019	0.159446	0.0120758	0.0115854	0.0169213	0.0264506	0.019085	0.000353967	0.00234652	0.0111431	0.0147992	0.00735432	0.0432665	0.00056796	0	0	0.00120516	0.00445541	0	0.0316088	0.130514	0	0.010438	0.0760587	0.0422947	0.00495651	0.0254162	0.00125261	0.0659541	0	0	0	0.000487185	0.00277268	0	0.00458778	0.0010347	0	0	0	0.00246748	0.000709739	0.16553	0	0.0295755	0.0757986	0.000239646	0.0141963
21	0.0785382	0.000125704	0.16594	0.0125966	0.0121038	0.0176178	0.027529	0.0196774	0.000370035	0.00245218	0.0116282	0.0154215	0.00768654	0.0445666	0.000594297	0	0	0.00125896	0.00465138	0	0.0324476	0.130421	0	0.0108821	0.0783235	0.0439217	0.00517608	0.0264645	0.00131071	0.0645869	0	0	0	0.000509668	0.00289643	0	0.0047937	0.00108157	0	0	0	0.00257432	0.000741938	0.16682	0	0.0306829	0.0752817	0.000250727	0.0147276
22	0.0800851	0.000131359	0.172312	0.0131102	0.0126167	0.0183017	0.0285868	0.0202434	0.000385955	0.00255679	0.012107	0.0160338	0.00801555	0.0458073	0.000620445	0	0	0.00131218	0.00484497	0	0.0332412	0.130388	0	0.0113195	0.0804874	0.0455101	0.00539313	0.0274939	0.00136839	0.0631842	0	0	0	0.000531981	0.00301885	0	0.0049975	0.00112801	0	0	0	0.00267971	0.000773839	0.168121	0	0.0317613	0.0747167	0.000261726	0.0152448
23	0.0815184	0.000136986	0.178563	0.0136165	0.0131241	0.0189733	0.0296245	0.0207841	0.000401728	0.00266035	0.0125795	0.0166361	0.00834137	0.0469913	0.000646405	0	0	0.00136482	0.0050362	0	0.0339921	0.130392	0	0.0117502	0.082555	0.047061	0.00560768	0.0285049	0.00142566	0.061762	0	0	0	0.000554123	0.00313993	0	0.00519921	0.00117401	0	0	0	0.00278365	0.000805444	0.169428	0	0.0328115	0.0741182	0.000272642	0.0157481
24	0.0828455	0.000142583	0.184697	0.0141158	0.0136262	0.0196327	0.0306424	0.0213003	0.000417356	0.00276288	0.0130458	0.0172286	0.00866403	0.0481207	0.000672179	0	0	0.0014169	0.00522509	0	0.0347026	0.130414	0	0.0121745	0.0845308	0.0485753	0.00581975	0.0294976	0.00148253	0.0603334	0	0	0	0.000576095	0.00325971	0	0.00539884	0.00121958	0	0	0	0.00288616	0.000836756	0.170735	0	0.0338342	0.0734979	0.000283477	0.0162378
25	0.0840735	0.000148151	0.190715	0.0146081	0.0141229	0.0202801	0.0316408	0.0217928	0.000432839	0.00286438	0.0135059	0.0178115	0.00898356	0.0491979	0.000697768	0	0	0.00146841	0.00541166	0	0.0353749	0.130438	0	0.0125922	0.0864188	0.0500537	0.00602937	0.0304724	0.00153898	0.0589092	0	0	0	0.0005979	0.00337817	0	0.00559641	0.00126471	0	0	0	0.00298726	0.000867775	0.172037	0	0.0348301	0.0728654	0.000294231	0.0167142
26	0.085209	0.000153691	0.196619	0.0150935	0.0146144	0.0209157	0.03262	0.0222626	0.000448178	0.00296485	0.0139599	0.0183847	0.00929997	0.0502249	0.000723172	0	0	0.00151936	0.00559594	0	0.0360111	0.130452	0	0.0130036	0.0882231	0.0514972	0.00623655	0.0314296	0.00159503	0.0574981	0	0	0	0.000619536	0.00349534	0	0.00579194	0.00130942	0	0	0	0.00308696	0.000898504	0.173327	0	0.0357999	0.0722287	0.000304904	0.0171777
27	0.0862581	0.000159202	0.202411	0.015572	0.0151006	0.0215398	0.0335803	0.0227103	0.000463374	0.00306431	0.0144079	0.0189486	0.00961329	0.051204	0.000748393	0	0	0.00156975	0.00577794	0	0.0366133	0.130447	0	0.0134087	0.0899475	0.0529066	0.00644132	0.0323695	0.00165067	0.0561071	0	0	0	0.000641006	0.00361122	0	0.00598543	0.00135371	0	0	0	0.00318528	0.000928946	0.1746	0	0.0367443	0.071594	0.000315497	0.0176285
28	0.0872268	0.000164684	0.208094	0.0160437	0.0155816	0.0221525	0.0345221	0.0231368	0.000478428	0.00316277	0.0148499	0.0195031	0.00992353	0.052137	0.000773432	0	0	0.00161959	0.0059577	0	0.0371832	0.130414	0	0.0138076	0.0915955	0.0542826	0.00664369	0.0332923	0.00170591	0.0547416	0	0	0	0.000662311	0.00372583	0	0.00617691	0.00139757	0	0	0	0.00328223	0.000959101	0.175851	0	0.0376639	0.0709665	0.000326011	0.018067
29	0.0881205	0.000170137	0.213669	0.0165088	0.0160574	0.0227539	0.0354456	0.0235428	0.000493342	0.00326023	0.015286	0.0200485	0.0102307	0.0530258	0.00079829	0	0	0.00166889	0.00613522	0	0.0377227	0.13035	0	0.0142003	0.0931708	0.0556262	0.0068437	0.0341982	0.00176075	0.053406	0	0	0	0.000683451	0.00383918	0	0.00636639	0.00144102	0	0	0	0.00337782	0.000988973	0.177074	0	0.0385593	0.0703501	0.000336445	0.0184934
30	0.0889443	0.000175563	0.219139	0.0169672	0.0165281	0.0233444	0.0363512	0.023929	0.000508115	0.00335669	0.0157163	0.0205849	0.0105349	0.0538724	0.000822967	0	0	0.00171764	0.00631053	0	0.0382335	0.130249	0	0.014587	0.0946764	0.0569379	0.00704136	0.0350876	0.0018152	0.0521035	0	0	0	0.000704427	0.00395126	0	0.00655389	0.00148404	0	0	0	0.00347207	0.00101856	0.178267	0	0.0394311	0.0697478	0.0003468	0.018908
31	0.089703	0.00018096	0.224505	0.0174192	0.0169937	0.0239239	0.0372392	0.0242962	0.000522749	0.00345217	0.0161407	0.0211123	0.0108361	0.0546784	0.000847465	0	0	0.00176585	0.00648365	0	0.0387171	0.13011	0	0.0149678	0.0961156	0.0582187	0.00723669	0.0359607	0.00186925	0.0508364	0	0	0	0.00072524	0.00406211	0	0.00673942	0.00152666	0	0	0	0.00356499	0.00104787	0.179425	0	0.04028	0.069162	0.000357076	0.019311
32	0.0904012	0.000186328	0.229768	0.0178646	0.0174543	0.0244929	0.0381098	0.024645	0.000537245	0.00354668	0.0165594	0.021631	0.0111342	0.0554455	0.000871784	0	0	0.00181353	0.00665461	0	0.039175	0.129932	0	0.0153426	0.0974914	0.0594691	0.00742971	0.0368178	0.0019229	0.0496065	0	0	0	0.000745891	0.00417171	0	0.006923	0.00156887	0	0	0	0.0036566	0.0010769	0.180546	0	0.0411065	0.0685941	0.000367275	0.0197029
33	0.0910431	0.000191669	0.234932	0.0183037	0.0179099	0.0250513	0.0389634	0.024976	0.000551604	0.00364021	0.0169725	0.0221409	0.0114295	0.0561754	0.000895926	0	0	0.00186068	0.00682341	0	0.0396088	0.129716	0	0.0157116	0.0988066	0.06069	0.00762044	0.0376592	0.00197617	0.0484147	0	0	0	0.000766381	0.0042801	0	0.00710464	0.00161067	0	0	0	0.00374691	0.00110566	0.181628	0	0.0419112	0.0680454	0.000377395	0.0200837
34	0.0916326	0.000196982	0.239997	0.0187364	0.0183605	0.0255994	0.0398002	0.02529	0.000565826	0.00373278	0.0173799	0.0226424	0.0117217	0.0568696	0.000919892	0	0	0.00190731	0.00699009	0	0.0400196	0.129462	0	0.0160749	0.100064	0.0618819	0.0078089	0.038485	0.00202904	0.0472616	0	0	0	0.000786711	0.00438726	0	0.00728436	0.00165206	0	0	0	0.00383594	0.00113414	0.182668	0	0.0426946	0.0675166	0.000387439	0.0204538
35	0.0921735	0.000202267	0.244965	0.0191629	0.0188063	0.0261373	0.0406205	0.0255875	0.000579913	0.00382439	0.0177818	0.0231354	0.0120111	0.0575295	0.000943683	0	0	0.00195341	0.00715465	0	0.0404089	0.129171	0	0.0164325	0.101266	0.0630456	0.00799511	0.0392955	0.00208153	0.0461473	0	0	0	0.000806882	0.00449322	0	0.00746218	0.00169306	0	0	0	0.00392369	0.00116234	0.183668	0	0.0434572	0.0670079	0.000397406	0.0208134
36	0.0926692	0.000207524	0.249839	0.0195833	0.0192471	0.0266652	0.0414246	0.0258691	0.000593866	0.00391506	0.0181782	0.0236201	0.0122976	0.0581567	0.000967299	0	0	0.001999	0.00731713	0	0.0407777	0.128845	0	0.0167845	0.102415	0.0641818	0.0081791	0.0400909	0.00213364	0.0450718	0	0	0	0.000826895	0.00459799	0	0.0076381	0.00173366	0	0	0	0.00401018	0.00119028	0.184625	0	0.0441997	0.0665195	0.000407296	0.0211627
37	0.0931231	0.000212753	0.254619	0.0199975	0.0196831	0.0271833	0.0422128	0.0261353	0.000607685	0.00400478	0.0185691	0.0240966	0.0125811	0.0587524	0.000990742	0	0	0.00204407	0.00747754	0	0.0411272	0.128486	0	0.017131	0.103513	0.0652909	0.00836088	0.0408716	0.00218536	0.0440346	0	0	0	0.00084675	0.00470156	0	0.00781215	0.00177386	0	0	0	0.00409542	0.00121795	0.185539	0	0.0449225	0.0660512	0.000417111	0.0215021
38	0.0935381	0.000217955	0.259307	0.0204057	0.0201143	0.0276918	0.0429852	0.0263868	0.000621371	0.00409357	0.0189546	0.024565	0.0128619	0.059318	0.00101401	0	0	0.00208864	0.0076359	0	0.0414585	0.128097	0	0.0174721	0.104564	0.0663737	0.00854047	0.0416377	0.0022367	0.043035	0	0	0	0.000866449	0.00480396	0	0.00798433	0.00181366	0	0	0	0.00417943	0.00124534	0.186412	0	0.045626	0.0656027	0.00042685	0.0218316
39	0.0939171	0.000223129	0.263906	0.020808	0.0205407	0.0281907	0.0437423	0.0266241	0.000634926	0.00418144	0.0193348	0.0250254	0.0131398	0.0598548	0.00103711	0	0	0.0021327	0.00779223	0	0.0417726	0.12768	0	0.0178077	0.105568	0.0674308	0.00871789	0.0423894	0.00228766	0.0420722	0	0	0	0.000885992	0.00490519	0	0.00815467	0.00185308	0	0	0	0.00426222	0.00127248	0.187243	0	0.0463108	0.0651735	0.000436514	0.0221516
40	0.0942628	0.000228277	0.268416	0.0212044	0.0209624	0.0286802	0.0444842	0.0268477	0.000648349	0.00426838	0.0197098	0.025478	0.0134148	0.0603639	0.00106004	0	0	0.00217627	0.00794655	0	0.0420705	0.127238	0	0.0181381	0.106528	0.0684627	0.00889316	0.043127	0.00233825	0.0411454	0	0	0	0.00090538	0.00500526	0	0.00832317	0.00189211	0	0	0	0.0043438	0.00129935	0.188033	0	0.0469773	0.0647629	0.000446103	0.0224623
41	0.0945777	0.000233396	0.272839	0.0215949	0.0213795	0.0291606	0.0452111	0.0270581	0.000661643	0.00435441	0.0200795	0.0259228	0.0136871	0.0608466	0.0010828	0	0	0.00221933	0.00809887	0	0.042353	0.126773	0	0.0184632	0.107445	0.06947	0.0090663	0.0438507	0.00238846	0.0402535	0	0	0	0.000924615	0.00510419	0	0.00848985	0.00193076	0	0	0	0.00442418	0.00132596	0.188783	0	0.047626	0.0643705	0.000455618	0.0227639
42	0.094864	0.000238489	0.277177	0.0219797	0.0217918	0.0296319	0.0459234	0.0272557	0.000674808	0.00443953	0.0204441	0.0263599	0.0139566	0.0613038	0.00110539	0	0	0.00226191	0.00824922	0	0.042621	0.126287	0	0.0187831	0.108323	0.0704533	0.00923733	0.0445608	0.0024383	0.0393956	0	0	0	0.000943697	0.00520197	0	0.00865473	0.00196902	0	0	0	0.00450339	0.00135231	0.189494	0	0.0482574	0.0639954	0.000465059	0.0230566
43	0.0951241	0.000243555	0.28143	0.0223588	0.0221996	0.0300943	0.0466213	0.0274411	0.000687844	0.00452375	0.0208035	0.0267895	0.0142234	0.0617368	0.00112781	0	0	0.002304	0.00839762	0	0.0428752	0.125784	0	0.019098	0.109162	0.0714131	0.00940626	0.0452573	0.00248777	0.0385703	0	0	0	0.000962626	0.00529862	0	0.00881782	0.00200691	0	0	0	0.00458142	0.0013784	0.190168	0	0.0488717	0.063637	0.000474426	0.0233406
44	0.0953598	0.000248594	0.285602	0.0227323	0.0226028	0.0305479	0.047305	0.0276147	0.000700753	0.00460707	0.0211579	0.0272117	0.0144874	0.0621464	0.00115007	0	0	0.0023456	0.00854408	0	0.0431165	0.125264	0	0.0194078	0.109964	0.0723499	0.00957312	0.0459406	0.00253687	0.0377767	0	0	0	0.000981404	0.00539415	0	0.00897913	0.00204442	0	0	0	0.00465829	0.00140423	0.190806	0	0.0494696	0.0632945	0.000483721	0.0236161
45	0.0955731	0.000253606	0.289692	0.0231003	0.0230015	0.0309928	0.0479748	0.0277769	0.000713536	0.00468951	0.0215073	0.0276265	0.0147487	0.0625337	0.00117216	0	0	0.00238673	0.00868862	0	0.0433456	0.124732	0	0.0197126	0.11073	0.0732643	0.00973792	0.0466109	0.00258561	0.0370137	0	0	0	0.00100003	0.00548856	0	0.00913868	0.00208156	0	0	0	0.00473402	0.00142981	0.19141	0	0.0500513	0.0629672	0.000492942	0.0238833
46	0.0957658	0.000258591	0.293703	0.0234627	0.0233957	0.0314293	0.0486308	0.0279282	0.000726193	0.00477107	0.0218517	0.0280341	0.0150073	0.0628996	0.00119408	0	0	0.00242737	0.00883126	0	0.043563	0.124188	0	0.0200125	0.111463	0.0741567	0.00990069	0.0472683	0.00263398	0.0362799	0	0	0	0.00101851	0.00558187	0	0.00929649	0.00211832	0	0	0	0.00480861	0.00145514	0.19198	0	0.0506174	0.0626544	0.000502092	0.0241424
47	0.0959394	0.00026355	0.297635	0.0238197	0.0237854	0.0318574	0.0492734	0.0280689	0.000738725	0.00485176	0.0221912	0.0284346	0.0152632	0.0632451	0.00121584	0	0	0.00246755	0.00897202	0	0.0437696	0.123635	0	0.0203076	0.112163	0.0750277	0.0100614	0.047913	0.00268198	0.0355745	0	0	0	0.00103684	0.00567409	0	0.00945255	0.00215472	0	0	0	0.00488209	0.00148022	0.192519	0	0.0511681	0.0623552	0.00051117	0.0243937
48	0.0960956	0.000268482	0.301491	0.0241714	0.0241707	0.0322774	0.0499027	0.0281995	0.000751133	0.00493158	0.0225259	0.028828	0.0155165	0.0635709	0.00123744	0	0	0.00250726	0.00911092	0	0.0439657	0.123074	0	0.0205979	0.112833	0.0758776	0.0102202	0.0485453	0.00272963	0.0348961	0	0	0	0.00105502	0.00576522	0	0.0096069	0.00219075	0	0	0	0.00495445	0.00150504	0.193028	0	0.0517038	0.0620691	0.000520176	0.0246372
49	0.0962358	0.000273388	0.305271	0.0245177	0.0245516	0.0326892	0.050519	0.0283203	0.000763418	0.00501054	0.0228557	0.0292145	0.0157672	0.0638779	0.00125887	0	0	0.00254651	0.00924797	0	0.0441521	0.122508	0	0.0208834	0.113472	0.0767071	0.0103769	0.0491654	0.00277692	0.0342438	0	0	0	0.00107306	0.00585527	0	0.00975954	0.00222641	0	0	0	0.00502571	0.00152962	0.193509	0	0.0522249	0.0617953	0.000529111	0.0248731
50	0.0963612	0.000278267	0.308976	0.0248588	0.0249282	0.0330931	0.0511225	0.0284318	0.000775582	0.00508864	0.0231809	0.0295941	0.0160152	0.0641669	0.00128015	0	0	0.00258529	0.00938319	0	0.0443292	0.121937	0	0.0211643	0.114084	0.0775164	0.0105317	0.0497734	0.00282385	0.0336165	0	0	0	0.00109095	0.00594425	0	0.00991049	0.00226172	0	0	0	0.00509589	0.00155396	0.193962	0	0.0527318	0.0615332	0.000537975	0.0251017
51	0.0964731	0.00028312	0.312609	0.0251947	0.0253005	0.0334891	0.0517133	0.0285341	0.000787623	0.0051659	0.0235013	0.029967	0.0162606	0.0644386	0.00130126	0	0	0.00262362	0.0095166	0	0.0444975	0.121364	0	0.0214406	0.114668	0.0783061	0.0106846	0.0503695	0.00287043	0.0330132	0	0	0	0.00110869	0.00603217	0	0.0100598	0.00229667	0	0	0	0.00516499	0.00157805	0.19439	0	0.0532248	0.0612821	0.00054677	0.0253231
52	0.0965726	0.000287948	0.316169	0.0255256	0.0256684	0.0338775	0.0522918	0.0286278	0.000799544	0.00524231	0.023817	0.0303333	0.0165034	0.0646938	0.00132222	0	0	0.0026615	0.00964821	0	0.0446575	0.12079	0	0.0217123	0.115226	0.0790766	0.0108355	0.0509539	0.00291665	0.032433	0	0	0	0.00112629	0.00611904	0	0.0102073	0.00233126	0	0	0	0.00523303	0.00160189	0.194794	0	0.0537043	0.0610415	0.000555494	0.0255374
53	0.0966609	0.000292749	0.319659	0.0258513	0.0260322	0.0342582	0.0528581	0.0287132	0.000811346	0.00531789	0.0241282	0.0306929	0.0167437	0.0649332	0.00134301	0	0	0.00269892	0.00977805	0	0.0448096	0.120216	0	0.0219796	0.115759	0.0798283	0.0109845	0.0515268	0.00296252	0.0318747	0	0	0	0.00114374	0.00620487	0	0.0103533	0.0023655	0	0	0	0.00530002	0.0016255	0.195175	0	0.0541705	0.0608108	0.000564149	0.0257449
54	0.0967389	0.000297524	0.32308	0.026172	0.0263917	0.0346315	0.0534124	0.0287905	0.000823028	0.00539264	0.0244348	0.0310461	0.0169815	0.0651574	0.00136365	0	0	0.0027359	0.00990613	0	0.0449543	0.119644	0	0.0222425	0.116268	0.0805616	0.0111316	0.0520884	0.00300805	0.0313377	0	0	0	0.00116106	0.00628966	0	0.0104976	0.00239939	0	0	0	0.00536596	0.00164886	0.195536	0	0.0546238	0.0605896	0.000572734	0.0259457
55	0.0968074	0.000302273	0.326433	0.0264878	0.0267471	0.0349975	0.0539549	0.0288601	0.000834592	0.00546657	0.0247369	0.031393	0.0172167	0.0653671	0.00138413	0	0	0.00277244	0.0100325	0	0.0450918	0.119073	0	0.0225009	0.116754	0.0812769	0.0112768	0.0526388	0.00305322	0.0308209	0	0	0	0.00117823	0.00637342	0	0.0106403	0.00243293	0	0	0	0.00543087	0.00167199	0.195876	0	0.0550645	0.0603771	0.000581251	0.0261399
56	0.0968674	0.000306997	0.329718	0.0267987	0.0270983	0.0353563	0.0544859	0.0289222	0.000846039	0.00553968	0.0250345	0.0317335	0.0174494	0.0655629	0.00140446	0	0	0.00280855	0.0101571	0	0.0452227	0.118506	0	0.0227551	0.117218	0.0819746	0.0114202	0.0531782	0.00309805	0.0303236	0	0	0	0.00119526	0.00645617	0	0.0107813	0.00246612	0	0	0	0.00549477	0.00169488	0.196197	0	0.0554929	0.0601731	0.0005897	0.0263278
57	0.0969196	0.000311695	0.332938	0.0271048	0.0274454	0.0357079	0.0550054	0.0289772	0.00085737	0.00561198	0.0253278	0.0320678	0.0176797	0.0657454	0.00142463	0	0	0.00284422	0.01028	0	0.0453472	0.117943	0	0.023005	0.117661	0.0826551	0.0115617	0.0537069	0.00314254	0.0298449	0	0	0	0.00121215	0.00653791	0	0.0109208	0.00249898	0	0	0	0.00555765	0.00171754	0.196501	0	0.0559094	0.0599771	0.00059808	0.0265094
58	0.0969648	0.000316368	0.336092	0.0274061	0.0277884	0.0360526	0.0555138	0.0290253	0.000868585	0.00568348	0.0256166	0.032396	0.0179074	0.065915	0.00144465	0	0	0.00287945	0.0104012	0	0.0454656	0.117385	0	0.0232507	0.118084	0.0833187	0.0117014	0.0542248	0.00318669	0.0293841	0	0	0	0.0012289	0.00661864	0	0.0110587	0.00253149	0	0	0	0.00561954	0.00173997	0.196789	0	0.0563141	0.0597887	0.000606393	0.0266849
59	0.0970036	0.000321015	0.339183	0.0277027	0.0281274	0.0363904	0.0560111	0.0290668	0.000879685	0.00575418	0.0259012	0.0327181	0.0181327	0.0660725	0.00146451	0	0	0.00291427	0.0105207	0	0.0455783	0.116833	0	0.0234923	0.118488	0.0839658	0.0118393	0.0547324	0.0032305	0.0289404	0	0	0	0.00124551	0.00669838	0	0.011195	0.00256366	0	0	0	0.00568044	0.00176216	0.197061	0	0.0567074	0.0596074	0.000614639	0.0268545
60	0.0970366	0.000325637	0.342211	0.0279947	0.0284624	0.0367214	0.0564976	0.029102	0.000890671	0.00582409	0.0261814	0.0330343	0.0183556	0.0662182	0.00148422	0	0	0.00294865	0.0106386	0	0.0456856	0.116287	0	0.0237297	0.118872	0.0845968	0.0119753	0.0552295	0.00327397	0.0285132	0	0	0	0.00126198	0.00677714	0	0.0113297	0.0025955	0	0	0	0.00574037	0.00178413	0.197319	0	0.0570896	0.0594329	0.000622818	0.0270182
61	0.0970644	0.000330234	0.345178	0.028282	0.0287934	0.0370458	0.0569735	0.0291312	0.000901543	0.00589321	0.0264575	0.0333447	0.0185761	0.0663528	0.00150378	0	0	0.00298262	0.0107548	0	0.0457876	0.115747	0	0.0239632	0.119239	0.0852119	0.0121096	0.0557166	0.0033171	0.0281019	0	0	0	0.00127832	0.00685492	0	0.0114629	0.00262701	0	0	0	0.00579933	0.00180586	0.197564	0	0.0574608	0.0592649	0.000630931	0.0271763
62	0.0970874	0.000334805	0.348084	0.0285647	0.0291205	0.0373636	0.0574389	0.0291544	0.000912303	0.00596155	0.0267293	0.0336492	0.0187942	0.0664765	0.00152319	0	0	0.00301617	0.0108694	0	0.0458847	0.115214	0	0.0241926	0.119589	0.0858116	0.0122422	0.0561936	0.0033599	0.0277056	0	0	0	0.00129451	0.00693173	0	0.0115945	0.00265818	0	0	0	0.00585733	0.00182737	0.197796	0	0.0578215	0.0591031	0.000638977	0.0273288
63	0.0971063	0.000339352	0.35093	0.028843	0.0294437	0.037675	0.057894	0.0291721	0.000922952	0.00602912	0.026997	0.0339481	0.0190099	0.06659	0.00154245	0	0	0.00304931	0.0109824	0	0.045977	0.11469	0	0.0244181	0.119922	0.0863961	0.012373	0.0566608	0.00340237	0.027324	0	0	0	0.00131058	0.00700757	0	0.0117246	0.00268902	0	0	0	0.00591439	0.00184866	0.198017	0	0.0581717	0.0589472	0.000646958	0.0274759
64	0.0971214	0.000343873	0.353718	0.0291168	0.029763	0.03798	0.058339	0.0291844	0.000933489	0.00609592	0.0272607	0.0342413	0.0192232	0.0666936	0.00156156	0	0	0.00308204	0.0110937	0	0.0460649	0.114173	0	0.0246397	0.120239	0.0869657	0.012502	0.0571183	0.00344451	0.0269563	0	0	0	0.00132651	0.00708247	0	0.0118532	0.00271954	0	0	0	0.00597051	0.00186972	0.198227	0	0.0585119	0.0587969	0.000654873	0.0276178
65	0.0971331	0.00034837	0.356448	0.0293862	0.0300785	0.0382788	0.0587741	0.0291915	0.000943916	0.00616196	0.0275202	0.0345289	0.0194342	0.0667878	0.00158052	0	0	0.00311437	0.0112035	0	0.0461484	0.113664	0	0.0248575	0.120541	0.0875209	0.0126294	0.0575663	0.00348632	0.026602	0	0	0	0.0013423	0.00715642	0	0.0119803	0.00274974	0	0	0	0.00602571	0.00189056	0.198427	0	0.0588421	0.0586519	0.000662723	0.0277544
66	0.0971417	0.000352842	0.359122	0.0296513	0.0303902	0.0385714	0.0591994	0.0291937	0.000954234	0.00622724	0.0277758	0.0348111	0.0196429	0.0668729	0.00159933	0	0	0.00314629	0.0113118	0	0.0462279	0.113163	0	0.0250715	0.120829	0.0880618	0.012755	0.0580048	0.0035278	0.0262606	0	0	0	0.00135796	0.00722943	0	0.0121059	0.00277961	0	0	0	0.00607999	0.00191118	0.198617	0	0.0591627	0.0585121	0.000670509	0.0278861
67	0.0971477	0.00035729	0.361739	0.0299121	0.030698	0.038858	0.059615	0.0291911	0.000964443	0.00629177	0.0280274	0.0350879	0.0198492	0.0669494	0.001618	0	0	0.00317781	0.0114184	0	0.0463034	0.112672	0	0.0252818	0.121102	0.0885887	0.012879	0.0584342	0.00356895	0.0259317	0	0	0	0.00137349	0.00730151	0	0.01223	0.00280917	0	0	0	0.00613336	0.00193159	0.198799	0	0.0594738	0.0583772	0.00067823	0.0280128
68	0.0971513	0.000361713	0.364302	0.0301686	0.0310022	0.0391387	0.0600212	0.029184	0.000974544	0.00635555	0.028275	0.0353593	0.0200533	0.0670175	0.00163652	0	0	0.00320894	0.0115236	0	0.0463752	0.112189	0	0.0254883	0.121362	0.089102	0.0130012	0.0588544	0.00360979	0.0256146	0	0	0	0.00138889	0.00737266	0	0.0123527	0.0028384	0	0	0	0.00618584	0.00195177	0.198973	0	0.0597758	0.0582469	0.000685887	0.0281347
69	0.0971528	0.000366111	0.366811	0.0304209	0.0313026	0.0394135	0.0604181	0.0291725	0.000984538	0.0064186	0.0285188	0.0356255	0.0202551	0.0670777	0.0016549	0	0	0.00323967	0.0116272	0	0.0464434	0.111715	0	0.0256913	0.121608	0.089602	0.0131219	0.0592656	0.0036503	0.0253091	0	0	0	0.00140416	0.0074429	0	0.0124739	0.00286733	0	0	0	0.00623744	0.00197174	0.19914	0	0.0600687	0.0581212	0.000693481	0.0282519
70	0.0971524	0.000370485	0.369267	0.0306691	0.0315993	0.0396825	0.0608059	0.0291569	0.000994426	0.00648091	0.0287588	0.0358866	0.0204546	0.0671302	0.00167313	0	0	0.00327002	0.0117293	0	0.0465081	0.11125	0	0.0258906	0.121843	0.0900888	0.0132409	0.059668	0.00369049	0.0250145	0	0	0	0.00141929	0.00751224	0	0.0125937	0.00289594	0	0	0	0.00628815	0.0019915	0.199299	0	0.0603529	0.0579997	0.000701012	0.0283645
71	0.0971504	0.000374835	0.37167	0.0309132	0.0318924	0.0399459	0.0611846	0.0291372	0.00100421	0.00654249	0.0289949	0.0361425	0.0206519	0.0671755	0.00169122	0	0	0.00329998	0.0118299	0	0.0465696	0.110794	0	0.0260864	0.122065	0.0905628	0.0133582	0.0600618	0.00373037	0.0247306	0	0	0	0.0014343	0.00758067	0	0.012712	0.00292424	0	0	0	0.006338	0.00201104	0.199452	0	0.0606285	0.0578824	0.00070848	0.0284726
72	0.0971469	0.000379161	0.374023	0.0311532	0.0321819	0.0402037	0.0615546	0.0291137	0.00101388	0.00660335	0.0292273	0.0363934	0.020847	0.0672137	0.00170917	0	0	0.00332955	0.0119291	0	0.0466278	0.110347	0	0.0262787	0.122275	0.0910242	0.013474	0.0604469	0.00376993	0.0244569	0	0	0	0.00144918	0.00764821	0	0.0128289	0.00295223	0	0	0	0.00638699	0.00203038	0.1996	0	0.0608957	0.0577691	0.000715885	0.0285764
73	0.0971422	0.000383463	0.376324	0.0313893	0.0324678	0.040456	0.0619158	0.0290865	0.00102346	0.0066635	0.029456	0.0366394	0.0210399	0.0672453	0.00172697	0	0	0.00335875	0.0120267	0	0.046683	0.109909	0	0.0264675	0.122474	0.0914733	0.0135882	0.0608237	0.00380917	0.024193	0	0	0	0.00146393	0.00771487	0	0.0129444	0.00297992	0	0	0	0.00643514	0.0020495	0.199741	0	0.0611547	0.0576596	0.000723229	0.0286759
74	0.0971364	0.00038774	0.378576	0.0316213	0.0327501	0.0407029	0.0622685	0.0290558	0.00103293	0.00672293	0.0296809	0.0368804	0.0212305	0.0672704	0.00174464	0	0	0.00338757	0.012123	0	0.0467352	0.10948	0	0.0266529	0.122663	0.0919104	0.0137007	0.0611921	0.0038481	0.0239386	0	0	0	0.00147855	0.00778065	0	0.0130585	0.0030073	0	0	0	0.00648244	0.00206841	0.199877	0	0.0614057	0.0575538	0.00073051	0.0287713
75	0.0971297	0.000391994	0.380779	0.0318495	0.0330288	0.0409445	0.0626128	0.0290218	0.00104229	0.00678166	0.0299023	0.0371166	0.021419	0.0672893	0.00176216	0	0	0.00341602	0.0122177	0	0.0467846	0.10906	0	0.0268349	0.122841	0.0923356	0.0138118	0.0615524	0.00388672	0.0236933	0	0	0	0.00149305	0.00784555	0	0.0131712	0.00303438	0	0	0	0.00652892	0.00208712	0.200009	0	0.0616489	0.0574516	0.00073773	0.0288626
76	0.0971222	0.000396224	0.382934	0.0320738	0.0333041	0.0411808	0.0629489	0.0289846	0.00105156	0.00683968	0.03012	0.0373481	0.0216054	0.0673023	0.00177955	0	0	0.0034441	0.0123111	0	0.0468313	0.108649	0	0.0270136	0.123009	0.0927492	0.0139212	0.0619047	0.00392504	0.0234568	0	0	0	0.00150742	0.0079096	0	0.0132825	0.00306117	0	0	0	0.00657457	0.00210563	0.200136	0	0.0618844	0.0573528	0.000744889	0.0289499
77	0.0971139	0.00040043	0.385042	0.0322943	0.0335759	0.041412	0.0632768	0.0289442	0.00106072	0.00689701	0.0303342	0.0375748	0.0217896	0.0673097	0.0017968	0	0	0.00347181	0.0124031	0	0.0468753	0.108247	0	0.0271891	0.123167	0.0931515	0.0140291	0.062249	0.00396304	0.0232288	0	0	0	0.00152167	0.00797279	0	0.0133925	0.00308765	0	0	0	0.00661941	0.00212393	0.200258	0	0.0621125	0.0572572	0.000751987	0.0290333
78	0.0971051	0.000404613	0.387103	0.032511	0.0338443	0.0416381	0.0635968	0.028901	0.00106978	0.00695365	0.0305449	0.037797	0.0219716	0.0673117	0.0018139	0	0	0.00349916	0.0124936	0	0.0469167	0.107853	0	0.0273613	0.123316	0.0935426	0.0141355	0.0625855	0.00400074	0.0230089	0	0	0	0.00153579	0.00803512	0	0.0135011	0.00311384	0	0	0	0.00666345	0.00214203	0.200377	0	0.0623334	0.0571649	0.000759025	0.029113
79	0.0970958	0.000408772	0.389118	0.032724	0.0341092	0.0418593	0.0639089	0.0288549	0.00107875	0.00700961	0.030752	0.0380146	0.0221516	0.0673084	0.00183088	0	0	0.00352615	0.0125828	0	0.0469556	0.107468	0	0.0275303	0.123456	0.0939228	0.0142404	0.0629144	0.00403813	0.0227968	0	0	0	0.00154979	0.00809662	0	0.0136084	0.00313974	0	0	0	0.00670669	0.00215992	0.200492	0	0.0625471	0.0570756	0.000766003	0.029189
80	0.097086	0.000412908	0.391089	0.0329333	0.0343708	0.0420755	0.0642133	0.0288062	0.00108761	0.00706489	0.0309558	0.0382277	0.0223295	0.0673002	0.00184771	0	0	0.00355278	0.0126706	0	0.0469922	0.107092	0	0.0276961	0.123588	0.0942923	0.0143438	0.0632357	0.00407522	0.0225923	0	0	0	0.00156366	0.00815728	0	0.0137144	0.00316535	0	0	0	0.00674915	0.00217762	0.200603	0	0.0627538	0.0569893	0.000772921	0.0292613
81	0.0970758	0.000417021	0.393015	0.033139	0.0346289	0.0422869	0.0645101	0.0287549	0.00109637	0.00711949	0.0311561	0.0384363	0.0225053	0.0672871	0.00186441	0	0	0.00357906	0.0127571	0	0.0470264	0.106724	0	0.0278588	0.123711	0.0946514	0.0144458	0.0635495	0.00411201	0.0223951	0	0	0	0.00157742	0.00821712	0	0.013819	0.00319067	0	0	0	0.00679083	0.00219512	0.200711	0	0.0629537	0.0569059	0.000779779	0.0293302
82	0.0970653	0.00042111	0.394897	0.0333411	0.0348838	0.0424936	0.0647995	0.0287012	0.00110504	0.00717342	0.031353	0.0386406	0.022679	0.0672695	0.00188098	0	0	0.00360498	0.0128422	0	0.0470583	0.106364	0	0.0280185	0.123825	0.0950001	0.0145462	0.063856	0.0041485	0.0222049	0	0	0	0.00159105	0.00827613	0	0.0139223	0.00321571	0	0	0	0.00683174	0.00221242	0.200816	0	0.063147	0.0568252	0.000786579	0.0293956
83	0.0970546	0.000425176	0.396736	0.0335396	0.0351354	0.0426956	0.0650815	0.0286452	0.00111361	0.00722669	0.0315466	0.0388405	0.0228507	0.0672475	0.00189741	0	0	0.00363056	0.012926	0	0.047088	0.106012	0	0.0281751	0.123932	0.0953388	0.0146452	0.0641553	0.0041847	0.0220215	0	0	0	0.00160456	0.00833433	0	0.0140243	0.00324046	0	0	0	0.00687189	0.00222953	0.200918	0	0.0633338	0.0567471	0.00079332	0.0294576
84	0.0970436	0.000429219	0.398533	0.0337346	0.0353837	0.0428929	0.0653564	0.0285869	0.00112208	0.0072793	0.0317369	0.0390363	0.0230203	0.0672212	0.00191371	0	0	0.00365579	0.0130085	0	0.0471155	0.105669	0	0.0283287	0.124032	0.0956675	0.0147428	0.0644476	0.0042206	0.0218447	0	0	0	0.00161795	0.00839172	0	0.0141251	0.00326492	0	0	0	0.00691129	0.00224645	0.201018	0	0.0635143	0.0566717	0.000800002	0.0295164
85	0.0970323	0.000433239	0.400288	0.0339261	0.0356287	0.0430858	0.0656241	0.0285266	0.00113046	0.00733126	0.031924	0.0392278	0.0231879	0.0671909	0.00192988	0	0	0.00368068	0.0130897	0	0.047141	0.105332	0	0.0284794	0.124124	0.0959866	0.0148389	0.0647328	0.0042562	0.0216741	0	0	0	0.00163123	0.00844831	0	0.0142245	0.00328911	0	0	0	0.00694995	0.00226317	0.201114	0	0.0636885	0.0565987	0.000806627	0.029572
86	0.0970209	0.000437236	0.402003	0.0341142	0.0358705	0.0432741	0.0658849	0.0284642	0.00113874	0.00738257	0.0321078	0.0394152	0.0233536	0.0671568	0.00194592	0	0	0.00370523	0.0131696	0	0.0471644	0.105004	0	0.0286271	0.124209	0.0962962	0.0149336	0.0650111	0.00429151	0.0215096	0	0	0	0.00164438	0.0085041	0	0.0143227	0.00331302	0	0	0	0.00698787	0.0022797	0.201208	0	0.0638567	0.0565282	0.000813194	0.0296245
87	0.0970093	0.000441211	0.403677	0.0342989	0.0361092	0.0434581	0.0661388	0.0283999	0.00114693	0.00743324	0.0322884	0.0395985	0.0235172	0.0671189	0.00196182	0	0	0.00372945	0.0132482	0	0.0471857	0.104683	0	0.028772	0.124287	0.0965964	0.0150269	0.0652826	0.00432653	0.0213509	0	0	0	0.00165742	0.00855911	0	0.0144197	0.00333666	0	0	0	0.00702506	0.00229604	0.201299	0	0.0640189	0.0564599	0.000819703	0.0296739
88	0.0969976	0.000445162	0.405311	0.0344802	0.0363446	0.0436378	0.066386	0.0283339	0.00115503	0.00748327	0.0324658	0.0397778	0.0236789	0.0670774	0.0019776	0	0	0.00375333	0.0133256	0	0.0472052	0.104369	0	0.028914	0.124359	0.0968875	0.0151189	0.0655475	0.00436126	0.0211979	0	0	0	0.00167034	0.00861334	0	0.0145153	0.00336002	0	0	0	0.00706154	0.0023122	0.201388	0	0.0641753	0.0563939	0.000826155	0.0297204
89	0.0969856	0.000449092	0.406907	0.0346583	0.0365769	0.0438132	0.0666266	0.0282661	0.00116303	0.00753266	0.0326402	0.0399531	0.0238386	0.0670325	0.00199324	0	0	0.00377687	0.0134017	0	0.0472227	0.104062	0	0.0290532	0.124424	0.0971696	0.0152094	0.0658058	0.0043957	0.0210503	0	0	0	0.00168314	0.00866679	0	0.0146098	0.00338311	0	0	0	0.0070973	0.00232816	0.201475	0	0.0643261	0.0563301	0.000832551	0.029764
90	0.0969736	0.000452998	0.408464	0.034833	0.0368062	0.0439844	0.0668607	0.0281967	0.00117094	0.00758143	0.0328114	0.0401245	0.0239964	0.0669842	0.00200876	0	0	0.0038001	0.0134766	0	0.0472383	0.103762	0	0.0291896	0.124483	0.097443	0.0152986	0.0660576	0.00442986	0.0209079	0	0	0	0.00169582	0.00871948	0	0.014703	0.00340593	0	0	0	0.00713236	0.00234395	0.201559	0	0.0644713	0.0562683	0.00083889	0.0298047
91	0.0969613	0.000456882	0.409983	0.0350046	0.0370323	0.0441515	0.0670884	0.0281257	0.00117875	0.00762957	0.0329796	0.0402921	0.0241522	0.0669328	0.00202415	0	0	0.00382299	0.0135502	0	0.047252	0.103468	0	0.0293233	0.124536	0.0977076	0.0153864	0.066303	0.00446373	0.0207706	0	0	0	0.0017084	0.0087714	0	0.014795	0.00342848	0	0	0	0.00716672	0.00235954	0.201641	0	0.0646111	0.0562085	0.000845173	0.0298427
92	0.0969488	0.000460744	0.411465	0.0351729	0.0372554	0.0443146	0.0673098	0.0280533	0.00118648	0.00767709	0.0331447	0.0404559	0.0243061	0.0668784	0.00203941	0	0	0.00384557	0.0136226	0	0.047264	0.103181	0	0.0294543	0.124583	0.0979639	0.0154729	0.0665422	0.00449732	0.0206382	0	0	0	0.00172085	0.00882257	0	0.0148858	0.00345076	0	0	0	0.00720039	0.00237496	0.201721	0	0.0647456	0.0561506	0.0008514	0.0298779
93	0.0969362	0.000464584	0.41291	0.0353381	0.0374754	0.0444736	0.067525	0.0279794	0.00119412	0.00772401	0.0333069	0.0406159	0.0244582	0.0668211	0.00205455	0	0	0.00386782	0.0136939	0	0.0472741	0.102901	0	0.0295826	0.124624	0.0982118	0.0155581	0.0667752	0.00453063	0.0205104	0	0	0	0.0017332	0.00887299	0	0.0149754	0.00347278	0	0	0	0.00723339	0.00239019	0.201799	0	0.0648749	0.0560946	0.000857572	0.0299106
94	0.0969233	0.000468401	0.414319	0.0355002	0.0376924	0.0446287	0.0677342	0.0279043	0.00120166	0.00777031	0.0334661	0.0407722	0.0246083	0.0667609	0.00206956	0	0	0.00388976	0.0137639	0	0.0472825	0.102626	0	0.0297083	0.12466	0.0984515	0.015642	0.0670021	0.00456366	0.0203872	0	0	0	0.00174543	0.00892267	0	0.0150638	0.00349454	0	0	0	0.00726571	0.00240524	0.201875	0	0.0649991	0.0560404	0.000863689	0.0299406
95	0.0969102	0.000472197	0.415693	0.0356592	0.0379065	0.04478	0.0679374	0.0278279	0.00120912	0.007816	0.0336224	0.0409249	0.0247566	0.0666981	0.00208444	0	0	0.00391138	0.0138328	0	0.0472892	0.102358	0	0.0298314	0.12469	0.0986833	0.0157246	0.067223	0.00459641	0.0202683	0	0	0	0.00175754	0.00897162	0	0.0151511	0.00351604	0	0	0	0.00729737	0.00242012	0.201949	0	0.0651184	0.0559879	0.000869751	0.0299682
96	0.0968969	0.00047597	0.417032	0.0358151	0.0381176	0.0449275	0.0681347	0.0277504	0.00121649	0.0078611	0.0337758	0.0410741	0.024903	0.0666326	0.0020992	0	0	0.0039327	0.0139005	0	0.0472941	0.102095	0	0.029952	0.124716	0.0989072	0.0158058	0.067438	0.00462888	0.0201536	0	0	0	0.00176955	0.00901983	0	0.0152371	0.00353728	0	0	0	0.00732837	0.00243481	0.202021	0	0.0652328	0.055937	0.000875758	0.0299934
97	0.0968833	0.000479721	0.418336	0.035968	0.0383257	0.0450712	0.0683262	0.0276717	0.00122377	0.00790561	0.0339263	0.0412196	0.0250476	0.0665647	0.00211384	0	0	0.0039537	0.013967	0	0.0472974	0.101838	0	0.03007	0.124736	0.0991234	0.0158858	0.0676472	0.00466108	0.020043	0	0	0	0.00178145	0.00906733	0	0.015322	0.00355827	0	0	0	0.00735872	0.00244933	0.20209	0	0.0653425	0.0558877	0.000881711	0.0300161
98	0.0968693	0.000483451	0.419606	0.036118	0.038531	0.0452112	0.0685121	0.027592	0.00123096	0.00794952	0.034074	0.0413617	0.0251903	0.0664943	0.00212836	0	0	0.0039744	0.0140324	0	0.0472991	0.101586	0	0.0301855	0.124751	0.099332	0.0159646	0.0678506	0.00469301	0.0199363	0	0	0	0.00179323	0.0091141	0	0.0154058	0.003579	0	0	0	0.00738842	0.00246367	0.202158	0	0.0654475	0.0558399	0.000887611	0.0300365
99	0.0968551	0.000487159	0.420844	0.036265	0.0387334	0.0453476	0.0686924	0.0275113	0.00123807	0.00799285	0.0342189	0.0415004	0.0253313	0.0664217	0.00214275	0	0	0.00399479	0.0140967	0	0.0472991	0.101339	0	0.0302985	0.124762	0.0995332	0.0160421	0.0680485	0.00472466	0.0198333	0	0	0	0.00180491	0.00916017	0	0.0154884	0.00359948	0	0	0	0.00741749	0.00247785	0.202224	0	0.065548	0.0557935	0.000893457	0.0300547
[truncated: 164 more columns]
