# Supplementary material for: New plastome structural rearrangements discovered in core Tillandsioideae (Bromeliaceae) support recently adopted taxonomy
Source: Front Plant Sci. 2022 Aug 1;13:924922. doi: 10.3389/fpls.2022.924922 (PMC9378858; doi:10.3389/fpls.2022.924922)
Supplement: Supplementary Material 5 — (A) Plastome, LSC, SSC, and IR size comparison between previously published and herein generated plastomes. (B) Raw values for the 20 studied plastome attributes, including maximum and minimum values, for the complete taxon sampling. [file Data_Sheet_1.FASTA]

>Amborella_trichopoda_cp
GGCGAACGACGGGGATTGAACCCGCGCATGGTGGATTCACAATCCACTGCCTTGATCCACTTGGCTACATCCGCCCATACCTATCTTTCTATTTTCTATAAATCTCTAGGAAAAAGTATAAAGCTAAAAGAATAAAGAATTAAATCTCTATTTATTCCTCTTTTTATTATCTTATCTTATAATAGAAATGAAGGAAAAATTCAAGGATTTCGCGGAACATACATGAATTTAGTACACCACGAAACGAAAAAAAGTATGTTAATTAATCATGAACGAACCATCCATGCGATAAATGTTGAAGTGAAGTAAATAAACTCGTTGGAATGAATGAAATAATCATATGAATAAAAAACTACTGAATTGAACAGACCAATACCAAATGTCTAAGACATTTGGTATTGTTCCTTCAACGACTCGTATACACTAAGAACGAAGTATTATCCATTTGTAGATGGAGCTTCAACAGCAGCTAAGTCTAGAGGGAAATTGTGAGCATTACGTTCATGCATAACTTCCATACCAAGGTTAGCACGGTTGATTATATCAGCCCAAGTGTTGATGACACGACCTTGACTGTCAACTACGGATTGGTTGAAATTGAAACCATTTAGGTTGAAAGCCATAGTGCTAATACCCAAAGCAGTGAACCAAATACCTACTACGGGCCAAGCAGCTAGGAAGAAATGTAAGGAACGAGAATTGTTGAAACTAGCATATTGGAAGATCAATCGACCAAAATAACCATGAGCAGCTACGATATTATAGGTTTCTTCCTCTTGACCGAATCTGTAACCTGCATTAGCAGACTCATTTTCAGTGGTTTCCCTGATCAAACTAGAGGTTACCAAGGAACCATGCATAGCACTGAATAGGGAGCCGCCGAATACACCAGCTACGCCTAACATGTGAAATGGGTGCATAAGGATGTTGTGCTCCGCCTGGAATACAATCATCAAGTTGAAAATACCAGATATTCCTAGAGGCATACCATCTGAGAAACTTCCTTGACCAATAGGGTAGATCAAGAAAACAGCAGTAGCAGCTGCAACAGGAGCTGAATATGCAACAGCAATCCAAGGGCGCATACCCAGACGGAAACTAAGTTCCCACTCACGACCCATGTAACAAGCTACACTAAGTAAGAAGTGTAGGACAATTAACTCATAAGGACCACCATTGTATAACCATTCATCAACGGATGCCGCTTCCCATATTGGGTAAAAATGCAAACCTATAGCTGCAGAGGTTGGAATAATGGCACCAGAAAGAATATTGTTTCCATAAAGTAGAGAACCAGAAACAGGTTCACGGATCCCATCAATATCTACTGGAGGAGCCGCAATGAAGGCGATAATAAATACAGAAGTTGCGGTCAATAAGGTAGGGATCATCAAAACACCGAACCACCCAATGTAAAGACGGTTTTCGGTGCTGGTTATCCAGTTGCAGAAGCGCCCCCATAAGCTTGTGCTTTCGCGTCTCTCTAGCAGTCATGGCAAGATCTTGGTTTATTCAATCATCAGGGACTCCCAAGCACACAGATTATCTAGAAATAGATAATTTAAGGCTTTTTATTCAACAGTATAACATGACCTATATGCCTGTGTCAACCAATATCGAAGATAGACTAATATTGCAAGATATCTATCTCTAGCTGGTCTATATCTAATTAAGATATCTAGACTCTAGATCTAATCTAGATAGATCTATACGAATGATTCGTAAATGATAAATGAGGTGAAAGACATATGACAGATAAATTGAATTGAGAAGTTATTCAATTCAATAACCAATAACAAAGAAAGAAAAAAAAATTATTTTTCAATATTTTTCTTCCATATGGGAAGAATGGGTTGCCCGGGACTCGAACCCGGAACTAGTCGGATGGAGTAGATAATCTCACTCTTTGAATAAGAGAAAAGGATCTCTCCCTAAACCGTGCTTGCATTTTTCATTGCACACGGCTTTCCCTATGTATACATTTAAAACTCGGTTCCCTAGAAAAAAATATAAGAAACTTGAATCCTAAGTTGATTCAACTACTACTCCATTCCATGAGCAGAGCATTTCAATATTTCAATGAATTAGACTTGTTTATCTATATATTCTTATCTATATAATATATAGATAAGAATATATAAATACATACAATGACCAGTTATGAATACTTTATTATTGACATTTTACATGGTCCCACGATCAATCATCAATGATTGGCCAGACTATGAATACGGATAATATCCAAATACCAAATTCGTCCACTATGGAAAGGGGTTTTTGGAAAAATCAAGGAAAGAATCTCTTGTTCCTCCGTAAGGAATTCGTCCAAGAATTCCGAACCTAATCTTTTCAAAATTGCGCGTACCGTGCTTTTATGTTTACGAGCCAAAGTTCTAGCACACGAAAGTCGAAGTATATATTTTATTCGACACAAACTGTGTTTTTTGTAGGACCCACTGTGATAATGAGAGAGATTTCTGCATATCCGCCCAAATTGATCGAGAATATCAGAATCTGACGAATCGGCCCAGACCGACTTACTAATAGGATGCCCTGATACGTTACATAATTTTACTTTAGCCAAGGATCCAATAAGAAAAATAGTTGGGACTACTGTATCGAATCTCTTGATAACAGCATCTATCATAAATGAATTCTCTAGCATTTCACTCCTTACCATCGAGGGATTTAATCGTAGACCTGAAAGATAGCCCGGGAAATAGAAGGAATGATTGGATAATTCATTTATATGGATTCTGCCCGGTTGAGACCAGAAGTAAAAACGGAATTGCCAGAAATTGACAAGGTGAGATTTCCATTTATTCATAAGGAGATAAGTACCCCTTGAAGCCATAATTGATTTTCCTTTATATCTAACATAATGCATGAAAAGGTCCTTGAACAACCATAAAATATTCTGAGAATGATTACGCATGGATACTACAAAATTTTCTATTTTTCCATAGAAATGTGTTCGTTCAAGAAAAGATCCAAAAGATATCGACCGTAAATGAAAAAATTGTTTACGTAGGAAAACGAAAAGGGATTCAAATTGATATACATGAAAATTGTACAGGAACAAAAACAATCTTTGATTCTCTCTTGAAAAAAAAGAACTGCATTTCTTTGTATTTGTAGTAATGAAACTATTCCAATTCTGATGTTCGTGGAGAAAAAACCGCAATAAATGCAAAGAAGGAAGGTCTCGTATCCATTGGCGAAGGCTTTGAACCAAGATTTCCAGATGGATTGGGTGGGGTATTAGTATATCTAACACATAATTTAAATATGAAAGTTTGTCCTCTAGAAACGGAAATATTGAATGGATAGATTGGAAATTATGAGATTCAGATCCTTTTTCTAGGGAAGATACTAATCGCATCGAGAATGGAATTTCCACAATTACTGCAAAACCCTCTGATACCATTTGAAAATAAGAATTCCTGCTATGCCCAAGAAATCTATTTTGGTTAGAATCATTAAATGAAATGATGAAATGATTCTGTTGATACATTTGAATAATTAAACGTTTTACATTTAGTGAACTGGATTTCTTGTCATGACCTAAATCTTCCATGGGTTCGTAAAGAATTGATCCATTTAAACCATGATTATGAGCAAGTGCATAGATAGACTCCTGGAATAGAAGCGGATATAGGAAGCGTTGTTGATGGGGTCTATCTATTTCTAAATATCCTCGTAATTCCTCCATTGAAAATCCAATTGGTACCGCAAGCAGAAGATATTTTTTAGATTATCAAATGATACATAGTGCGATAGGGTCGGAACAAGCAAGATCTATAATATATGGGAATACCAATAGAGACCCCGGGTAGTCTAATCGACGGGTGCTTTCTTTTTCCATCCAATTTTTTTTGTGCTCCTTATGCTATAGTTACAAGAGATGGTGTATTAGCAATCCTTTATTTTGGCAACCTAATCGCTCTTCTGATTTTGGAATGAATATTCTTTATCAGTACACTGTTTCTTATACACATTTGTCTCTACTCCAGCAGCTTATGGAAAATAGTGAATAGTTAGGATTCGTTTTTGAAAAAAAAAAGAATTGACGATCCACTCACAGGAGAACTCTTTCCCGCACCAGGTACTAATCCCTTTTTAACGTCTAATTAGATCGGGTACTCGTTCGAATTAAGAACGGAAGTTCGTTGCTTTTTGTTTCCCTATAACTATTAAGATAAGAATATAATTAATTTTTAATTGGAGCCATATAGCTCTATCCATTTCTTCACTCGACCCAACTGTAAATTGATTTGGTTTCGTTCCAAGAATGAAAACAAGATTTTGTACAGATCCGGTATGAACAAATAAGAATGAAGATTTGTAGAGTTATCCATGGATGCGACATGCTCTTTTTTCCATTCATTCCCTTTCAGGATCAGTCGTGGTCTTACAAACCCTACCAATGGTATGGATGAATCCGTTGCTTCATCCAAATGTGTAAAAGATCATAGTCGCACTTAAAAGCCGAGTACTCTACCGTTGAGTTAGCAACCCAGAAAAAAATAAAAATACGGTACTAGACACGATCGAAATGAAACAATAAAGAAATTGGATTGCTCAACTCAGAAAAAAAGCATTGAACTAGCAGCAAGTCAAGTATAGAAAAGGCGTATGATTATCGATGATGAACATCAAGATGAAGAGATCAGATAAAAATATAAAAATACAGGCGGATTCACAGACAGTTATACATGTCAAAATTGATAGACCAATAATAAGAATCCTTGAATTGAATTAGAATCCTTGAATTTTTTCTTTCTTATTTCTTTTTTTTTTCATACTTTACTTATTCATTTCATTTATTTCAAACATTTCAAATTTATTGAATTAAATATATTCTATGTACATATTGATTGTATATATTCTATTACTTAATAGACCTTTTCTATTTATTTAATTGATAATTGAATATTTTCATTCTTTTATTTTAATTCTTTTAATTTATATACCTTTAAACCCCGAATATTTCTCTATTTGAATATTTCTCTATTTGAATATTTCTCTATTCTAATTCTATTATTCTAATATTCAACTATTAGATATTAGAAATGGAATAAATATAAATTGAATAAATAAATTGAATAGAATATTCAAATAAAATAATTCAATTCAATATTTCAGTTCTATATTAGAATTAGATTCTTATTCTACTTTTCTTTTTATATTTTTTTTTATTTGAATTCAAAATATCAAAATATTCCTTTTATTAATATTTCTTAATATGTTGAATATCAATTCCATTAAGAATAAAAGATATTTATTGCGTCTGTGATAGTGGATAGGGCCAACCAATTGTTTGAGTGAAGTAAAGGATCGAACTAAACTTATGGACCGGAGGAAATAGATCTGTTTATCTACGATCGAATTATATCGGTTGAATACACCATTGTCAATATGAATGTTGGGAAAAATAAAATAAATAAGACATTGTCTTAAATTGGTACTACATGGATAAAAAATAGAATGTGGCTGGAAGAATAAATCATAAATAATAAAAAAGGTAAGGAAAAATAGAATAATAAGAATAAATAGTAAGATTCATACTAATACATTTATAACTATTTAATTTTGATTATTATATTCTTTTTTTTTTATTTCCATTTAATTTTAATTTCTATATTCTTTTATTTTATTACTTATTAATCTATTCTATATCTATAGAATTCTATAGAAAAATAGAATTCTATAGAAAAATACAAATTTCTTACAAAATCCAAAACATACAAAACAAATATTTACAAATACAAATACTGTACAAATATTCAAATTCATATTTCATATTCATTAATAAGAAATTAATAATAAATAAGAATTTACTGAACATTCATAATAAATGTACTGAATATTTTCATTAACAATTAATTGATTAATTATTGATTAATAGAAAATCAAATTAGAATTGAAATAATTAAAATATAAAAAAGAGAAATAAAAAAGAATTCTAAAAATTCTAATTTGTATTAATGGAAAAGGGTTCGTTGTGCTTAGCTTATACGATATTGGATCATATGAGATCCGTAGTGAATAGGTATGAATAGAGAAATAGAAAAAAGGGGAATGGTGAAAAAACAATTGAACAAAGCTAGATACTGGTCACTCTTTTATGAATTTCATTTGATTAACTCCAAGTTATTTAAATACCTCCGCCTTCTTTGAAATATCATGAACAGTTACTGTAGGCTGAGCTCCTTTTTCAAGGAAATATAGAATAGCAGGAACGTTTGAATAAGTTTGATTCTTTATTGGATCGTAAAAACCCACTTTCCGAAGAGCTCTTCCGTCTCTTCGGGATCTAACATCAATTGCAACGATTCGATAAATGACTCATTGGGATAGATGAATAACACCCCCCCTAGAAACGTATAGGAAGTTTTCTCCTCGTACGGCTCGAGAAAAAAGGAATTCAATTTATGTATTGTATTATGGCATGGCAAATGCATCCATAAAATCATCAATTGGATTATGATTTGAGTCGTCTTTTTTCGCCATCCTTTCTAAAAACTAAAAAAAAAATACTACCATTCGTACTCATAACTCAAGTTGGGTAATTCTGAAAGATCTCGAAGGGAGACCCTTCAACATTTATTTATTTATTGAGACGTCTCTAACCTTTTTCCTTTGTCTCATCTAAGATCATTCTAGTTGTTGAGACAATAAGAATTGAAAATGGCATTTCCTTGTTCTGAGATCCCATATCTTTGAATCATTAGGTTTAGACATTACTTCGGTGATCCTTAATCGTTCCGAAACGACAGCAACATGCCTTTTGGTATTTCTTTACGTTGAAGAATCATACGAATGATTGATTTCCCCGTAATACACTTTTGATCGAAAGAGTTTCGGCAATTTCAACAACTTTGCTTTTTTATTTGAAACTTGTTAGAATTTGACCCCCTTTCGAAGATCTATTTACGAAGTTGTTCCAACTTATTGATTGGGACTAACCCTAGATCCTGACCCCTGATCAATGAATCAATATTTGACTTTCTGCTCGAGCTCCATCATGTACTATTTACTTATTAAATTACAACCCAATAAGAGCGGGTCCTATCCTCGTGGAACAGAACAAAGGATGTTGAGTCAAGAGCATCTTCATTCATATATAAAATGGTGGATTAATCCACAGCCGATCATGTCGTTCAAGTCGCACGTTGCTTTCTACCACATCGTTTCAAACGAAGTTTTACCATAACATTCCTGATCCTAAATTTAGAACCGGTATGAAATTTTGATTCAATTTCAATATGGAATCATGAATAGTCATTGGTTGAATTGGTTTGGTACTGGTACATAGTACATAGTTTTTATTACACCCACCTAATTTATCCATAGACATGGATAGGTACCTATCTGGAAGTATCAGCAAGGATCCAATTTGACCCGATTCTATCGTATGAAGGAAATCTATTCTATAAAATAAAAAAAAAAAAAGAAATCAAAGACATTTATGATATGAGATAAACAAGTTGCTTAACACTTATTTTTTACCAGATTCCGTTCGGGACAATCAGTCATGAAGGGTTCGATTCTTTCTAGAACGACGAACGATTGAATTGGATTCCCAATACCGGAACAGAAGGAGTCATTAACTGAATAAGCTAAGCTATTCCAGTTATCCGGAAGGAAAGAAAGGCTGCAAGTGGGATGTGATATATTCACCAATCCCACACTTCTTCCAATACCGAGGATTTTGTAGATATTTCAATTATTGGCGAGACGCCGAATTTTATCATCCTAACATAAATAGAAATCTATGTTTCTTTTCCAATTGAATCATCAATCAGAATCGGGGCAGTATGATCCCTCGGGTACACGTTATTCTATATACTATATAGTTATAGTATAGCTATATTCTTATCTTAATATTCTTATTCTATCGTAGTATATTCTACAATATGGAATATGGATTAGAATCATTCTATATAACTATTAGATATGAATATTCTATGTAGTGTAAGTAATAAAATAAATATTCAAATTGTATATTACAACAACGATACAATAGAATCTAAGAAATAGAAATAAGTAATAAACACAATAACAGTTAAACAAAACAATACTGAAATAATATTCAATTAAAGAAACAATATTCTGTAATTATTATTCTTATATTTATTTATACTTTAATTTGATTATTTGATTTGAATTTTGATAAAATAGAAATATTAAAATAGAAATAGCTATTTTTTAGAAATAGATATTTTTGATTTGAAATAATCTAATTCATACATATTTATATATATGTAGCCATAGTCTTATATATATACTGTATTAGTATATATTAGGTGTTTGATGTTTCATATTTATATTACTTAATATAACATATTCTATAACATATTGTAGAATGAATCTACATAGTATAGAATATGAAATATCCTCAACAACAATATAATAAATTGAAGGGAAGATATGACTCAGAGAAGAATTATTAGAAATAATAAATAAAAATCATAAATTCGGATTAGATCACATTGTATCCAATATGAAATATGAAACTCTTAAATATAAAGAAATAGAAGATTGATTTTTATGTTAATTAAGTGTTAATTAAAGAGAGGATATCGATTCTGCTAGAATTGGTCTGGGACGGAAGGATTCGAACCTCCGAATAACGGGACCAAAGCCCGTTGCCTTACCGCTTGGCCACGCCCCATTTCTATTTCTATTTGACGGTAATAAACACTAATATCGGTATTGGTTGTTTGTCAATTCCAGCCCATATATCTATGGAATAGGTTGTTGCTCGGATTCAACACGTGTAGAATAAAAATGAATTCATTGATGATTATGTATTAATTCAATTACAATTAAGATATTCTATGAAACTAAGATTTTGGTTCCTTAGAATTCTAATTTAGAATTAGAATTGAATTCAACAATTGAAGGATCTTTGATTTGATTCAGGTTCAAAGAAGGATTTTTTAGACTACCTTCTTTATCTTTATTTTCTTTTTTCCCTTGTATCAAAAAATCAATAAAAATGAAATTATCTCCAAGAAAAAAATGTTTGTTATGCCTAATATCTTCAGTTTGATCTGTATCTGTCTTCATTCTGCCCTTCATTCGAGTGGTTTTTTCTTCGCGAAACTGCCCGAGGCCTATGCTGTTTTCAATCCAATCGTAGATGTTATGCCGGTCATACCTTTGTTCTTTTTTCTCTTAGCCTTTGTTTGGCAAGCTGCTGCAAGTTTTCGATGAGATCTTTGATACTGCTTTAGAAACATAGATTTCTAATTTACTCGAGAAAATATTTTGACAATTGAGAAGATGAGATAAGTGTTGCATTATGAACCTTTGATTCAAATATTGAACATTTTGGATAGCCGCGATGAATCTCGATCGTCTGGTTTCCTCATTATAATTCGAATCCTCCATGGAGGAATAATTCTGGTCCAACACAATACCAAATTTTAGGCATGACGAGATCCTTTTGTTAACGAAGGAATAAAAGTCTTATTCCAACTAGATTCTTGCAAATTCTTTTCTAGAAATAACTTCATTTCTTCCTCTCTTGGTGTCAAAAGGGGGATATGTGGTACTGGTACAAAGATTGATAATCTATTCCCTTTTTCTTCTAAAAACCATCTTGGAGATTGTGTAATGCTTACTCTCAAACTGTTCGTTTACACAGTAGTGATATTCTTTGTTTCTCTATTCATTTTTGGATTCCTATCTAATGACCCAGGACGTAATCCTGGGCGTGACGAATAAAGAATAAGAGGTTTTTTACTTGCTTGGTTCCTAAAATTTGATTTCTTCCATACATTTATCTGTGAAAAAAAGAAAAAAAGATCGGGTTTCGAATTCAAAAGAGAAATCTCAAATCATCAGAGGGAACGGAGAGAGAGGGATTCGAACCCTCGGTACAAATAGCTCGTACAGCGGATTAGCAATCCGACGCCTTAATCCACTCAGCCATCTCTCCCAATTGGATTGGAAAAGGAGAATTCATAATGTGACGCGTGAAGTAAAGATTGATAAGAATCTTTTTTATATAAAAAATAACAATAACAATTTGAAACTTAAAACTGAGATTTTCAAAAGAAAAAGAAGAGGTATCCTTTCTTTTTCTTATTTCGCTCGAAAAGTTATTTTGTTCCACGGCCTGGCCAGTACCTAGGCCAGGCCATTCCTTTTTCTTGTTCCAATGAATGATAGATCAAATGATTTACCTGATCCAAAAACTAAAAAACTTTCCTTGTTTTTATTGAAACAGCTTTTGTTCTTGTTTCACTCTTATAGACTCTATTCTAGAATAGAATATGAATCTCTTTCTCATTTATTTACTTTCATTCTATAGATTCTATTCTATTTACTATATTCTTTACTTTACTTTACTTTTTTTTTCTTTTTTTTTTTCAAGAGACAAACCTTGTAGAAATGCCTGAGTCCGCATCATACTATGATTTGATTTCTGATTTCTTTTCTTTTTTCATTATAATTACAATTACATTCATTATTTACAATTACATTGATTAGTAAGAATAAGAATTCATTCTATCATTAATTAATGAATTTTATTCATTCTAATATTCTCTCATTCTAATCTAATTATTAATTCTATTCAATTATATACAAATTGAATTTGTAATTCAATTTTTCTTTATATATTAAAATTCTATATTCTAAATATTTTCTATTCTAAAAAAATATATATATATATATATGAATATGAAATAATAGAATATATATGGAATATATAGAAGAATAGATCTATTAAGAAAATAAATTCTATTTCTATAATTAATTAATTGATAAAAAATGAATTTATGAATTCAATTATTTCTATTCTAACTATTCTAAATTAGAATATAGAATTTCTTGATATTCTATTTATATTAGAATTATAGAAAAATGAAATTTCAATTCAAATATTAATATTATAAAAAATATTAATATCATATTTTGATTCTTTTACTTTTAAAGAAATTTAAAATAAAGTTATTATTTATTATTATTTAAAGTTATTTATATTTATTTTATATTCTTATTGATTGTTTATTGTAAAGTAAATTACTTATTACTTATAAATTATAAAGTAAGAAATCTAATTCTAATTAGAGAGTAGTATACTAATAGTATTAGGATATAGGTGTAAATGAGATTTGAAATATTCAATTTCATATTAAGAAATACATATAAATTAATACATATAAATTAAGTATTAAGTAAAGTAAATAAGTATTAAGTGAATTAAAGGAAAGGAAATTCCATTTGAAATGAAATTTTTCAATGAGGGTAAGAAGGAAGAAGATAATGGGAGTACGAAGATAGGTCCAATTGATCCGAATTCATAAGAATCCAAAGAGGGAGGAGACGGAAGAAAAGATACATACGATTCAAGTCCCAATCTTGATAAAAAAACACTTTTTGATAAAATATAAAAGAAAAGAAAATCAAGGGGAAGTTGCACGAAAATGGAGCTATGGATTCTTGCACAACTAATTTCTTGTTCCGGCTTCAATGGTTCCATCATAGCTTTCAGTAAGGGCTCCTTCAGCAAAAAAAGGAATACTTTCTTATCTTTTCTTTTTGAAATCTTAGGTTTCTTTCTTCTCCTCTTTCATCAAATACCCCTGAGGACACATCAGAACTCAAATTTTCATTAGTCTTATTCCACATGTCTTAGTTCGACAAACGATCCATTCCTATACAATAATCACATTGTAGCGGGTGTAGTTTAGTGGTAAAAGTGTGATTCGTTCTGTTACCAAACAAAAAAGTTAAGGGTCCCTCGGTTTGATTCCGATTCCGATCAAAAACTTTATTTCTTAAAAGGATTGAATCCTTTCCTGTAAATGCCACTATTGAGGAAAAAATATACATTCTCGTGATTTGTATCCAAAGGGAAATAGAAATAAAAAAAAAAAAAAGAAAAAAATTGTTTGGATTATGGAATTGCGAAGCATAATTGTTTTTAGTTTTAGCTGGATTCGTCCTTCCAATTGGATGAGTATGAGTAAGGGATCCATGGATGAAGATACAAAAATCTATTTCTAATCGTAACTAAATCTTCAATTTTTGTAAAAGAGAGATTGAAGCCAAATAGCTATTCAATGATGACTTTAGTTTACTAGGGGCATCGGCATGGAGTTTCGGCTCGGTGGAAATAAAATCTTTTCCTCAGGATTCTTACGAATAGAAATAGGGAACGAAGTAACTAGAAGTATTTGTTCAAATCCCTCTCTCTTCTAGAGGGATCATCTAGAAAGCGAGTATCTTTGGACACATTCATACAGAAAAGCTGACATAGATGTTATGGATTGAATAAAAAAAAAAAAAAAGAATTCGGATTTGCTATAACTCCCTTCTTTTCCGTCCATTAAAAGATGTTTTTTTATTTTTATCTAGTTTCCTTGCTTTACGCAGTGAGAATCTATCCATCTTCATAAAGGAGCCGAATGAAACCAAAGTTTCATGTTCGGTTTTGAATTAGAGACGTTAAAAATAATGAATTAACGTCGACTATAACCCCTAGCCTTCCAAGCTAACGATGCGGGTTCGATTCCCGCCGCCCGCTCCCTCCATATCCCTCCATACATGATAGATCATTGATCTTTATATACATCTTTATTCCATAAGATTCCCGCACGGAATACAATCAACTGGATTATGTTTTTATCCGAAGGGATGACGGGAAAAGAGGAATGGGAGGGAAAGAAGAGAATCAGAATCAAAAGCGTCCATTGTCTAATGGATAGGACAGAGGTCTTCTAAACCTTTGGTATAGGTTCAAATCCTATTGGACGCAATTTATTTCCATCTATTTTTTTGTTTCGATTGCAAACAAATTTTGAATGATTCAAATCAGAAATAGAGATCTTTCTCAACGATTCCTATTGTACTAAAAGACACCTCAAAATAATCAATGAATTCATTGATTTATGTTTGTTCCTGAAATAGAAACAGTTCTATCTGTTCCTGAATAGCTTCTTTCAGAATGGCTTCTGCTTCCTCGGTGAACGTCCGGGTAGAAGATATGATTTCTTGGAACTGAGGCTTATTTGTTCTTAAATAAGTACGTAACTGAACGAGAAATTTCTTCACCTGTCCAATTTCTAATGGATCAAGATACCCATTCGCTCCTGTATAAATAGTAACTACCTGTTCTTCCACCGCGAGAGGGGCTGCTTGGGATTGTTTGAGCAACTCGCGCAATCGTTGACCTCTTGCCAATTGATTCTGAGTAGCTTTATCGAGATCAGAAGCGAATTGTGCAAAGGCTTCTAACTCTGCAAATTGAGCCAGTTCCAATTTTGATTTGCCAGCTACTTGTTTCATAGCTTTAATTTGAGCTGCGGATCCTACTCTGGAAACGGAAATACCCACATTAATAGCAGGCCGGATTCCAGCATTGAATAGATCGGCAGATAAGAAGATTTGTCCATCTGTAATGGAAATTACATTAGTGGGAATATAAGCCGAAACGTCCCCAGATTGAGTCTCAACTATTGGTAAAGCAGTCATACTTCCTTCGCCTAAACGAGAACTTGATTTAGCGGCTCTTTCCAAAAGTCGGGAATGCAAATAAAAAACATCTCCTGGATAAGCTTCGCGACCAGGCGGTCTTCTTAATAGAAGAGACATTTGGCGATAAGCTTGTGCTTGTTTAGAGGGATCATCATGAATTATTAAAGTATGTCGTTCACGGTACATAAAATATTCAGCCAAGGCTGCTCCTGTATAAGGAGCGAGGTATTGTAATGTAGCAGGTGAATCCGCCGTTTCAGCTACCACAATAGTGTATTCCATTGCTCCTTGTTCCTGGAAAGTAGTCACTACCTGAGCCACGGAAGATGCTTTTTGACCAATAGCTACATAAACACATATTACATTTTGCCCCTTTTGATTCAGAATAGTATCTGTAGCTACGGCTGTTTTACCGGTCTGTCTGTCCCCAATAATTAATTCTCGCTGACCGCGTCCTATAGGAATCATGGAATCAATAGCAATAAGACCTGTTTGAAGAGGTTCATATACGGAACGTCTCGAAATAATACCTGGTGCGGGGGATTCAATTAACCGAGATTCGGAAGATGAAATTTCACCTCTCCCATCAATAGGTTTAGCCAGAGCATTTATAACACGACCTAAATAAGCCTCACTCACTGGTATCTGAGCAATTCTTCCTGTTGCTTTTACAGAACTGCCCTCTTGTATCATTAAACCATCACCCATTAATACAACACCAACATTATTGGATTCCAAATTTGGAGCAATGCCTATTGTACTCTCTTCAAATTCTACTAATTCGCCCGCCATTACTTCATCAAGACCATGAATACGAGCAATGCCGTCGCCCACTTGAAGTACAGTGCCAGTATTGACAATCTTTACTTCTCTATTATATTGCTCAATCCGTTCACGGATAATATTACTAATTTCGTCAGCTCGAATGGTTACCATTAGTGTCTCTTAATTCTTTTTCGGAAGCAAAACAAGGAAAAATCAAAAGAAAAAAAAAAAAAATAATGCCTATGGTAGCGGTAAACTAATCAGTTATATTTTTCATGGTCCCGAGCATGCCAATATTAGCACTGATGGTGCGTAAATGTAACTCGCTGTTCAAATAACTATTCAGAGTTTCTAGAGCTCCTTGCAAGGCTTGTTGGAAAACTCGCTGTCGGACCTGATTCATCGCTCTTTGTTGTTCAAAATGAATGCTTTCATTTTTGTAATTTTCTAATCGTTCTAAATTTTCATAAGCAGCATTAATCAAATTACTTTTTTCTCGTTCTATCTCAGAGTATCCATTCACTCGAAACTCATCTGCTTCAATTTCCACTTTCCGTAAGCGAGCCCGGGCTTTTTCAAGCTGCTCAATGGCTCCCCCACGTAGTTCTTCTGAATTGCGAATCGTACTCAAGATTCTCTGTTTTCGATTATCTAATAAATCACTTAATGAAAGTAGATTGTCTCCATATCAATTCCACAACTTCTATGATCTCTTCCCGAACCGAACATGAATCTTTCAATTCATTTGGCTCTCACGCTCAGTTACTTATGGGACACTCCCGTATCTTTTAATGAGCCTACCCTCTCTCTTCGTCTTCTAAGATATCGAAACTGATACAAGACCAGGATCCCCGGAGGGCTCTTCCGACCAGGTAACTGTCAGGAAAGTCGTTTCTTTTATTTGATTATCTTTAAATCCAAAGAATTTTTATTCTACATAGGTCGTCAATTCAGCATTGGATAAAAAAAGTCGGAGTGCCCATTTTTTTTACAGTGAATGGTTCACAATTATTTTATCGATATGAGTGTTCTATATCGGATAAATTACCAACTCTTCGTTTTGAAACCATCTCTACGAATGCAGTGGTAGAAAGAGTACCCCGTTGTGCCTGGACTTCAAACTTTAACTTTAACCATGTAAAGGGTCCTACATTATTGGATTGGTTGATAGAGAATCAAAGTGAATTTACCAATGAGTCACGAAATGCTATAGTTCCTACATATGATTTCTTTATTTATTCAGAAGTAATTCGTCGGGATCATGCACCTTAATTCTTTTTTTTTTTATTTATTATTTTATAACTTATAACATCATTTATAATATGATTATTATAATTATTAAATTATTAGTATATAATTATTATTATTAAATTATTAGTATATAATTATTATTATTAAATAAAATAGAAGTATATAAGTATAAAGTATATAAGTATAAGTAATTTTTATTATTTAAATTATTACTATTTTAATTTAATTTCTTTTAATTTAGAATTTAGTAGAATCGAATTTCTGTTCTAGAGATAGAAATATTTAGTTATTAGAATATTTCTTCTAATTCTAATAATATAAAATATAAGAATTTCTATTCTATATTCTATATTTTAATTTTAGATATTTAAATTGAATTTAAATTTTAATTCTATTTTATTTCATTTTTATTTTTATCATTTTAGAATTATTCTAATTTTAGATTAGATTAGAAATAATATATAAATATAAAATTAGAATTAATTATGTAAAATGTATAAAAGAAAAAAAAAATATGAAAATGAGATTTTATAGATTTTCTTTTATTTTATAGTTTTCTTTTTCTTTTATAGTTATAGTATAGTAAAGAAATAAAATATATATAATTCTAATAGAAATTAGAAATGAGAATGAGTAAAGTGCAGCTGGTAGGATCCAACCTATTCTTGAAATAAACAACTCGCACACACTCCCTTTCCGAAAAAAATCAACACACCAAGCACCACACTTAGATTTATTGGATTTGTTGCAAAAATATCGGTATTAAATCCGAAACTTCCGGCAGATGGCCAGTGGCCCAAGGAAACGAAAGAGTCGGTTACATTTTTCATATACTCTCCTCTTCTAGATAGGACTAACAAAACCAAACGGAGTTCTTTTTGTATCACTTCACCCCATATCTTATTTTTATTTAATTGAAGTTCCCGATAAGATACTTCATTAGGTCAGGTCCCGGGTCTCGTATCATTTTGGAAATACCTCGCGCGTTGCAACACTCCGAAAAGTTGTTTCCTTTGGACTAAGAGCGGGAAGGAAGAGAACGAGCGGATCTGCTAATTCCTCGAATAAGTCCTTACCCCGGGGGGGATTGTCTCAAAATGAATAATTTATTGTAGGAGTGAAGTGTTGATATAATTCGAAGAAGTGGCAAGGCCAGGGTAATAGGTATATTATGTCTTTTTAGGATTAAACAAAGGGATTCGCAAATAAAAGCGCTAATGCCACGACCAGTCCGTAAATTGTTAAAGCTTCCATAAAAGCCAGGCTAAGCAATAAAGTACCTCGTATTTTACCCTCTGCTTCTGGTTGTCTCGCGATACCCTCTACGGCTTGACCCGCAGCAGTACCTTGACCGACTCCGGGTCCAATAGAAGCAAGTCCTACGGCCAATCCAGCAGCAATAACGGAAGCAGCAGAAATCAGGGGATTCATGGTAAGCTCCTCGTACCAAAATTAAGAAATGGTTAATGATACAATCAACTAATTAATTATTTTATTGCTCATTATTCCATCACTAAGATCCATATGATCGAAGTAACTAATAACTCTGAATTGAAATGATGATATTACTGTCAGATGGAAATCCATTTGGTTCTAGTTCTTCTATTTCTTTGTTCTGTTCCCGAACCTTTCTTTCAATTCTTCGCTCTTTCTCCTTTATATGCATATGATTTGATTGATTTTATCTGATCTGTTTATTCATTCAATCCACAGTCACAGGAAGAGCTTATATCAGAATCTATCTAATTTGGTTTGGTGGGAAGTGGGAAATAGAAAATTACACTATATGGATAGTCCATAACGGATCGTCCATATATAACTAATGACTAATGAGTATCTAATATCACATATACATGTGTCTCTTCCATAATGTAAACCATCCGCATCTTAGTCTTATTCTTATATAGAATAGAATTGGATTTTATAGAATTGGATCGTATCCTAGAATCATTCCTAACCCACTTTGAATCTTATTCGTATTCGTAAACTCCTCCTTTTCTTTATCAACACACGGATACAAACGGACAGATCCATCAGCTTGAATCGTCACACATCAAAATTCACTGGATCCGATTGCAATTAATTACAATTTTCGATCAATCGTTGATTGAATAGAAGGAAACCAAATGAAATGAGAACGGTTAATGGTTACATATACATGGAAGTAGAAGTAAGTTCTTTTTTTTTGTCGCATGTCGCAAACAGATAACAATTGTTATTCAAATTATGACATGAATGGGACAAATGGGGATCTTAGGAAAAAGACTTTTTAGGGTTTTTCCTTTTTGTTTGCTTTTAGAATTCCGCAATATCGTACATATCTCTTTCTACCATTCTATATCGTATGTACCGTAGATTGCCGTATCTATCATGTTCCCCAACCCCAAGGGGTCTCTTTAGCCACCCATGAATTGGAATAAGATTCATGGGCTTTTTCATTTTTATTTTAAAAAGGACTATTTTGATTGTGATTGATTTTGAAAGTTATTCAATGATGACCCTCCATGGATTCGCCTATATAAGCCGCGGCTAAAGTTGCAAAAATCAAAGCTTGAATACCGCTTGTGAATAATCCGAGGAACATGACAGGTATAGGAACCAATGAAGGGACTAAAGAAACAAGAACAACAACTACTAATTCATCAGCCAATATATTCCCAAAAAGTCGAAAACTAAGTGATAAAGGTTTTGTGAAATCTTCTAAGATATTAATTGGTAAAAGTATGGGAGTTGGTTGAATATATTTACCGAAATAACCCAATCCTTTCTTGCTAATACCTGCATAGAAATATGCCACTGACGTGGGTAAAGCTAAAGCAACAGTAGTATTTATATCATTTGTAGGTGCAGCTAACTCCCCCTGAGGTAACTCTATGATTTTCCGAGGTAAAAGAGCGCCGGACCAGTTAGAAACAAAAATAAATAGGAACATAGTTCCAATAAAGGGAACCCAGGGACCATATTCTTCTTCTCCAATCTGAGTTTTGGTCAAGTCTCGAATGAATTCAAGCACATATTCGAAGAAATTCTGACCGTCGGTCGGAATGGTTTGTGGATTCCGAACAACTATAGTGGCTGAACCTAATAAGATAGCAATTACGACCCAAGAAGTTATAAGTACTTGGGCATGGACTTGGAAACCCCCAATTTGCCAATAGAAATGTTGGCCTACTTCCACACCGGATAGATCGTATATCCCTTTTAGTGTGTTGATGGAACATGGTAGAACACTCATATTACCCCCTGACAGAAATGAAACTTAAGTTAAGAAGGAATTATTTTGATTCAATCATCTCTTTCTCGACTCTCCTACTTTGGCTTTGACTTTGCTTTGACTTTACTTTAATCGCATAGTATATTCCGGATACCCAGTAAGAAGTAATCAGATATCATGACTATTGATTTGAATCTCTTTTTCCAGATTCAGGAATAGTAACCGATTCAATAAATTCTTGATTTACCGAAATAATTGACTTATCTTATTATAATTGACTTATCTTATTTTTAATCAATGACTTCCTAGATAGCTATAATGACCCTCACGAATTGCCAATACTAATTTGTTAAGAATCAATTGGATTGAAGCTATAGCGTCATCGTTGGCTGGAATCGGAATATCTGCGAGATCCGGATCACAATTTGTATCGATTAAACAAATCGTCGGAATACCCAAAGTGAGGCATTCTCTAATAGCCGTATATTCTTCTTGGTGATCCACGATGATTACAATATCGGGTAACCCCGTCATATATTTGATCCCGCCCAGATATGTTTGCAAGTGAGATAATTGTCTCTTCAACATTGCCGCATCTCTTTTCGGGAGACGCTTAAATCGACCCATCTTTTGTTCTGCTCTCAAGTCCCTGAACTTATGAAGTCTTGTTTCTGTAGTGGACCAATTCGTTGACATACCACCAAGCCATTTTTTATTGACATAATGACACCGAGCCCGTATTGCAGCTGATGCTACTGAATCGGCTGCTTTATCTTTCGTACCTACTATTAAGAAGTGCTTTCCTCTACTTGCTGCATCAAAAACTAAATCGCAGGCTTCTGATAAAGGACGAGCCGTTCTAGTAAGATTTGTAATGTGAATGCCTTTACGCTTTCCAGAGATATAAGGTGCCATTCTAGGATTCCATTTCCTAGTACCATGACCAAAATGAACCCCTGCTCCCATCATCTCTTCCAAATTGATGTCCCAATATCTTCTTGCCATTTCTACCCACACTTCCTCTTTTTTTTCAGGAATGAGGTACCCTGAAATCTGAAATATAGAATTGTTCCTACGGAACCTTATACCGGGGATGGACCGTTGATACATGGTCCAAGCCATTCACTCCTTTCTATTCCTTGATTAAATTGAAATTCAATTCAATTCATTATCAAACGACTGTATAATCTGTAACTGTATAATAATAATATAATATAGATAAAATAATGAATCCGCTCTTATGAATCATTAAATCCCATAGAATTATTGTTCTGATGTATCATGAAAATTCTTTGGGATGCACGAACCACAAAATTCTCTGTGGTAGAACAAAATATCTCTCATCTTCCCATCGAATAGATTCTTCTTTTTTATTTCCAAAGAAATGTTGTTGTGTTCCCTGGAGTGGTGAACGAATCCTTTGAATCCGGTACCAACAGGTATCATCCCCCCCAGAACAACATTCTCTTTCAGGCCTTTCAACCAATCAATACGACTTCGGAGAGCGGCTTTCGCTAAAACCCGAGTGGTTTCTTGAAAACTCGCTTCTGATATGAAACTTTGAGTATTCAGAGATGCCCTCGTTATTCCCAATAGAATAGCTCGGTAACATATATCGTCTTCCAAAGCACGACCTATTCTTTCTGCTCGCAACAATCCGATTAGTTCTCTGGGTGAAAAAACATTAGACATTCCATCTTCTGAAACCAAGACTTTTGATGTTATTTGTCGTACAATAGTTTCTATATGCCTATTATGGATCTGCACCCCCTGGGATCGATAAACCTTTTGGATCTTATTAACCAAAGAGATACGACTTTGCACTATGGTTAGCTGAGCACTAATAAAGAATTCCCAGGGAATTCCAAGAAATCCTGTTATGCGTTCGTTCCAGCCTTCAACCCTCTTTTCTAGGTTCATCGATATTGAATCAATCGAACGAACTTCTAACACTTGTTCAACTTTTGGAAGACCTTGAGTTATATCACCAGATCTTGATTTTTCATATATAAAAGTAACTAATGTATCTCCCTCGTAAAGGATTTCTCCATAATGACCATGAACGGTTGCTCCGCGGGTAGCCAAATGGTACTTAGCTAATCTTATTACTAAAGAGTCAACATGAACAATTATAATTTGACCAGATTTTACGCATGGTCCGTCTTTGGATATACATATATTTTCACAAAGAAACTGTCCAAGGCTAATTATTGTTGATGTATCTTCCCAATAATCGTGATGGAGAAAGCACCAATTCAAATTGAATGGAGTCAAAATGATGTTACTGCATGGATCAAGATTATAAATCCTTCTATTTTCATCCATGAAATAAGATTTAGGTACTAGGAAAGTCTCTCTTGAATTGTCAGGTAGTAAATATTTATTGAACAAGATCTCATTATGAGTTATTGAATGATAAGATGAGGAAAAATTCAAAATGTTAGGTACAGTCCCTAACGGACCCAACGAATTCCTAATTGAAATCATGGGATCCTCTTGAATTGATTCTTTTGTCACATTGTGATATTTCGAACCATTCAATGGACCAATTCGAGAACAATTGGATGATGACAAAACCATAAGAGATTCGCCCTGGCCTTCCTTATTTCTATTCAGCAATGTACGAATAGTTCCTTGATGTTGGCTAAGTGATTGAGTCTTCGCCTTGGAAAAAAAAGGATTGGTATTGATGCGATCTGATCCATTATTAGGAATCAATCCTGAACCCGCCATATCATTCTCTTTTCCAGTAGACGAAATAGGAGACTTCACCAAATCAATTCTTATAAAATTTCGAATCAGATCGTTTACCCTTACTTCAGCGAGGGAAGTATAAGCCTCTTCTTCTTCTATAGAACCAGCCCGGTCTTGATCCCAATTCAATACTAAGCAAGTCCGAACTAATTGAATGCTTGTGTGAAAAATTCCTCGAATGGGTTTGCCATCTCCATAAAGAATATAATTGACAACTCGTAGTTGCAAATTATTCTTTTCCTGCAACAGATCCTGGGGAAAAAACGTTGCTAGATTTATCCCATCGGCGATTTCATATGTCACTACGGGTCGGACTGAAACAAAATACTTTTTCTTGATAGGTGTGATCCGTTGGACATAGATCCAATTTTTGAATTTTGATTCCGTGTTTTTTACCCTTCCAGGTGGTATCAAGATGCCGCTGTACCGGGCTATATTATCCGTCTCTCCAGGAAAATGGATATCTCCAGAAGATATTTTCAATTCAATCCTTTTTTTTTTTTTCTCCACTCGGACCAAGCCGCCTACTTGACTTCTTATATTCAAAGTGATTCGTGTATCTACTCCAATGATACTATTATTCCGTACCATTATGGACGAAGATCTAGGTAAGATATGCACTTCTTCAGGAATGAAAAAAAATCGATTTACTTTGATTTGGATTTGGTATTTTGGTCCAAACTCTCTTGTCTTTCGATATTCAATTAAATCTTCTTTTTTTATTATCGAATCGACTTCTATGGTCCCATATTTGGCAATTCCTGAACTACTTCTTCTGTATCGGGGATCGTCGAAATAGGCAAGAATACTATTTCTACGTAAAATACCTTTTATGGGTATTTTAATCACGATACCAGGAGGCCTTAGTTCCTTCTCCTGTTCTTGATCATATTGGAATGGGATGATGAATCTATTTCTTCGCCTCTTCGCCAATAAATCAGAATTCTCGTGGAGAATAAGAGGATATATGGAATCCCAATTCCTGTTGGATATGATTCGATCAGGTCCTGAATAATAAGAAACCCTCCCCCTTTTTTGATCCCACCCAAACAATTTGTGTCTCACTCGATCATTATTCATCGAGAGGTCAGAAATATATCTCTCTTCGACATAAAGAGATTGAACATTCATTTGATCTTGATCCTTGTGGAGTGGAAAAGGCACTATACTGGATCTGCATGGACTTCCTGATAATACCCATAAATGACTTGTTTTGGGTAAGAGATGAACATTACCATGCGTATATTCAGGTGTATGGTACACATCGGTACTCCAGTGCATCTCTCCCTCTGAGTCAGAATAAATATGTTTTTGAACCCTCTCCTTTAAAGTGGATGTTCCAGCGCGAATCTCAGCAATCACTTGTTCTGATTCTACATATTGATCGTTTTGAACCAAAAGAAAACTTTTTGGTGGAATATTCACTTTATGTATAATATCCTGACTCTCAATAGTTACATGCAGGTCTATATGGCATAGAAAAGCGGGATGTCCATGACGTGTACGTGTGGGATGAACTAAATCCTCATTGAATTTAATTTTTCCATTAGAAGGAGCTCGTACATGTTCTGCGATACCGCCTGTGAATACTCCACCGGTATGAAAAGTTCTTAATGTTAGTTGAGTTCCCGGTTCTCCAATTGATTGACCCGCAATAATACCTACAGCTTCTCCTAATTCGACCAGGTTACCGTGAGTGGTACTCCGACCATAACATAATTGACAGATCCAAGATGTACTCCTGCAAGTGAAGGGGCTTCGAATATATATTGGTTGTGCCCGAGAGGTTATGAATCGATTGACAAGTCCAATCCCAATATCTTGATTTCGAGTCGCAATGCATCGCAGACCCATATATACATCGTTCGCTAATACGCGACCAATTAGTGTTTGGATAAAAATCCTTTCCGTCACCCCAACCCCATTTCGAGGACTTACGGAAATACCTCGGATAGTGCCACAGTCCGTTCTACGTACAACAATGTGTTGAACTACTTCAACAAGTCTACGCGTGAGGTATCCAGCATCTGATGTTCGTACAGCAGTATCCACAACTCCTTTGCGGGCTCCGTAACAGGAAATGGTATATTCCGTTAAAGAAAGCCCTTCGCGTAAATTGCTTTGAATGGGCAAATCAATCATTTGTCCTTGGGGATCCGACATTAATCCTCTCATACCTACTAATTGGTGGACCTGAGATGCATTTCCTCTAGCTCCCGAAAAGGACATTATATAGACTGGATTAAAAGGATCAGTCATCCTGAAATTTGGATTCATTTCTTGTCTCAAATATTCACTTGTAGCATACCATATCTCAATTGATTGGCGTAATTTTTCTACTGCGTGTACATTCCCATAATGATGGTGCTTTTCCAAAATCAAACTTTGTTGTTCCGCATCTTGTACTAACCATCCCTTAGAAGGCGTTGTTAAAAGATCATCAATTCCTAATGAAATTGATGTCAGAGTGGCTTGCCGGAAACCCAGAGTCTTTACTTGATCCAGAATGTGTGATGTATATGCCATTCCAAAATGATCTATTAATCTACTAATAAGTCGTTTCATGGCAGTTCCATCTATCGCTTTATTGTGAAAGACCAGATCGGCCCGTTCTGCCATAAGTACCTCCATATTCCGGTGAGTAAGATTCGACAATGAGTTTCAGTCAGTGATTCGAAGACTTATTTTCCTTTTCCTCGATCTTGATTCACGTACAAATTTTGGAATTGTGATACCTGTTGAACCGGAGATATCCGTATTCTCACGGGTATCACAGAATTACTCAGGTACCAGATCAATAGGTCCGACAAAACCCTTGTATAGCTTCTTCTATTTCTCGATAAAAAGAAATATGACCAACAGTGGTTCGAATGTATATACAAACGATTTCTTTTTTTACGCTTTTTACTATTCGATAGTGCTCGTGAATCTCATGGTAGATACCCAAAGATTCATATTGAACTTCAATGGGAACTTCTCTATTTATTGAGGCAATCACGCATTGATCTAGCCGCCACCGGAGCCACAAAGGACTGTATAAGTCGATTCGTTTCTGACGATAAGCTCCAAGCGCATCGTAGGAACTACAAAAATAAGGTTCTTTCTCTTTTGTATACTTATAGTTATTATCGTCAACTATTTCATTTTGATAGTTTCTGTAGTTACATGGATTATACCTATTTGTACAAATACCTCGGCGATTCCCAATCGTTAGTACATAGAGGCCAATAAGCATATCTTGAGTTGGTACAGAAATAGGATCTCCAATAGCCGGAGACAAGAGATTCATATGAGAAAACATAAGTAAACGGGCTTCCGCTTGAGCTTCCAAAGACAAAGGTACATGAACAGCCATCTGATCCCCATCGAAGTCTGCATTGAATCCCTTACGAACTAATGGATGTAAACAAATAGCACGTCCCTCCACTAGAATAGGTTGGAACGCCTGTATGCCTAATCTATGCAAAGTAGGTGCTCTATTCAACAATACAGGATGTCCTTCCATAACCTTTTGAAGTATTTCCCATACAATTGGTTCTTTTTCCCGAATTTTACTTTTAGCAATCCCTATGTTGGAAGCAACATGTTGTCTGATTAGACCACGAATTACAAATGTCTGAAAGAGCTCTATTGCTATTTCTCGGGGTAATCCACATCGATGTAATGAAAGCGAAGGGCCCACCACAATGACAGAACGACCCGAATAATCGACCCGTTTACCAAGTAGAGTCTCGCGAAATCTTCCCTCTTTGCCTTCAATTACATCTGAAAAAGACTTGTAAACTTTATTGTGACCGTCCCTCATTGGTTGTCCGCGGATCCCATTATCAAGAAGTGTATCTACGGCTTCTTGTACTAATTTTTCCTGACACATCACTGATTCCCCTGGCGTAGATCTACTTGTTGTTAATGGATCAATAAGAGTATTATTCCGATAGATAACTCTTCTATAGAGTTCATTAATATCCGAACTCATTGGTTTACCCCCATCTATCTGAATGATTGGCCTCAACTCGGGAGGAAGAACTGGTAATAGGCACAAAACCATCCGTTCTGGTTCTACATTTGTTCTAAGAAGATGCTTAGCCAATTCCATGCGTCTAACCAAAAAATCCTTTCTTCTTACGATTTTTTTATCTTCCCATTCATTCTCAGCGGATCTTTCTTCCCCCAATTCCTTCCATTCTACCAATGAACGATCTGTAATAATTCGCAAATCCGGGTCGGCTAATTGTTCTCTGATAGCACCTGCTCCAGTAGATATTTCTCTATTTCTAAATAGATTGAAGCATTGGGTAGTAAAAAAAAGTGGGATGCTGTATTTCCGGGATTGGATTTCATATTCGAATGAACCTCGTAATCGTAAGAAAGTGGGTTTTTTAGCTATGGGCCTAGCAAAAGAGAAATTGGGATAAGTTCCTATAGAATCCCCCCCTCAAAATCGGACGTGAAGGTTTCCTCTCATCCGGCTCAAGTAGTTGTACCAAATAAAGGGGTTCTCACTCCCAAATTTTACTCTAGATAAATCCCAAAACTACTCCTTACTCAAGTTCTCGGTGAGGGCCAATCCATATTTCATTGATTCACCTCTTCTCCTCAATGACTCATTCAATTACGACAAAGTGGAATTATTGAGTAGTCTCCTTCCCTTCGAATGATGAATTCTCTTAAATTAAAAGAAGACTTTGGAATTCATAAGGGATTTACTTGTCTATGTATCATTCCATTCGATCTTTTAGGTCCCTACTTCGCCTCGACGGTTATGCCATGGTGTCCCTTGAAGTGAAGCATATATGCGATGGATAGACTCCTGTAACCATGTAATATCTGCTTATTTGAACAGAACCTCTTTCTAAACTAAAAGAAATACAATGGCTGGTTCTAGTTTCACGAAAGACGCTTTTTTTACGAGGTACAACTAGAATTCCCTATTGATTGATCCGCTACGGAATCGACCATGGATCAATTCCTCTTTCATTTGGAAGTATTGAATAGACCCATAATTCTGAGCTTCATGTTACTTCTCCTAAGAGACATGTCAGAGCTGGAGGCATCCCAATTGGATTGAACGGGATGACAGTTTTTCATTCTGAACCTGTAGAATTGTAATTTTGATCAAATCACACATCGCAGTATACCAGGCCTTCTAATTCTTTAAGAGGTCTATCTGAAAGATTCGCGATATAACTGGGAAGACGTTTCAAATACCACACATGAGTCACTGGACATGCCAGTTTGATGTATCCCATTTGATATCTTCGTATCCGAGAATCAACAGATTCGACTCCGCATTGTTCACAAAATTTCGGGTCTTCTTTTTCATCCCCGATGACTCGGTAATTTCCACAAGCACAAATTCCACTTTTGATAGGCCCAAAGATTCTTTCACAAAACAATCCATCTTTTTCCGGTTTATTGCTTTTGTAATGAAAAGTATAGGGTTTTGTCACTTCTCCAACCATCTCTCCATTAGGTAGGATTTTGTTGGCCCAAGCAGTTATTTGTTGAGGAGAAACTAATCCAATTCGAAGTTGTTGATGTTTATATCGGTCGATCATAGAAGAAAAATTCTGATTCATTCCGATCAAGCTTCCTTCCTATTAATCTGGAAGTTCTTCTCAGATACAAGGAAATGCTTCAGTTCCAGAGCCAAAGATCGTAGTTCTCGAACGAGCAATCGAAAAGATTCTGGAGCACCCTCAGGCTTAGGTATTGTTCCTCCAACGATCGTGGTACCAAGTAGTTCCTGACGAGCTCTAATATGGTCGGATTTATAAGTAAGCATCTCTTGTAAAATATGAGCAACACCAAATCCCTCTAGAGCCCAGACTTCCATTTCTCCTACTCGTTGTCCCCCTTGCTTGGCCCTTCCTCTAAGGGGTTGTTGTGTAACAAGTGCATAATGTCCACTGGAACGTCCATGGATTTTATCATCTACTTGATGAATTAATTTCAGCATATAGGACTTTCCTATTATAACAGGTTGTTCAAAAGGATCTCCTGTTCTTCCATCAAATATTCTGCTTTTTCCAGGATACTCGGGTTCAAATACCCATGGATTTGCTGTTCGCTTACTGGCTTCATATAATTCAGGAAACACTAGTTTTCTCGAAGCCTCTTGCTCATATCTCTCATCAAAGGGTGTTATTCTATAATGTCTGTCCAGCAGATCTCCCGCTAACCCCAGCGAGCATTCAAAGATCTGTCCCACATTCATTCGTGAAGGTACTCCTAATGGGTTGAAGACCATATCAACTGGTGTTCCATCTTGCAAATAAGGCATATCTTGTCTAGGCAAAATTTTGGAAATGATACCCTTATTGCCATGTCTTCCGGCGACTTTATCACCCACTTTGATTTCACGTTTCTGTGAAATATATACACGAATTTTTTCTGGATTATAACTGGAAGCCCCTTTTTTCTGGATCCATCTCACATCAATAACTCGACCTCTTCCACCTATAGGTAGTTTTAGACAAGTTTCCTTTGCAGTGGATACTTGAATTCCAAGTATGACTCGTAATAATCTATCTTCCGGGGCATACGATGATTCTTTCGCTGTCTGAGGCGTCAATTTACCTACTAAAACATCACCCGTTTCCACCCAAGATCCGAGCATCACAATTCCATTTCTGTCTAAATTACGGAGCAAATGAGCTTCTAAATGAGGTATTTCGTTAGTGATCTTTTCAGGGCCGTGGCTTGTCACATGAGTCTGAATCTCATATTTCCGGATGTGAAACGAAGTATAAATATCTCCATATACCAGACGTTCGCTAATTAGTACTGCATCTTCAAAATTGTAGCCTTCCCATGGCATATGAGCTACTAATACGTTTTTTCCCAAAGCGAGTTCCCCACCAACTGTAGCCGCACCATCCGCCAAGACTTGTCCCTTTTTAACATATTTATCCCGATGAACCTGAGGTTTTTGATGCATACAAGTATTTTTGTTGGAACGCTGATACATAAGCAATGGAATGCTTATAGTGTCTCCATTCCCTGATAAAAGGATCTTTTCAGTATCGGTATAAATGACCTTTCCCTCGTGTTGGGCTATAGCTGAACCCCCCGAATCTAAAGCCGCTTGGCGCTCCAACCCAGTTCCAACAATGCATTTCTCGGACCGAGAAAGCGGAACTGCTTGACGCTGCATATTAGAACTCATTAAAGCTCGATTCGCATCATTGTGTTCGATAAACGGAATGAGGGAAGCTCCAATAGAAAAATATTGGAGGGGATAAATGCTTCGAAGATCAATATGTTCCCATGCAATAGTCACGAATTCTTGACGGTATCGGGCTGGAACGACCTGTTCGTCTTGAATATCCTGATTCAAGGCCAAAGAATTTCCTGCTGCTACCATTACCATATAGTATTCATCTCTCCTTGGTGATAAATAAACCATCTGTTCCTCTTTTGATCTCTCAGATATTTCATAAAACGGACTTCGTATAGATCCCCAATCGCCGATCCTTGCATGAATAGCTAAGGATCCGATAAGTCCAACATTGATTCCTTCGGACGTGTCAATTGGGCAAATACGTCCATAGTGACTAGGATGGATATCTCGTATGCGAAAACTAGCAGTTCGCCCTGTTAATCCTCCGGGACCCAAATAGCTTGATTTTCGCCCATGAACTATCTGTGTCAATGGATTAGTTCGATCCAAAACTTGAGATAAAGGGTGTAGACCGAAAAACGATTCATAAGTGGTTGTTAATGGAGTTGAAGTTACCAAGTTTTGAGGAGTCGGTATAAATTTATGCCTGATTGCTCCACATATAGTTCCTCGAACCACATTTTCCAAACGAACCAGAGCCAATCCGAATTGATCCTGTAACAGATCTGCTACAGAACGAATACGTTTATTTTTCAAGTGATTCATATCGTCAAGTGTACCCATTCCAAATTTCATTCCGATCAAATGATCTGTAGCAGCCAATACGTCTCGTGGTAATAAAAATGTATTGTTCTGGGGTATATCAATATTCAATCTCTGGTTCATATTTTGTCGACCAATCCTTCCTAATTCACATCTTTGTTGAAAAAATCTCTTTTGTAATTCCTTACAGAGGGACTCAGAAAATACCGGATCCCCGCCTACACAAGAAAATTGTTGATAAAACTCCAAAATAGCATTTTCCTTCGACCCAATTTTCTTTTTCTCTTTCTCATTCGGGAAATACAATAAAATTTCGGGGTAGCAAACATTGTCTAGAATTTCTCTTAGATTCGAACCCATAGCTGATGGTAGAACTAGAATAGAAATTTTTTGTTTCCTGCTCACACGGGCCCATATCCTTGCTTTTCTATCAATCTCTAATTCTGATCTTCCTCCCCGATCTGATATTATGGTGCCGGTATAAACAGAAATCCCGTTATGGTCCAATTCTGAACTGTAATAAATACCGGGGCTTTGCAATATTTGATTGATCACAATTCTGTATATTCCATTTACTATAAAGGTTCCCAGAGAATTCATTAGAGGAATGTTTCCAATAAACACGGTTTGTTCTTGCATATCTCTACCAACTTTCCAAATTAACCCCGCGGGTACATATAATTCAGAGGAATGTGTGAGTGATTCATACACAGCATCTCTTTCTTTTATCAAGGGTTCCGCCAATTGATATGTTTCCACAAGTAATTGAAATTCAATTTCTTGATCTGTATCTTCAATTTTTGGAAACTTATGAAGTTCTTCTGCCAAGCCCTGATCAACGAACCTACAAAATCCTTCAAATTGTATCTGACTAAATCCAGGTATTGTAGACATTCCCTCATTTCCATCCCGTAGCATCTTACTTAAGTTTTCCATTTCTCGAAAAATCCCATTATTGGATCACTCTTTATCGAACCATACGGATCGATCCAGCAATGATGGAATGTATATTCTGTTTACTGAATCACATGAAATTTTATCCAACTCCATATACGTATGAAGGAGGGATAAAGAGAATTTTGTACTTCAATTCGAATTGGTTACAAATGCAAATGGAAATGATATTCCTGTAACAAGGATTCTGGCACTTATTGAGTTGAGCTTTGTTTTTGTTATAGAATAAGAATAGAATAGGGTTGGGTCTTTTCGATCAAATTTCTACCTAATTTAATTATCTTATCTATCCATTATGATAATCAAAGTGGGTACCAGAAAAATAGATTGATTCAGAATTTGATCCTTCTTTATGATAATGATAGAAAGACAGAATAATCAGGAGCATTAAAAAGAGTTAACGCTTAGCTTAGCACTTATTTCGTTTCGTTGATTCCATGGTTCAGTTCACAGAAAGAAATTTTGATATTTTCTTATTTTCTATTTTGACCCATTTGAATACTGCATAGGAAGAGTTATATCTATTAGATTAAATATCTAAGTAAATGCAACGCAGATATAGCCATCTAGCTAGCCACATATTCCATCTTTTATCGTAGCTCCAATATATTCGTGCCATATCATGATTTATTTCTATTTTCTATTCAAAATATTCAAAGTTGGAACACGACGGTTCCCTGTAAGGATGTGTAAATAAAATACCTGACTAGGTGTGTAATAATTCTTGTTTGGGGTTTACATATACACAGAGTCGTTGTTATAATTATGATTAATTTCATTTGAATATGAATTGAATATTGAATCAATGTAATTTGAATTGAAAAGAATTGATACTAATTAGTTGTGTATCAATTTGATTCTCTTGTGCCATTAAGGAAACAGAGATCCAAGAACCGTTCATGAATTCAGATTCATTCAACAGTTAATGGTTCCAATTAGTCAGGAATTCTTTATTCTTCTGTGACTAGAAATTCTTTCTTTATCCTTTTCAATCTAAAAAGGAAGTCTTTAGGTGTTGTGATTGTGATAGACAATCAATCGAAGAAAAAAATTTCAACTTGATCAATCAAATAAAAGGTGCATTTTTGGAAAGGGATAAGGGAAAGGGGATTCAGGATCAAGATGAAATAAAATAAGAAATCATTCAGTGGAAAAAGTGTTTCCGTTGATTTCCGTGTCGTTTCGGCGGCATGGCCGAGTGGTAAGGCGGGGGACTGCAAATCCTTTTTCCCCAGTTCAAATCCGGGTGTCGCCTGATCAACAAAGGACTCGAAATCTCTTATCCGGCTGATATGACCCGCCTTATTTTTGCCCAGCATAAGCAAAGGGCTGTCAATACTTTATCTTCAGAACCCGGAGGTTCCATGAAATGAAGACTATAAATTGAAATCTTCATTTTTTCTTTCTTCAAAAATCTGCGTATCGACTTCCGTAATAAATGAGGTTTCATTTATTCACTTATTCATATTCGTACCCTTTCGATCGATTTTATTTATAAAATAAATAGTAAAATTCAATTCTTAGATTCATAAATACGAAAAAGAGTAAGGAAACGAAAATCTTGGGATCAAAACAAAGGTTGCTAAGGGCCTCTAAATCCTTTCGACTAGAATCCTGGAAGGGTTTATTGGAAGGACTATCAATCCTTCCTTTCCTAATCACTCTCTTAATCTCTACTTGTTGAATCGTGAATTAGATTGGATGATCCGATTAGGAATCAGAAGTTGTGTAAAGGAATGAAAATACCCTTATGCAGACTAGGATCTGAGTGCTTTCAATATTGGATAAGAAATAAATTGAAATAAAGGTAGAGAATCAAACAAAGTAGAATTCAAAACTTTTTCTCTTCGGTAACACCCGTCCAGGATCTATGTAATAGAGTGTCTCCCGATTCTTTCACAGAAAGAGAGACAGTACGGCTTAGATCAAAGAAAGGGGAGATAGAGGTATGTGATCAATAGTTATCTATCTTGATGGTACATCCTTATGTGTTATGAAACGCAACAAAACAATGGGTCTTACTATTCCTACATGAGTAACCTACCCATTGATACCCCCAATGGGGTAACTTTGTATCTCTTGTGCGTGCTTAATGCTTCCCGATTTCACTCTAAATTAGGAATTTTTTCCAAGTGGATACATTGGATCCGTTCGTCAGTAGCGTTGAGTCAGAATCCCATTTTGACTCTGCACCATCGATTCCACTATGATTAGTTATCAATAATGGAATAATTCCTTTCATACAAATAGGGGACGCACATGGATATAGTAAGTCTCGCTTGGGCTGCTTTAATGGTAGTTTTTACATTTTCCCTTTCACTAGTAGTATGGGGAAGAAGTGGACTCTAGGGGTACTACTTCTTTTTTTTTGTTTTGACTAATTGAATCATTAATGTTCGGCGAATCATTTTTCAATAAAAAGAAAAATATCTCCATCTACAAATTCCAAAGGAGTACAGTAATACAGTAATATTGAATAATAGCCAATAGCCTTTGGATCAAATATTTCAATTATTCCCGTGTTCATATTTCGAAACTCAAAGGGATACACATGATCAAAAATTTATTTTTATCTTCCAACCGAATTCTTCCTCAATATTCCATTTTGATTAACCAATTCTTACCAGAACTATGGATCTTAGAATGAGGAAGACCCTTATTTTTTATTTTCTTTTTATTTACTTCCCTCTTTAACTGCTAATCAAATCTTGCTTCCGTCGGGTGATCCACATATCACGTATTTCTCGTTTTATACTCCTAGGGATCTTATTTATGTTTTATACTATGGTATGGTTCAAGCATGAAAGATCGATGGAGTCTACCCTCCCTTTTCCAGATCCAAGTAATTTACAATAGAACTCCTTGGATTATCTGCTAACCACTCAATCAATTACTTCTTCGGAATGATAAAAAAGGGATCACTTGGTTTTCTTTTTTATATGCCCGCACTATTCCTACATTTTCTCAATATATCCCGGGATTTATATTGAAACGAAATGTCCGAATTTGTGAAATCAATACAATTACAATATGAAATCCCGAATAAAAATCATAATAAGAAACCTATGAATTGAAGGAGTTGACATTAGATTTTTTTTGATTTATCTGAATAAATACGAATGTAAATCAAATAGGAGTGCTATTTACATGTACATATATGTAAACACATATTGTGATGTGGATTGATCTATATCAATCCCATATCTTGATAAATAGATAGTGTGGTAGAAAGATTCATATAGTTCTTTCTACCACACTATCTTCGCTATCCATATCCCGCCGATTCAATCTAATCCACTCATTTAAGACTTGGAATTGTAAGAATTAGAATCCCTTTCTTTTCTTCAATCATTGATCATTGATAAGAACTAATAACTCAAGTTTCATTCAACACTTTGACTGACTGTTTTTACGTAAATGATAAGTAGAAAAGCAGTAGGAACTAGAATGAACAGTGCAGTAGCAATAAATGCGAGGATATTTACTTCCATAATCTCATTCTTTTTATTTTGCTTCGCAATAACTCGGGATCTAATCCCATAGAGATGATGAATCCTTCTCCAGAATTTGTAAAGTCAATGGATTAATTGAATCCTGATGATACTGAATTAGATCAATATCATGAATAACAATATCTATCAAATTAATTCATCGTCGAGAATTGAATAGTATAACATAGGAAGATCCTTTATCCATACTGAATCAAAAAATGGGATTCCTCGTCCAATCAAGAATTCCATTGAATTTCTCATATTTTTTCCACTCTTTCCTTTCTATAATCCATCCTCCTACTTAAATACAATGGGATAATCTGAAGTATCATCCGATTGGTGTTCCGTTGGTCACAAACCCAAAGAGTAGAAGTGAAATAGGAAAGGGAAGGAGTCAAGTTCTAAGTCTTTGTGATGATCTAATCTTGGGAGACAGAGAAGTGTGATAACTATCACTGTGGTCCTAGTATGAAAAATCTAATATTCTGACAAATTCTTTATTTATTTTTATTGATTCTGTTCTTTCTTTGATAGGACCACTGGAATATGAAAAAGGGGGGTAGGTTACTGTCGGGATAACAATGTGAGGGTTAAGTTCATTGCGTATCTGTATATCGTACAATAAAGGAATAAAAGGAATACGATTCGTGTATGTGCTCCTGGGAAACATATGGGGACTCTAATTTTCTATTGATCAGGAACAATCGAAAAAGCCAGACCAGTACGGCCCTTCCCTTGGGATCCTGAATATGGTGATACTTCCGATTGTACAAACCTGTATGAACCTAGATATCCCCTATCAATCCCTACTAGTTTAAGAAATTGAGATTTCCGTATTTTTCCGATGAGAAATGTGAAATAAGGATCTTCCCGATGGGAATTAGGTCCTTTTGTACCCCCTAAAAAGAGAGATGGATCGATCCATTCATCAGATCCTAATCGGGACTGACGGGGCTCGAACCCGCAGCTTCCGCCTTGACAGGGCGGTGCTCTGACCGATTGAACTACAATCCCAGGAAAATGAGGTATACAGCCCGCATATTCTTCTTATTTTTATTTTATTTTTATTTCATTTGGACCCTTTCATTATTTCATTTATAATTTTATTATATTTTATATTAGAATTCTATATTTATTAAATTATATAATTTTAAATTTTCTATAATTTGAATTTTATTTTTTAACTTAAATTAAATAGATTTATATAATCTAATTTTATATTTTTTATTTCTTTTTTATTTATATATTAATATTTAAGTTAAGTGTTGTAACAGAGACACGAATGATATACTGATATACTATACATACTACATATTTATTTACATGGATTTCTTCCTTTCCATGGAACATGAATATACTAGACTAGAGTGATAATGACACGGATTACTAGTAATCCTGTGTGCCAAATGGGTTGAGAATGAAAAGTAAAAAAAAAGGATTCTTTTTTTATTCTTGTCTTAGAATAAGTCATGAATCCTGGTTGTTAAAAATATCAGAAGATGTGGGAATAAATAGAGTCAAAAAAGATTGGTTCTATCATCCTGACGGGTCGGTAATTCTTGGGCCGAGCTGGATTTGAACCAGCGTAGACATATCGCCAACGAATTTACAGTCCGTCCCCTTTGACCGCTCGGGCATCGACCCAGGAAGAATCAATTCTAGACTTTTTGATAGTGATAAGCCATGATTAACTTCCTTACGTAGTACTTTACCTTACCCCCAGGGGAAGTCGAATCCCCGCTGCCTCCTTGAAAGAGAGATGTCCTGAACCACTAGACGATGGGGGCATACCACCCATCGCCATGATACTATGATCATAATATGAATAGTTTTTTGGAATTGTCAATAGAATGTTATAACTAGATCCCAACAATCTTTCCCGTGTTCGTCTCTATTGTTCATTCACGAACCATCATTCTAATTTAGAATATATGACGAAGTATCGGATTCCCTCAGGGGCGCGTTTTTTCCGACAGGAACAGGAAAAAGTAAAACCTCATTTCAATTTTTACTCATTCATTCGCACATTATTAAGAAATGCCCATCTCTGTCTCAGGCTAAGCCAGTAGATTCAGCAACGATAGAAAATTTTTGATTGATTCAAAAAGAATGATGTAGAACCTTTAAATCGAGGAAAGAGTTAACAAATGATTGAAGAGATTCTTTTTTTATGTCAATTCAGATCAGGGCATGAATCGAATCCCTTTATGTTGAATTGGTACATTATAAATCAAGTGAATCTCGTTCTGATGAGTCAATAAAAACCATTAGGATAGAATCAGTTTTGGAACAATTCGTTCCAGTGATACTTATCTTATCAATTACTCAATCACAATATTACAATGAAATAACCATAATCAAAATCTATCTATACTATAGGGAGGGAATTTATAAGGAATATATTATATAAGGAAGGATCATATCCCTCCCTTCGTATGTGGATCCAATTTCTTGTTCCTGAATGAACCCTATCTGTATATACGCGCATCCATGCCCTATCTGATATATAATATATATGATATGTTGATATGTACATACATATAGTATATACATGGGTACATACACTATACTCATAGTGGGCTAACTCATTAATTGAATAAAATGGGCCCTTTTAACTCAGCGGTAGAGTAACGCCATGGTAAGGCGTAAGTCATCGGTTCAAATCTGATAAAGGGCTTCCCACAAAGCTCCGGTCTTCATTTTTTTAGCGGACGATAGAGAGAGGTTTGTTGATATTTGTGATAAAAAAAAGGAACCAACTGAACTGTCATAACATAAATTCAATAATGAGTTGTAATGAATTATAAAATTCATCATTTCTTCATTGATAAGACGTCAAACTTCTTATTTTAGTAGGACCACTATGTCACTACAGAATAGACTCTTCCTCATGTTTCATTATTCATATTTTTTTGATCCCGGGACATGTATATTCTAGATACCTAATTATGAATCGACAAAGCCAAAGTATTCCTACTTCTCCATTGTTCCAATGAGATTCATCGGAAAAAATGAGAAATCAATAAAAAGAAAGAAATTAAGTGGACCTGACCCATTGAATCGTGACTATACCAGCTATTCTGATAGTAAGATTCGAGATAGATGAAGTTGTGGAAGAGGTTGATTTCCTTGGCCCCGCAAAAATTCGTCGAGATTTCCGATTGAATCTTCTTGTTTCTTGAATGCTCCATAGAAATAAATTTTCCTACCCTGAGAAAGGTTCATTCCGAATAAAAAAGGGATCCACCGGTGGAGAATGAATTCGAATCATGAAAGGAGCTTACATTTCAAGTCCCCTATTGTATATAGGATAGGTATGGGTACAAAGACAAATGGGTACAGGGACAAAAAATGGAGAATTATCTCCCTTTTTTTCTGTCGGGTAAGGTAAGTAAAAGGGAAAAGATTCGAAGTTTCTTTGGCCCATGACAAGAAAAACTCTGGAATTTGAGATTCATACGAATGAAAATATGACAAGACAATAAAAAAAAAAGAAAGAATGAAAGAGTAAGAAATGATACATACGATACAATGAAAATTCATATTCTTTCTTTTTTTATTTTTTATTCTATTTTTCTTTTTTATTATAGTAGTCTAAGTCTAGAGTCTAAGTCTAGTATACAATTGGGAGGATCAATAGAGATATTTATTGATCTTTTCTTTTCTCAATATCACGAATAAAATCCAAGAATCATTCGTTTGATGGAACAGGGAGATAGGATCTGAGAAGAAACTGGTAGCGAGAGAAGGGCTCCTTGACAGTTTTTTAATAAATTTCATCTGATTGATGAGGCATAAGACAATTCATGGATCAGATGTAGGAAGCAATAATTAAATCGGGATAGCATGCATTTGGTTTGTCCTGTGGGATCTATATCTTCGAAACCCGATATTTTGGAAGGGACAGTGGGCGAGTAATCGTCCATACATAAATGATCGAACCATCATATACTCTTTCTTTAATCATAATGATATGAGGTGTTCGAAAATGGTTGCAGTAGTTGAATAGGAGGATCACTATGACTATAGCCCTTGGTAGGTTTTCCAAAGAGGAAAATGATTTATTTGATATTATGGATGACTGGCTACGGAGGGACCGCTTCGTTTTTGTAGGTTGGTCTGGTCTATTGCTTTTTCCTTGTGCCTATTTTGCTTTAGGAGGGTGGTTCACAGGTACAACCTTTGTAACTTCATGGTACACCCATGGATTAGCTAGCTCCTATTTGGAAGGATGCAATTTTTTAACCGCTGCAGTTTCTACTCCTGCTAATAGTTTAGCACATTCTTTGTTGTTACTGTGGGGTCCTGAAGCACAAGGAGATTTTACTCGTTGGTGTCAATTGGGGGGTCTGTGGACTTTTGTTGCTCTCCATGGTGCTTTCGGACTAATAGGTTTCATGTTGCGTCAATTCGAACTTGCTCGATCTGTTCAATTGCGACCTTATAACGCAATCGCATTCTCCGCTCCAATTGCTGTTTTTGTTTCTGTATTCCTGATTTATCCACTAGGTCAGTCTGGTTGGTTCTTTGCACCGAGTTTCGGTGTAGCAGCTATATTTCGATTCATTCTCTTCTTCCAAGGATTTCATAATTGGACGTTGAATCCATTTCATATGATGGGAGTTGCTGGAGTATTGGGTGCTGCTCTGCTATGCGCTATTCATGGTGCTACCGTAGAAAATACTTTATTTGAAGATGGTGATGGTGCAAATACATTCCGTGCTTTTAACCCAACTCAAGCTGAAGAGACTTATTCGATGGTCACTGCTAACCGCTTTTGGTCCCAAATCTTTGGGGTTGCTTTTTCCAATAAACGTTGGTTACATTTCTTTATGTTATTTGTACCAGTAACCGGTTTATGGATGAGTGCTCTTGGAGTAGTCGGTCTGGCTTTGAACCTACGTGCCTATGACTTCGTTTCCCAAGAAATCCGTGCAGCGGAAGATCCTGAATTTGAGACTTTCTATACCAAAAATATTCTCTTAAACGAAGGTATTCGTGCTTGGATGGCGGCTCAGGATCAGCCCCATGAAAACCTTATATTCCCTGAGGAGGTTCTACCCCGTGGAAACGCTCTTTAATGGAACTTTAGCTTTAGCTGGTCGTGACCAAGAAACCACAGGTTTTGCTTGGTGGGCCGGGAATGCCCGACTTATCAATTTGTCTGGTAAATTACTCGGGGCTCACGTGGCCCATGCCGGATTAATCGTATTCTGGGCGGGAGCAATGAATCTATTTGAAGTGGCTCATTTTGTACCAGAGAAACCTATGTATGAACAAGGATTAATTTTACTTCCCCATCTAGCTACTCTAGGTTGGGGGGTAGGTCCTGGGGGGGAAGTTATAGACACCTTTCCATACTTTGTATCTGGAGTACTTCATTTAATTTCCTCTGCAGTCCTAGGCTTTGGTGGTATTTATCATGCACTTCTTGGACCTGAGACTCTTGAAGAATCCTTTCCATTCTTCGGTTATGTATGGAAAGATAGAAATAAAATGACCACTATTTTGGGTATTCACTTAATTTTATTAGGTGTAGGCGCTTTTCTCCTAGTGTTCAAGGCTCTTTATTTTGGAGGCGTATATGATACCTGGGCCCCCGGTGGCGGAGATGTAAGAAAAATAACCAACCTGACACTTAGCCCAAGTGTTATATTTGGTTATTTGCTAAAATCTCCTTTTGGGGGAGAAGGATGGATTGTTAGTGTGGATGATTTAGAAGATATAATTGGAGGACACGTATGGTTAGGTTTCATTTGTATACTTGGTGGAATATGGCATATCTTAACCAAACCTTTTGCGTGGGCTCGCCGCGCATTTGTATGGTCTGGAGAAGCTTACTTGTCTTATAGTTTGGGGGCTTTATCTATCTTTGGTTTCATTGCTTGCTGTTTCGTCTGGTTCAATAATACGGCTTATCCTAGTGAGTTTTACGGTCCTACCGGCCCAGAAGCTTCTCAAGCTCAAGCGTTTACTTTTCTAGTTAGAGACCAACGTCTTGGGGCTAACGTAGGATCTGCTCAAGGACCCACCGGTTTAGGTAAATATCTAATGCGTTCTCCAACTGGGGAGGTCATTTTTGGAGGAGAAACTATGCGCTTCTGGGATCTCCGTGCTCCCTGGTTGGAACCACTAAGGGGTCCCAACGGTTTGGACTTGAGTAGGCTGAAAAAAGACATACAGCCCTGGCAAGAACGACGTTCGGCGGAATATATGACTCATGCTCCTTTAGGTTCTTTAAATTCCGTGGGCGGCGTAGCTACAGAGATCAATGCAGTCAATTATGTCTCTCCCAGAAGTTGGTTAGCTACCTCTCATTTTGTTCTAGGATTTTTCCTATTCGTGGGTCATTTGTGGCATGCAGGAAGGGCCCGTGCAGCTGCAGCAGGATTTGAAAAAGGAATCGATCGTGATTTTGAACCTGTTCTTTCCATGACTCCTCTTAACTGAGACGGTAGATCAAATAGATGAAGTAGGAATCAATTTGGATTCCACGGTACATATTTGGATCAGGTCATACTTAAAAAAAAAGGGGGGGAATCTTTTTTTTTTTTCAACTCATTTCTATTTGTGGCTCGGCTATTCCCCTTAGTCGAGCCTTCTCCTTTATGCACATACTGGCCCAGCCCAAACCAAAAACCAATAAAGAAATATTCAACGAGCAAAAGGAGAGAGAGGGATTCGAACCCTCGATAGTTCTTTGTTCGGAACTATACCGGTTTTCAAGACCGGAGCTATCAACCACTCAGCCATCTCTCCCAGAGACAATCTCCATCTTATTCCCACAGATAGGACCCGGCTTCGGCATAGAGTTGATACCATAACTATCTGTAGAAACTCCCCATGTACGGTATTTCAATTTGAATTTATCTATCTGTTATCTGTATATATAATACATGATCCATGCATGCCCAGTTGTGCAGTAAAGAAGAGTTTCCCCTCAATTCAATGTTGGAATAAGGTAGTAATGAGTTCTAAAAGATCAGCGGATTCATGGTTAAATCCCCTCATGATCCAATCCATTTTATTACAATTTCGACCGATGGGGATCAAATGGTATAGTTCATTTGTTGATAGCTTGGAGGATTACAACCATGACTATTGCTTTCCAATTGGCTGTTTTTGCATTAATTGCTACTTCATCAATCTTACTGATTAGTGTACCCGTTGTATTTGCTTCTTCTGATGGTTGGTCAAGTAACAAAAATATTGTATTTTCGGGTACATCATTATGGATTGGATTAGTCTTTTTGGTAGCTATCCTTAATTCTCTCATCTCTTGAGCCTTTCCCGGATCAAAAAATTGACCCCTCCCCGGAAGGCATTCTGGTTGTGGGACACATTAACTATGAGTCCCGAAAAGAAAGAAAAAAAAATGAGAGGGAGGGGTCAAAAGTTACTTGATAGAATTGGAATCTTCTTGAAACTTGAAGTGAACATAGTATTTGGCTCTGTACAAATATGATCCAAATGCATATCATATCATCTAGTATATTATATAATATATATATACTATATAATATAAGAATAAGAAATAGAATATACTATTCTAATATAATAGATAAATATAATAGATAAAAGAATATTAAGAATTATATTCTAATATCTAATAGATTAGAATCCTATTTTCTCATATTTGTTTTGTGTGGACATATACACGCGTATCAGGAAGGAATAAAATGCGGATATGGTCGAATGGTAAAATTTCTCTTTGCCAAGGAGAAGATGCGGGTTCGATTCCCGCTATCCGCCCGTGTTGAAATAAAAATATAAAAATAATGGAATGCAAGAAATGATACGGTATAGTTAGCATATCCAATACGGTATAGTGTTTATACCTTCCCTCCATCCCCAAAGAAAAAATGTTCATTAATTACTAGGTGTCAAATTTAGGTGACAAAGTAATACCCAAAAAGAAATTTTTTACAAAAAAAAAAGATCTTGCGGAGACAGGATTTGAACCCGTGACCTCAAGGTTATGAGCCTTGCGAGCTACCAAACTGCTCTACCCCGCGCTAAAAAACTGGGTACTACTGATGTACGAACAGGGATTGGATGTGCCCCCTCCCATATCTATATAAATAGTATAGCCCATTTATACAGAATGGTAAAGGGACTCAGCCCTTCTATGATCATAGAGATTCATAGAAATTTGAAGGATTCTTTTTTTTTTTTTCCTTACCAGCTCGATCTTGTTGCCCCCGGCAACAAACATGCATGAACCATCTCGCGGAGTACGTGTCCGGATAGCCCAAAGTCTCGATAGTTAGCTCTAGGTCTTCCGGTCGAAAAACAACGTCGATGAAGACGTATAGGTGCACTATTACGTGGTGGGGATTGCAATTTTCCATGAATTTTCCATTTGTCACTCAACGATGGAGTTTTGCTTATTTCTTTTTTTAAGGATCGACGAATCAAATGATATTTCTGTTCCAATTTCTGCCTCTTCCTCTCCCTCTGAATCAGACTTTTCCTTGCCATATGAAGTTCCTATTATTCCCAATGATACAAGTCGGATCCTAGATGTAGAAATATTAAGAAGGTGGATCTCCCCTTCTCCGTCGAAACAAATGAAATTGTTGCTGATACAGGAAGATGCCACCTCTATTTTTTTCAAAGAATTAACCAAATTTGCCCGATGTAGAGGCAATTAAGAAAGCTGCATAAGTAAATATATAACCTACAGAAAAGTGGGCTAAGCCAACCAGTCTTGCTTGAACAATGGAAAGAGCCACAGGTTTATCCCTCCATCGAATCAAATTAGCCAAAGGTGTGCGTTCATGAGCCCATGCTAGAGTTTCAATCAATTCCTGCCAATATCCTCGCCAGGAAATTAAAAACATGAATCCAGTAGCCCAAACCAGATGCCCAAATAGGAACATCCACGCCCAGACAGATAAACTATTTGTACCGAAAGGGTTATATCCATTGATAAGTTGTGAAGAGTTTAACCATAGATAATCTCTTAACCATCCCATCAAATAAGTGGAAGATTCATTAAATTGTGAAGGATTACCCTGCCATAAAGTGATATGCTTCCAATGCCAATAAAAAGTAACCCATCCAATGGTATTTAACATCCAGAAAACCGCCAAATAAAATGCATCCCAAGCCGAAATATCACAAGTACCGCCTCGTCCTGGACCATCGCAAGGGAAACTATAACCAAAATCTTTCTTATCTGGCATGAACTTGGAACCACGTGCATCTAAAGCACCTTTTACTAAGATCAATGTAGTTGTATGCAAACCTAGAGCAATAGCATGATGAACCAAGAAGTCTCCAGGACCTATTGTTAGGAATAGTGAATTACCATTCTCATTAATAGCATTCAACCAGCCAGGTAACCATAAGCTTCGACCAGCATTGAATGCTGGGCCGTTCGTTGAAGATAAGAGTACATCAAATCCATATGAAGTCTTACCATGAGCGGATTGTATCCATTGGGCAAATATAGGTTCGATCAAGATTTGTTTTTCTGGAGTACCAAAAGCAAGCATGACGTCGTTATGAACATAGAGTCCCAAAGTATGGAAACCCAGGAACAAGCTGGCCCAACTTAAATGAGATTTTATAGCTTCTTTATGGTCTAACATTCTTGCCAATACATTATCCTCGTTCTGTTCCGGATTGTAATCTCTAATGAAGAATATAGCTCCATGAGCAAAGGCCCCTGTCATGATGAAGCCTGCGATGTATTGGTGATGAGTATATAACGCAGCTTGAGTAGTAAAGTCTTGTGCTATGAATGCATAAGGAGGTAAAGAATACATGTGTTGAGCTACCAAGGAAGTAATAACCCCCAAAGAGGCTAGAGCAAGACCTAATTGAAAATGAATGGAATTATTGATTGTGTCATAAAGACCTTTATGTGCCCGTCCCAATCGACCCCCCGGAGGAGTATGTGCTTCTAAAAGATCTTTTATACTATGACCGATCCCGAAGTTAGTTCTATACATATGACCAGCAACGAGAAAAACAAATGCAATAGCTAAATGATGATGAGCAATATCGGTCAGCCATAAGCTTTGAGTTTGAGGATGGAATCCCCCGAGAAGGGTTAGAATGGCAGTTCCCGCTCCTTGGGAGGTACCGAATAAATGACCACTGGAATCGGGGTTTTGGGCATAAAGATTCCACTGTCCTGTAAAAAGTGGCCCCAAGCCTTGAGGAGATGGTAATACGTCTAGGAAATTATTCCATCTGACGTATTCCCCCCTGGATCCGGGAATAGCGACATGAACTAAATGTCCTGTCCAAGCCAAGGAACTTACTCCGAACAGTCCTGACAAATGATGATTAAGACGAGATTCAGCATTTTTGAACCACGAAACGCTTGGCTTCCATTTGGGTTGTAGATGTAACCAACCCGCTATTAAAGATATCGCAGAAAGAAATAATAGAAAAAGAGCTCCAGTATAAAGATCTTCATTGGTGCGCAAGCCGATTGTATACCACCACTGATAGAGACCGGAATAAGCGATATTCACCGGACCGAGAGCACCCCCTCGAGTAAAGGCTTCTACAGCTGGTTGACCAAAATGAGGATCCCAAATTGCATGAGCAATAGGTCTTACATGTAAAGGGTCCTGTACCCATGACTCAAAATTTCCTTGCCAAGCCACATGAAACAGATTCCCGGAAGTCCACAGGAAGATTATTGCTAACTGCCCGAAGTGAGAAGCAAAAATATTCTGATAAAGACCTTCCTCAGTGATATCATCATGACTCTCGAAGTCATGTGCGGTGGCAATACCAAACCAAATACGACGAGTAGTGGGGTCCTGAGCTAAGCCTTGGCTAAACCTTGGAAATCTTAATGCCATAATGCCTTTCAAATCCTCCTAGCCATTATCCTACTGCAATAATTCTTGCTAAGAAGAATGCCCATGTTGTGGCAATTCCACCCAGAAGGTAATGGGTTACTCCTACAGCACGTCCTTGGACAATGCTCAAGGCTCTAGGCTGAGTAGCAGGAGCAACTTTTAATTTGTTATGAGCCCAAACGATGGATTCAATAAGTTCTTGCCAATAACCGCGGCCGCTGAATAGAAACATTAAACTGAAGGCCCAAACAAAATGAGCACCTAGGAAAAACAGGCCATATGCGGATAATGAAGAACCATAAGACTGGATCACCTGAGAGGCCTGTGCCCATAGAAAATCCCGGAGCCATCCGTTAATAGTAATGGAACTCTGCGCAAAGTTTCCTCCCGTGATATGAGTTACCACCCCTTGATTGCTTATACTACCCCAAACATCCGACTGCATTTTCCAACTGAAATGGAATATTACTACCGAAATCGCATTGTACATCCAGAATAGACCTAAGAAGACATGATCCCAGGCGGATACTTGACATGTTCCCCCTCTTCCGGGTCCGTCACAAGGGAAACGAAAACCCAGATTTGCTTTATCAGGTATCAAACGGGAGCTACGAGCAAATAGAACGCCTTTCAGTAGTATCAATACGGTCACATGGATCGTAAATGCATGAATGTGGTGTACCAAAAAATCTGCGGTTCCTAGTGGAATAGGTAACAAAGCTACTTTTCCACCTACTGCTACTAAATCACCACCTCCCCAAGTCAAACTGGTACTTGTTGTTGCACCAGGAGCTGTTGCACCAGGTGCTAAAGCATGAGTGTTTTGTATCCATTGAGCAAAGATGGGTTGTAATTGTATAGCGGTATCTGAAAACATATCTTGAGGACGCCCCAAAGCGCTCATGGTATCATTATGAATATACAGGCCAAAACTATGAAAGCCTAGAAATATACATGCCCAGTTGAGGTGTGATATGATTGCATCACGGTGCCTAAGGACACGATCTAAAAGGTCGTTGTATCGAGTAGTTGGGTCATAGTCTCTTACCATAAAAATAGCTGCATGTGCAGCAGCGCCAACTATGAGAAATCCACCGATCCACATGTGATGTGTGAACAACGAGAGTTGTGTACCATAGTCAATAGCTAGGTATGGATAGGGGGGCATAGAATACATATGGTGAGCTACAACAATGGTTAAAGAGCCTAACATAGCTAGGTTAAGAGCTAATTGAGCATGCCATGACGTTGTTAGGATCTCATAGAGACCTTTATGACCCTCGCCTGTAAATGGACCTTTATGAGCCTCTAAAATCTCTTTTAGGCCATGACCAATTCCCCAGTTGGTCCTATACATGTGACCAGCTATCAGGAAAATAATTGCAATAGCCAAATGATGGTGTGCAATATCGGTCAGCCATAGACCCCCTGTTACTGGATCTAATCCTCCGCGAAAAGTAAGAAATTCCGCGTATTTTGACCAATTCAAGGTAAAAAATGGGGTTGATCCCTCGGCAAAACTGGGATAAAGTTGAGCCAAAAGATCCCGATTCAAGATAAATTCATGAGGAAGTGGTATCTCTTTAGGATCCACTCCCGCGTCTAGAAATTGGTTAATGGGTAAAGATACATGTACTTGGTGTCCCGCCCAAGAAAGAGACCCAAGTCCTAGTAACCCTGCTAAGTGGTGGTTCAACATGGATTCTACATCTTGGAACCAAGCCAATTTTGGAGCAGCCTTGTGATAATGGAACCAACCGGCAAAAAGCATTAACGCTGCAAAGACCAAAGCACCAATTGCGGTACAATAGAGTTGTAATTCACTAGTTATTCCAGATGCTCGCCAAATCTGAAAAAAACCAGAGGTTATTTGTATTCCTCGGAAACCTCCACCTACATCGCCATTCAGGATTTCTTGACCAACTATTGGCCAAACCACCTGGGCACTGGGTGCGATGTGAGTAGGATCGCTCAACCATGCTTCATAATTGGAAAAACGGGCACCATGGAAGTACATACCACTCAACCAAAGAAAGATGATGGATAGTTGACCGAAATGAGCACTAAATACTTTTCGAGAGATTTCCTCCAAATCACTGGTATGGCTATCGAAATCGTGAGCATCAGCATGTAGGTTCCAGATCCAAGTGGTAGTATTGGGGCCTTTAGCTATTGTCCTTGAGAAATGGCCGGGTCTGGCCCATTCCTCGAAAGAAGTTTTTATGGGATCCCTATCCACCATAATCTTCACTTCTGATTCCGGCGAACGAATAATCATTGAGTCCTCCTCTTTCCGGACAACACATACGAAGAGACCCGCCAAGAGTCAAGTAATTAGTGAACCTTTGAGAGATAGTATGGTTTGTTCTTTTCTTTCCTATCTCTCATCTATCTATTTTCCTTAGTTATTCTTAGTTATTCACTAGAGCAATTATTATATGGAAGTCAATCCGGGGCAAGTGTTCGGATCTATTATGACATATCTATTAGGTGCTCAACGGACCATTCTAATTTTTTCAAATCTATTCCCAGCATGACACAAAACTGTTTTTTGTTTTGGTCCAACCTAATTTATTCATATCTTTATGTATGAGTGCCTAGATAGATCTATCTCATATATTACATGGAACATATTACTCTATTCCAAATTACAGGATCATTCATTAGTCATTATATTAATAAGAGACATCCCGATATCCCTTTAATACATTCGAAGGTCTCTTTTATTAACTTTATTAGCAATTGATAGTAGAAAGTAATATTTTTTTTATAGTTATCGTCTATCCCTATGAGGTACCATACAAAATGGAACGATCTTAGAAGGGATATAATGAAATTCCTTAATTCATTCTTCCGGTAAGGATCGATTTGATGGATCCAACAAACAATGAAAATCAATTCAAAAAGAGAGTGTTCTTATTCGAAGCGCCTCGTGATCTTCAACCAATTCTGTGCTTCAATATAATTACCTGGAGTAAGCGCTATAGCTTGTTTCCAATACTCAGCTGCTTGATCGGACCAAGTCTCTGCGATTTCAGAATCTCCCTGTCGAATGGCCTGTTCTCCCCGGTCGGGATAGGTGGATCAATTCCTTCCCTTAGAACCGTACTTGAGAGTTTCCTACCTCATACGGCTCAGCAGTCAACTCTTTTGGCGTTCCGTCTTAATCTACTGTATCTAACTGAATGAGATTTCTCGTAAATCCATCCCATTTTCCGGAATTAACCAAATAACCAGAAGAGGTTAATTACATGATTTTCAAACTCAAATTTCCATCAATCAAATAATCAGTTTTATCTCTTCTCCCACCTTCAGAAGAATGAAGCTGAAGCATAGATATCTCCATCTCCCCCTATCGTTAGAATTTTCTGAAAGGTAACTATCTCATTTTCGTTCGTATAGAAATTCATTATAGAATCTTTGAAAAATACCTTTCTCGATAATAAAGGACTTACTATCTTTGGGATCTGATGCTACACCGCTGCTCAGCACCTTAGTGGATCAACTCTATTACATAAGTTGATTCCTAACTTTATATCTCATATCTTGACATAAGTAAGCAGGTCTTATTGTATGGGCCCAAAACCTCAATCATTGATCTTTACGGTGCTTCCTCTATCAATTAGATCTTTTATCCATAGAAATCAGTATATAGGCCATATCCATTTCTTCATATCCCGGCTCCTATGAAGTCTCTTTCTTTGCTACAGCTGATAAAAACCGTTCCTTTGCACGATGTATATGTAGAAGGCCTTTTTTGTTTTCTTTTGTTTGTTTCTCTTTCTAGTATTTACTAGCGGATTTTCTCTTTCTTTCCTTCTTTACTTTTTTATTATTCTTCTTTTTCTTATTCTTTATTATTATTATTCTATTCTCTTTCTATTCTTCTTTCTATTCTATAGTAGAGATAGTCGCACGTAATGACAGATCACGGCCATATTATTAGAAGCTTGTGGTAAGAATGGATTTCGTTCTAGTGCCCGAAAATAATATTCCAAAGCCTTCGTATGTTCTCCGTTGCTTGTGTGGATAAGTCCTATATTATAGAGTATATAACTTCGATCATAGGGATCAATTTCTGGTCGCGTAGCTTCATAATAATTCTGTAAAGCTTCCGCATAATTTCCTTCAGATTGAGCTGACATCCGTTACGGTCGTTCATTCCATTCAAAGGATCTCCGTTCCAGAACCGTACGTGAGATTTCCATCTCATACGGCTCCTCCCCTTCTGTGCATAGTAATAAGAGGAATAATCTATGGAATCAAAAAAGATTAAAATATTCTCATTATGTTATAAACTGACAGGGGCTGGTGTTTTTACAAGAAATCTCTAGCCAGCCTTCCTGCAAGAGGCCCTTTCTGAATGTCTTAATACCAAGCGTCTTGGTCCTAGATAAAAATGGTAGCTTCCCCCAACAATTTCTTTGTCCTCAACGCTCCATATTTCCAGGAATTAGACACTTCAACGATCTTCGATGGTTATACGGGTATCCAAAGTACGAACGAGATGGATGTTTGTTGTCCCAACCATTCTTGTTAGTCCCAATCCCAATAGAGCAAAAGGGATAATTTATAACAAAGTTTTTATGTTGTTGATTTCTAGGTGTAGTGCTTCTTCCCCTATGCCGCCTATTGGTACTAGTACAGTAGGATTGACCCGCAATAGAGAACCTATAGGTGTAACCTTTCGCTCAATACTAGAATCAACAATTCAAGCATCTGAGGCTGCATCAATCGTGGATACACGACAGAAGGTATTGTTCTATCTACGAACTTCACCTTCACCAAGCGTGGGTTTCTTTCAACAATTTTTTCTTTCCATCCGGAATTTCTCGTAAGGATGGGAGTGGTAAGTAAAAAAAGAATCAAATCGCACCATCTCTGTAATAGGTAAATGCCTCTTTTTCTCCTGAAGTCGTCGGAATGATCCGTAATAAGATATTGGCTACAATTGAAGAGGTCTTATCGATAAAATTGCCATTTATCCGAGATCTAGGCATATTTAGCAATCCACTTTACTTTATAATTATTCTCATTTCCCCTCGGGGAAACTGATCCCACAAACAAAGGAATTGTACAGTACGAAATGACATGACATAAAAACAAACAAATTTTCAAATAAAACAAAACAAAAAAGGTGGACCTTTCACTCAAATGGGTTCTTTTGAACAAGGATAGATAGGAAATCTTCGACTCAGATTGGATTGAATTTCAATATTCAAATTGAACAATATTCAAATTTCATTCAATCAAATTGAGTAGTATATCATACTCTATATTTTTATTTTATTATTTTTATTTCAATTTCATCGAAGTTGAAGAATCTAAAGAATTTTCTCTGATAGCTCGAGAATTTTTTTTGATCCAACCGGACCGGAAAAAAATGTTTTTTATCCCTTGAGCCTCGAAGGGAAGATCTTTCCTTGACGAAAATTTTTATTTTCTAATAATTAGAATATTCTAATTCTACTAATAAATTAGAATATTCTAATTCTACTAATAAGAATAGATTGGTCGGACTTGTACTGCAAGAGTGACTCGCAATTCACTTGGTTCCTGGGCCATAATCATAAGATTTCGTAGGAGAGATGGCCGAGTGGTTCAAGGCGTAGCATTGGAACTGCTATGTAGGCTTTTGTTTACCGAGGGTTCGAATCCCTCTCTTTCCGTACCGTCACCTAATTTACCAACGTTACCGACGGCAATGTATCAAATGCCAGTCGATAGCATTATTCCAACAAGTAATACCTTTCCTTTATAGATATAGAAATTTTCCATTCCTTACTTTTACTGCGGCCTGGCTGTGGTACGGAAAAGAATGGGGAAAGAGCGGACAAGGAATGAGTGATCCAATTATGTCTTATGTTATAGGTGAATAGGAGAAAAATCTGGATCAGACCCCTTAGCCTTAGATAGATCTTTTTTTTTTTCATCGAAAAAAGAAAGTGGCAAAATTGTCCGAAGCTTTCTTATTTCTTAATTTTAGGTTTAAGTCTGACGGGAATAATATTCTACGACTAACAATTCATTGATTTTCAAACCGATCCATTTACTATCTATTATTTGATTTACTAATCCTTTATACTGCAACGAGTAAAGAGTCAAATGTTTTGGCAACTCCTCGTTGGGGGATGAATTCATATGATTTTGAATCAGAGCTCTGGATCTTTCTTTCTCCCTCGTAGTAACAAAATCTCCGGGTTTGCAGCGATAACTTGGTATATCTACTAGACGACCATTAACTAAAATATGTCTATGGTTAACTAATTGTCTGGCTCCAGGAATGGTCGAAGCCATACCCAATCGAAAAAGAATGTTATCCAAACGCATCTCGAGTAGTTGCAGTAAAACCTGTCCTGTTGACCCTTTGGCTTTTCCGGCGATACGAACATATCTAAGTAATTGTCTCTCCGTCAGACCATAATGAAAACGCAATTTCTGTTTTTCTTCTAAACGAATACGATATTGAGATCTTTTTCCAGAACGGGATTGGTTTCTAAGATCACTTCCAGATCTAGGTCTTTTACTAGTTAGTCCCGGTAAAGCCCCCAGACGGCGTATTTTTTTGAAACGAGGTCCTCGGTAACGAGACATAAAGACTCCTTATTTTACAGAATTAACATGAACCTAAACTAAAACTGAACTCCACTATAAACGAATCTAAACCTACTGAATTTGTAGTACTATAAAGAAAAGAAAGAAAAAGAAAAGAAAGAGGAATGAGATGAATTGTATCAATATCCCGATTTTTTTGTAGTATATGTATATATGGGAAGGGAAGTAAGGATCCTTTTCATGATTCGTTCCGTAGAGATCCAACTGCTCCAATCAGTTTTTTATTCATAGTTGGAAGTTTCCGCGGCATAACATAATGGATTGGTAACTCGGCGTTTGGAAGAAAAAGGAAGAGTCTTTTCAGTATTTCTTGATCTCATCAGTCTTTCTTTATCTCAAAAAAAGGTAAATTATGGAAAAAAATTGAACAAATAGAGAAAAGCCGGCTATCGGAATCGAACCGATGACCATCGCATTACAAATGCGATGCTCTAACCCCTGAGCTAAGCGGGCTGGGCTCACATAGATATCTATCTATATCATACTAGATAGATTCAGGAAGATGCTGGGATCAATTATAGCCGATCGGACTTAAGGATGCAATCCAGATCATAATGATACGTTCCTACGGTTCCCTTCGTAAAGGGAGGAGAGGGGACGAAAAAAGGAAGAATGAATATCGACCCTTACACTATTACAGGTCGAGCGAGAGAAATGAGAGGAGGAGAGGGAGATACATGCGATATGGATATTCTATATCCATCTATATTGCTATATTGAATTGGAGATGCATCAATGATAGAATCATTAATCATTTCTGATTGAATCAAATACTGCTTCGATAGAAATGCAAGAAGAGGGATAAAAATAAGAAGAAAGAAATAGGAGTAGACACTTTTCTTATATCGGATAGTATCTAATGGATGGGTCCAATAGGAATGAAAGGGGTTAAATAGAATTACAATGAGACCCCGGTCTTACTCAAAAGGGGATATGGCGAAATTGGTAGACGCTGCGGACTTAATTGAATTGAGCCTTGGTATGGAAACCTACTAAGTGGTAGCTTCCAAATTCAGAGAAACCCTGGAATGAGAAATGGGCAATCCTGAGCCAAATCCTGTTTAAAGAAAACAAGGGTTCCTAGAAAGCGGGAAGGATAGGTGCAGAGACTCAACGGAAGCTGTTCCAACAAATGGAGTTGACCTCGTCGGTAGAGGAAGAAATCCATATATAGGACTCCGGAAGGGATGATCCTATGTATTGGTATTGAATTGAAATATTCAACGATTAATTACGACCCGGATCCTTTATATTACACATTTCAAAATTCTTGTGAATCGATCCCAAGTTGAAGGAAGAAATATTCATTGATCAAATCATTCACTCCAGAGTCTGATAGATTATTTGAAAAAATGATTGATCGGACTAGAATAGAATAAAGATAGAGTCCCATTCTACATGTCAATCCCGGCAACAATGCAATTTGTAGTAAGAGGAAAATCCGTTGACTTTATAAATCGTGAGGGTTCAAGTCCCTCTATCCCCAATTAAAGAAAGGCCTGGTTTACTCCCTAATCATTCATTCTCCTTTTTTCGTCAGCCTTTCTAAACTAAAACTCAATTAGGTATCTTTCTCGTTTACTCTACTGTTTCACAAATAGATCCGAGCATAAATTCTTCCTCTTACCACAAGTGTTGTTATTGTGATAAATACAATCTATGTCCAAACGAACATATATGGACAAGAAATCCCCATGATTGAATCATTCACAGTACGTTAACCTTACAAAAAAAGGAAAGGGTCAAATCCAATTTCAATTGCAGATCCAGGTAAGATTTTGTAATATTTAGATTTAGTTTAGTTACTTTCATTGACATAGGTTTAGGTGCTCTAATACAATGATACAATGCATAGGGTATGGTCGGGATAGCTCAGCTGGTAGAGCAGAGGACTGAAAATCCTCGTGTCACCAGTTCAAATCTGGTTCCTGGCATGTGGTTAATGTTCTGATCCCTTTTCATTTCTTTTCTTCATTTTCTATTTTCATATTCCTTCGCTCTATCCTCCATTGCTTTCTGGGGCCCATCTAATGCGACGGGCACAATACATAGTCATGATACAAAACAAGAACTCTTTTGATTCATCCTATCGGCTCTGCTCATCCTAAATAGGTATCTTCCAGATAGAATAGAGGAAGAGAAATGAAGCTTTTTTTATCCCATCATGATACGAATGAAATGAGAGCCTATATTGTCCTGTTTCATCTGAAACGTAAACATTTTTTTTTGAATATCTGGGCCGTAGAAGCGGAGATTAGTTTCTTATCATTCAATGAGCATCCTGTATCTCATAGAAATTAGGGGCAATATAATCCTTGCGTAGGGGCCAACCAATCCAACTTTCAGGCATCAAGATACGTTTCAGGCGTGGGTGGTTATCATAATAGATTCCCAACATATCATAAGATTCCCGTTCTTGAAAATCAGAACTTTTCCAGATCCAGAAAACAGACGGGATTCTAGGATTCCTCCTTTGGGCAAATACTTTTATACATACCTCTTCTGGTTGATCCACACCATATTGTATTCTCGTAAGATGATACACACTAGCTAATAATCCTCCTGGTGCTACATCATAAGCACACTGAGAACGTAGGTAATTGTAACCATATACATATGAAATGACAGCAATGGAGTACCAATCTTCGGATTTAATTTGTAAAGTTTCTATTCCTTGGTAATCGAAGCCCAAAGATCTATGAACTAGCTCATGCTTGACTAGCCAAGCAGATAAACGACCCTGCATTTTCTTGATTTCTCCCACATTTGTATTTGTATGAGTATTTTACATTTACGATAAAATTTCTCAAGATTGATCTACTCTTTTCTTTGTTATTCTGCACAAAAACATTCTAATTCACTAATTCGTGAGAAGATAGTGAACTCTTGTATTTGAAAAGTGTTTCAGAAAGTATCTCTGAAGTAGATGGCGATTGGTAGAGTAACTCTTGATCGTAATTTCCGGTATGAATACTGCGCCCAACCCGAAACTTGTGATTGGTAGTAAAACATCGATCTTCCTGTTGGGACGCGATTCTATCTTCATAGATTTCTCGAGATACCTTCTTACGAAGTTTCGTTATAGCGTCTATAATTGCTTCTGGTTTAGGTGGGCAACCCGGCAAATAGACATCCACAGGAATTAACTTATCGACTCCTCGAACGGTACTATAAGAATCGGTACTGAACATTCCTCCTGTAATAGTACAGGCTCCCATAGCAATGACATATTTTGGTTCAGGCATTTGTTCATATAATCTTACTAAAGAAGGAGCCATTTTCATTGTCACTGTGCCGGCTGTTAAAATAAGGTCGGCTTGCCTAGGACTCGATCTTGGTACCAGTCCATAACGATCAAAGTCGAATCGCGAGCCAATTAATGAAGCAAATTCAATGAAGCAGCAACTGGTACCATATAGAAGCGGCCATAAACTGGAGAGTCTTGACCAATTCGAAAGATCATTCGGTGTAGTTGAAATAACTGAATTTGGGGTTGTTCGGTCAAGTAACGGAAACTCCATAGAATTCATAACTGTCTCAATGGAATCTTTTCCTTCTTTTTTATCGTCTGAATATTCAGGAGCTAAGACCATTCCAATGCTCCTTTTCGCCATGCATAAACTGAACCAACGATTGGGATAAGCACGAAAATTAAAGCTTCTATAAATACGGATACGCCCAATACATCGAAACTCATGGCCCATGGATAAAGAAAAACGGTTTCGACATCAAAAACAACAAAAACTAGGGCAAACATGTAATAGCGGATTCGGAATTGTATCCAAGCATCCCCCATTGGTTCTATACCTGATTCATAACTAGAGACCTTTTCTGGTCCTTGACTAATCGGGGCTAAAACTCCAGAAATTAGAAATGCCAAAATAGGAATAACACTTGATATCATTAGAAATGCCCAGAAAATATCATATTCGTGAAGCAGAAACATAGATGTACTCCTATGAATGTAAAATATACCGAATTATTCGATTCGAATTGGAATTGTCAATTAACCCATAACTTTTTACTCGAAACAAGAATTGATTGTGATCGGGCCACATAGATTGTTTCGTTGATGTGGGCCGTGTCTCGTTCAAGATTCATCCAACGAGATCTCGCTTACTTATTTTTTTTTTTATTTATTATTTTAATTAATTAATTAGATTTATTATTCCATTTATTATTATAGATATAGATAGATTTTTATTCTATTAATATCTATTAATTAATATTATATTCATAATGGTATTCATTTTTTAGTATTTATTTTATTTATATTTACTTGGTTACTTGAGAAGAAAATTCTCTCATTTTGACTCGGGCTCTCCTTTTCCATAAAAAAAAAAAAATGAATGAATTCAATTCATTAAAAAATATGTCTACTTTTTTCTCTTTAGTCTCCGCGATTTCTAATTTAGAATAGAGTGGTGTGTGGTAGAAAGTCCAGGTATTTTCATCTCGGAATTTCTGTTATGGTATATTCTACTTGGCTTGGCGGATTCTCCTCATTAGGATCTTCTATTTTTATTCAGATCTTTCTTTCTATTGATTTCGATACGGAATGTATTGACCCATTAGATTCTCTTTACTTGTCCCGGATTCCTATTGAATTGGCATTGACGTTGAATTCCGAGAAAGCCTTACAAACCCTTAACTTAATCTTATCTTCTTTATCTTCTAGAACAACTATAGATTCTTATTCTATAGATATTATTCTATAGAACTATAGATATAGAACAATTAACAAGAAACTCTATAACAATAACAATGAATAATAACAATTCAGAGATTTCTATACGCAAACTGAAACTTATTAGGTAAAGAAATAAAAGAAGGCACAATCGTTGATACATTTAGGTTTAGGACCAATTCGTTGGTTCAGAGATAATGAATTTGTGTTCTTGTTCCGCCAAAAAGGGATGAGTCGGAGATTCCTAATTCTTCCTCTTCCAGCTCAATCAAAGAGAACCCTAATCTTCTTGCATAAATATAGGGTCTGCATCAGTGGAATTGGAATGATGAGCAATTGGAGTAGATTGAGATAGAAAAAACTATTTCTTTTTTCTTTTTTGTTTTGTAATTGTACAGAAACAGAAAAAGACTACTTGCCTTACTAGGCTGGTTATACGAATAAAAATCCCCATATTAACAATGAAACTCTTTCGTAAGTTTCATTTTTGAAACACCAGCTTTTCCACAAGCACAAGAATGTGTCCTGGGTCCGCGCGACTATTTTAGTCGATTTTTTTATTGATTTTTATTTAACTTCATATCATATATTTATCTACATAAATATCATATTTCTATTTTCTATTGATTTTCAATTTTATTTTCAATCTATTTATTCATTATTCAATTTCTATATGAAATAAAATATCAGATTTCTAATTTCAATTGAATAGTTAATAGAATTTGAGAATTTGATATTTCTATATCTTATTAAGAATTTGATATTCCATCTAATTTTCAATAGATTTTGAAATAGATTTGAGATTTTTTTGATCTTTTATCTAATCTAAAAAATTCTAATCTAATTTATATTAATCTAATATATATTATTAGTCTATTAGATATTTATTTAGATTCGATTTGTAGATTGGGTCAGGTTGGAGTTTTTAGGCCAGACTCGTGCATGATATATATCTGTTTATTTTGACTTTGACTTCGTCAATTTACTCGATTGGATATACCAAAGGTGTACCAATAAATCTTTGATCTTGAACAGGAAAAGAAGAAAAAGTTGTATCTAAGCACATCTACTAATTCATCCACGAAGATTGAATTGATGAATAAAAATCAAAGAAATATAAAGAATAGATAATTGGAATGAATTCTTCCTTGTCATTTTCATGTCCCTAGGAAATTTGGGGGAGCATGTGGGAATGGTTTATATGTTATAGCCCAACCGTCCGTCTAGGATAGTCTGACATAAATGGGTACAAAACCAAAACAAATTATAAATGTATAGGGCTATACGGACTCGAACCGTAGACCTTCTCGGTAAAACAGATCAAACTGATTATTATCAAAATGATTCGAACTGTTTCAAAAACCCAACATGCACTTTTTTTGCTTTTGCATTGGGCTCTTTCATCAACTGATGGAAAGATCAGTTAGTCCACCATCTTTTTCTTTACAGAAAGATAACGATATGGTTCCATATGCTCCGTTTCCTTCTTTTTCTTCTGATCCGGGAGCAATACCAAAGTGTTTCAAAGGGTTACCTTGACGTAGGTCTGCTTCTGGCCTGGATCAACCCCAATGGAGTCTCTATCGTTCCGCTGCAAGAGTCAAATATGATACTTCATACACCTCAAAGTTCATAGGACGAAAAGAGGTTGTTCTTTTGAGGTCCCCATACTCATTAAGCCTAGCATTGAATGGATTGGGTATTCACCTTATCAATTATCAAATCAATGATTGGTTCTATTTGGCACCCAAACCCTATAAAATAGGACCAAACCTAATATTTGTCAGGCTATTGTTCTCTCGTTTCCTAGAATCAATGGAGTAAGACATCGATCTCTCAGATCAATTCCCTTGATTGCATGATGGACTCCCCTGAAAAAGCATTGGCGCGCGTGTAAACGAGGTGCTCTACCTAACTGAGCTATAGCCCTACCCTTGTCATAGACATCTTACCATATGGATCCTTTTTTGTCAAGATGAATATTCCATGATTCAGACATGATAGCTCTGATCGGGTTCCCGCCAAAGGTTGGTATTGCTTAGAAGTAATATTCCCTCTATAATCCTTGATGTGTACCATCCTTTCTCTTTGTGATGATAAATAACCTACTTAACCCAGTGGTTAGAGTATTGCTTTCATACGGCGGGAGTCATTGGTTCAAATCCAATAGTAGGTAGAACTTATTAGGTACCGGAGTCAATGGCATCTAATAAGTTTTTCTACCCTTGTTATTGATTTTGTATATTTTCACTATTCCCACCCCACTATTCTTGTTCGTTGCACCAGATTACCCTTGTTGTATCCAATTGACGGAATGGAATGGTGTATAAACAACACTTTTTTGATTCTGATGATACTTCGACTAGGACGAAATAGCATTGATAGCCTCTACTCGTGTCCTAGCTCGTCTAAGAGCTAAATTCGCCTCAATTGTTTGTCTCTTGCCCTCAGCTCTACTCAGGTTAGCTTCAGCTATTTCAAGAGTTTGCTGAGCTTCTTGCGGATCAATGTCACTACCCTTCTCCGCATCATTTACTAATATGGTTATTTCATTATTGCCTATTCTGGCGAAACCACCCATCAGAGCCATTGTTAACCATTGCTCCTGGAGGCGTATTTTGAGAATACCTATATCTACAGCCGTTGCAATAGGTGCGTGATTTGGTAATACACCAATTTGGCCACTATTAGTGGATAAAATAATTTCTTTCACTTCTGAATCCCAAATGATTCGATTAGGAGTCAGTACACAAAGATTTAGGGTCATTTCTTTAATTTGCTCTCTACTTCTAAGTTAATAGCCTTCGCGGTAGCTTCATCGATGTTACCTACCAGATAAAAAGCCTGTTCGGGAAGACCATCTAATTCTCCGGAAAGGATCAGTTGAAACCCCCTAATTGTTTCTGCGAGACCAACATATTTTCCTGGAGAACCAGTAAATACCTCTGCTACGAAGAAGGGTTGTGATAAGAAACGCTCAATTTTTCGTGCTCTTGCTACGGTTAAACGATCCTCTTCGGATAATTCATCTGGTCCAAGAATAGCTATAATGTCTTGAAGTTCTTTGTAACGTTGTAAAGTTTGCTTAACTCTTTGCGCAGTTTCGTAATGTTCCTCGCCAACGATCCGAGGTTGGAGCATAGTTGACGTTGAATCTAAAGGATCTACTGCTGGATAGATACCTTTGGCGGCTAATCCTCTTGATAGTACGGTAGTAGCATCTAAATGTGCAAATGTCGTGGCAGGAGCAGGGTCGGTCAAATCGTCTGCAGGTACATAAACTGCTTGAATGGAAGTTATGGATCCCTCTTTAGTAGAAGTAATTCTTTCTTGCAAAGAACCCATTTCTGTACTAAGGGTAGGTTGATAACCCACGGCAGAAGGCATTCTGCCTAATAAGGCAGAGACTTCTGATCCTGCTTGAACGAAGCGAGAGATATTGTCAATAAATAGAAGTACGTCTTGCTCATTAACATCACGGAAATATTCCGCCATTGTTAGGGCAGTTAAACCAACTCTCATCCGAGCTCCCGGCGGTTCATTCATCTGACCATAGACTAGAGCGACTTTTGATTCTGCAATATTTTGTTCATTAATCACTCCGGATTCTTTCATTTCCATGTAAAGATCATTTCCTTCACGAGTACGTTCTCCTACTCCGCCAAATACAGATACACCTCCGTGAGCTTTGGCAATGTTATTGATCAATTCCATGATGAGTACTGTTTTACCCACTCCGGCTCCCCCGAATAGCCCGATTTTTCCTCCACGACGATAAGGAGCTAAAAGATCCACCACTTTAATGCCTGTTTCAAAGATTGATAATTTGGTATCTAACTGTATAAAGGCAGGCGCAGATCTATGAATAGGAGATGTTGTGCGAGTATCTACAGGACCTAAATTATCAACTGGTTCTCCAAGAACGTTGAAAATTCGTCCGAGAGTAGCTTCGCCAACCGGAACACTTAGAGGAGCTCCCGTGTCAATCACTTCCATTCCTCTCATTAGACCATCTGTAGCACTCATAGCTACCGTTCTAACTCGATTATTTCCTAATAATTGTTGTACCTCACAAGTCACATTAATTTGCTGACCGGCAGTATCTCGACCCTTAACTACCAAAGAGTTGTAAATATTGGGCATCTTGCCCGGGGGAAAAGCTACATCCAGTACCGGACCAATGATTTGAGCGATACGTCCCACGCTTTTTTCCGCAAGTGTAGAAGCCCCGGAACCAGAACCAGAAGTAGTAGGATTGATTCTCATAAAAAAAGTGAAATATGCCCACGAATATTACCGAATCAAAAATGTCCGATAGCAAGTGGATCGGTTAATTCAATAAGAAAGGGGAGTTCTCGCTCGATTTAGTTGGTACTATCTAATTGAATCCGATTCAATCGCTCACTGATTCAATGAATGAATTTTCATTTTCAAGTTCAACCAACCTTTCCTTTCGTCGAGATATCGAGTATACGAATAAAAATCATGAGAAAGTATTTACTTTTCTTTATCTGCATCTCTTTTCTATTATAGACAATCCCATCTAGTCATATTCATATATAGAATTTGAACCCGAACTCCCTTTCTGATTCATTATTTCTATCTCATTGGTCGTTGTCCCCTATTTCAGCATATTGATTTTCGCCTATTCCTTTTTTATTTTCTATCTTTTCATGTATGGATTCTGTCTATTTCTACACATACGATTTACATATACAACATATATCACTGTCAAGAGTGAATTTGTTATGTTATTATTTGAATGAAACAAAAATAAAAAACGAAAAAAAAAGAAGGGGGTCAGGAGGTCAATTAGGAACTTGAAAAACAAGGATTGGGTTGCGCCATACATATGAAACAGTATACAATAATGATGTATTTGGCGAATCCACGTAGTCCAATAACGGACCTTATTTTAATTAGTTGATAGTTTATATTAGTATTAGTTGAGAATTTTGTGAGATATTTTTGTGAAAGGCTTTCATTCACGCCTAATCCATGTCGAGTAGACCCTGTCCCTGTGAGAATTCTTAATTCATGAGTTGTAGGGAGGAACTTATGTCACCAAAAACAGAGACTAAAGCAAGCGCTGGATTCAAAGCCGGTGTTAAAGATTACAGATTGACTTATTATACTCCTGACTATGAAACCCTAGCTACTGATATCTTGGCAGCATTCCGAGTAACTCCTCAACCTGGAGTTCCACCTGAGGAAGCAGGAGCTGCAGTAGCTGCCGAATCTTCCACTGGTACATGGACAACTGTGTGGACCGATGGACTTACCAGCCTTGATCGTTACAAAGGTCGATGCTACCACATCGAACCCGTTGCTGGGGAAGAAAATCAATATATTGCTTATGTAGCTTATCCTTTGGACCTTTTTGAGGAAGGTTCTGTTACTAACATGTTTACTTCCATCGTAGGTAATGTATTTGGGTTCAAAGCCCTACGAGCTCTACGTCTAGAGGATCTGCGAATTCCTCCTGCTTATTCCAAAAGTTTCCAAGGCCCACCTCATGGCATCCAAGTCGAGAGAGATAAATTGAACAAGTATGGTCGTCCCCTATTAGGATGTACTATTAAACCAAAATTGGGGTTATCTGCCAAAAACTACGGTAGAGCGGTTTATGAATGTCTCCGTGGTGGGCTTGATTTTACCAAGGATGATGAGAATGTGAACTCCCAACCATTTATGCGTTGGAGGGACCGTTTCTTATTTTGTGCCGAAGCTCTTTATAAAGCACAGGCAGAAACAGGTGAAATCAAAGGACATTACTTGAATGCTACTGCAGGTACATGCGAAGAAATGATGAAAAGGGCCGTATTTGCCAGAGAATTGGGAGTTCCTATCGTAATGCATGACTACTTAACAGGAGGATTCACTGCAAATACTAGTTTGGCCCATTATTGCCGAGACAATGGCCTACTTCTTCACATTCATCGCGCAATGCATGCAGTTATTGATAGACAAAGGAATCATGGTATACACTTTCGTGTACTAGCTAAAGCATTGCGTATGTCTGGTGGGGATCATATTCACGCTGGTACCGTAGTAGGTAAACTGGAAGGGGAACGGGATGTCACTTTGGGTTTTGTTGATCTACTACGTGATGATTTTATTGAAAAAGACCGAAGTCGCGGTATTTATTTCACTCAAGATTGGGTATCTATGCCAGGTGTTCTGCCCGTGGCTTCAGGTGGTATTCACGTTTGGCATATGCCTGCCCTGACCGAGATCTTTGGGGATGATTCCGTATTACAGTTCGGCGGAGGAACTCTGGGACACCCTTGGGGAAATGCACCCGGTGCAGTAGCTAATCGGGTGGCTTTAGAAGCGTGCGTACAAGCTCGTAATGAGGGACGTGATCTTGCTCGTGAAGGTAATGAAGTTATCCGTGAAGCTAGCAGGTGGAGCCCAGAACTAGCTGCTGCTTGTGAGGTATGGAAGGAGATCAAATTCGAATTCGAAGCAATGGATGTCTTGTAATCCAGTGATTCCTGTTCGTTCCCCCAATAGCAATTAAATTCGGCCCAATCTTTTACTAAAAGGATTGAGCCGAATAAAGAATGGGATCCCTATCTATTTGCATCAATATTCAATATGTATATTGCAACATCGAAGGAGAAATCCATTTTCTTCTCTTTCGTCTCTAAGACTAATACTAAGTAGCTCAATGCTTCTATTGTCTATTGTTGGATTCATAATAAATCCTATGGATCTTTGGGATTGGTAGATCATTTTAGATCCTGTAGTTTCGAATCATAGATGAAACCAAGGGTCACAATTCCTTCTACCCATCCTGTATATTGTCCTCTTTGTTTCGTGTTGGAATCTAGACTTATTCCAAGCAAATAAATTCTACAGAGGAGGGAACAAATATTTCTCTTTTGGATGAGGATTTGTCCACGGCATGGGAAAATATCATTTTTATTGAAAAAAGGGTTCTATCATCATATAGAATGAGCGATGCTCCGGATTCCAAAAAAAAAGAGAATCATTTCTTTTAATACTAATACTCATTCTCACTAATTATTACTTAATTTTAATGATCCTAGTAATTGGATCTATATACTTAATTTTGATTCTGATAGGAGATGAATGAATATAGTAAAATGACGATTTATCGAATGACTATTCATCTATTGTATTTCCAAACAGGAGGCAGGAGGGCTCTATGGAAAAATGTGGGTTCAATTCGATGTTGTCTAATGAAGAGTTAGAGCACAAGTGTGAACTAAGTAAATCGATGGACAGTCTTGGTCTTATTGGAAATACCGGTGCAGGTGGAGGCCCTACTCTAATATTCGATGTCAGGGACATTTTGAGTTTGATCTATGATGACACTTTTAAGCTTAAGGATAGGAATGGTGACAGCTATTCCGTATATTTTGATATTGACAATAAGATCTTTGAGATTGACGATGATAGTGACTCTCTGAGTGGACTAGATATTGAAAATCAGAATCAGATCTTCTTTGATATTTACAATGATAGTGACTCTCTGAGTGAACTAGATAGTGAAAATAAGAACTTTGAGATTCACAATGAGAGTGACTTTATGAGTAAACTAGAAAGTTCTTTTTTTAGTTATCTCACTTATAGTTGTCTCAAACGAAGAAGTTCTTTTTCTAGTTATCCTACTTCTCTCACTTCTAGTAATCTCAATAGTGGATCTAAGAGTTACAACCCCTACTATGATCCTTACATGCATGACACTAGATATAGTTGGAATAATGACATTAACATTAATAGTTGCATTGACAGTTATATTCGTTGTGAAATCGATTCCATTTCAAGTGGTAGCGACAATTGCAGTGACAGTTATATTTATAGTTACATCTGTAGTGAGGGGGTAAGTTATAGTGACAATGGGAGTTCTAGTATAAGAACTAGAACTAGTACTAGTAGTGGCAGTTCTTACCATATAAGAGGAAGATCTAATAATTTCGAGAAAAATAAAAAATTAAAAAAATTATGGGTTCAATGCGAGAATTGTTATGCATTGAATTATAATAAATTATTTAGGTCTAAAATGAATGTTTGTGAACAATGTGGATATCACTTGAAAATGAGTAGTTCAGATAGAATCGAACTCTCGATTGATCCAGGCACTTGGCATCCTATGGATGAAGATATGGTCTCCACGGATCCTATTGAATTTCATTCGGAGGAGGAACCTTATAGAGATCGCATCGATTCTTATCAAAGACAAGCAGGTTTAACCGATGCTGTTCAAACAGGCATAGGTCAACTAGAAGGTATTCCGATAGCAATTGGAGTTATGGATTTTCAGTTCATGGGAGGTAGTATGGGATCCGTAGTAGGCGAGAAAATAACTCGTTTGATCGAGTATGCTATTGATAGATCTCTCCCAGTTGTTATTGTGTGTGCTTCTGGAGGAGCACGCATGCAAGAAGGAGGTTTGAGCTTGATGCAAATGGCTAAAATATCTTCCGCTTCATATAATTATCAATCCAATAAAAAGTTATTCTATGTATCAATCCTTACATCTCCTACAACCGGTGGAGTGACTGCGAGTTTCGGTATGTTGGGAGATATCATTATTGCCGAACCCAATGCCTACGTAGCATTTGCAGGCAAAAGAGTAATTGAAGAAACATTAAATAAGAAAATACCTGATGGTTTGCAAGTAGCTGAGTATTCATTCCATAAGGGCTTATTCGATTCAATCGTACCACGTAATCCTTTAAAAGGTGTTCCAAGTGAGTTATTTCAGCTCCACGGTTTCTTTTCTTCTACTTTCCATCCCCTTAAATCAAATAAAGTAAAGCGCTAAGTTCAGTTATTTGGAGCCAAAAAGTATTTAGCTGATCGGAATCGAAGTAACAAAAAAGGAGTTTTCTTTCCTGACATAAGTTCTAATTTCTAATTGTAGTACGAATCAGATAGATCTATTATTCTACCTTTATTCCTGACTAGTAATCAGGAACCCTCTATCAACAGGATAAGATTTTCGTTCCGCAAAATTGAAATTAGAGAAAAAAAAGATTTCATGTTCTTGTTATGTATCAAATATTCTAATAGACTCATTCTAATTCTAATTCTAATATAGGAGTAGGAGTCTTGCATATTTATATATCTCCCGGAGTACCAGAACCCTTTCTTAGTATGAATCCCTCTTGGATCGAGTTCTAACGAATCCTTTGAGAACTCGTGAGAAACTTTAGAAACATAGGGACGGGGGAACAATAAAATTCTCATACATATATTTCGTGGAGAAAAAAGAAAATAAAAGAAATAGGTACACCTTTTTTTGAATTCATTTCAATTCTACATTCCTTGTACCTTGTATTTATAATATACTTAATATATAGATAATAATAATAGTTCTTTACTTATCCTTTCTTTTCTTTCTTTAGAGAAGAATTCCAAATAAAATATTAAATCGAGGCACCCGTTTTATGACAGATTTCAACTTACCCTCTATTTTTGTGCCTTTAATAGGCCTGTTCTTTCCGGCAATTGCAATGGCTTCTTTATTTCTTCATGTTCAAAAAAACAAGATTGTCTAGGGACCAAATCTCATCAATTTATTTCAATCATTAGATTGTAATACAGATAAGATAGCTATTTAGTTTAGTGGGGGGAGGACAACATAGCTCCGGACGCAAATAAAAGAGCTGTTATCCATTGTTATCCATGTAAATAGATGATATATGGATAAATGCATGTGTATGCGGATATAGCTGTTTGAAATTTGGATCGAATTTTTGCAATCTAATCGAAATATAGAACTATAGATTAGATTATAAATAGAGATTCTTATATATGTAGATACATACATATATAAACATACATAATGGGATCATATGAAGGAAGGTTTATTGATACCTAACTTATTCGATGAGTTGTTCCTGATAGTTCACTCATGATAGTGCTAGTTGATGAGAGTTACTTCGGGAGCCAAAAGAGTAAAATAAATTTTGGTCATTTTCTCAATTTCAATAGGATGCAACTGGATCTAGTATGAACTGGCGATCAGAACGTATATGGATAGAACTTATAACAGGTTCTCGAAAAACAAGTAATTTATGTTGGGCCTGTATACTTTTTTTAGGTTCACTAGGGTTCTTATTAGTTGGAACTTCCAGTTATCTTGGCAGGAATCTGATATCCTTATTTCCGTCTCAGCAAATCCTTTTTTTTCCACAAGGGATTGTGATGTCTTTCTATGGTATCGCAGGTCTGTTCATTAGCTCCTATTTGTGGTGCACAATTCTGTGGAATGTAGGTAGTGGTTATGATAGATTTGATAGAAAAGAAGGAATAGTGTGTATTTTTCGTTGGGGATTTCCTGGAAGAAATCGTCGTATCTTCTTTCGATTCCTTATGAGAGATATTCGGTCAATCAGAATGGAAGTGAAAGAAGGTATTTATCCTCGTCGTGTCCTTTCTATTGAAATAAGAAGCCAGGGATCCATTCCCTTGACTCGTACTGATGAAAATTTCACTCCACGAGAAATTGAGCAAAAAGCTGCTGAATTGGCCTATTTCTTGCGCGTACCAATTGAAGTATTTCGAACCAAGGAATGGATACTTTCTCGGCATGGGGTAGGAAACCCAAGAATCCTTTTTAATACAACTGATCTTTCTTCGGAACAACTGCTCATTCGATCAAAACATGTTAGTGTTAGATCCTATTTCCGCTCCCTTCTGTTCCCCGTCTGCGGCTAGGGGAGCAGTCCAAGGTATACAGAACCATCATTTCATTAGGTCCTCCAAAACAAAAGAGTGAATCTTTCGTGTGTATGGAACTCAACTCGTTCTATTCGTAACAAGTCTAATATAAGAAAATAAGTATGTATTCATCACATATATCAGAGCAGAACGGTTCGGAGTACAGAATGTTTTTAGGACTAGGACAAAGATTTCAAATTGAAACCTTAGATATAGATGGATCTCCCATAAATTCTTCTTTTGTCAATCAAGATCTCTTTCTTTTTATCTTCTCCTTTGTTTTTGTTCCTTGATGACCAAACGATTGGATCTCTAATAAAATAACCATCCAATTTATCTCTCGTTTCGCCACCTATTTTTCATTATCAGTATTCTTCAGAAATCTCTTCTGCCTTATTCCTTTTTCTGTGGGTAACCGGTGAAACATTTCGAAATAATTGAATTGATCGATCCAAATTCTTCCGTCCCGAAATCTGAATATGAATACTATACTAAAACTAAACTATGATGTTATTTATGTTATCTTTTGTTATCCTATGTTATTTTCTTACTTCAAGTGGTTTTTTCGGGCATTTATCGAAAGGAATAAATAGAGATACAATTGGTCCGAATTTGACCAATTGAGATATCTGGGAACGATATTTCATTATCTCTCTCATTCGAAACGGAGGGACCCTTAATTCTATAATTCTTATTCTTTCTAGTTCTAGGGTCAAGACAAGCAAGGACTAAAAAATTAAACACAATACAATATGGAATAGATCTATAGGTGCGATACCTTGTTGTAGAACTCATGCTTCATCCAAATATCAGACAGAGTCGACGAATGAATCAGGTTCATTAACAATTCCCAGATTGGAAGTGTCCAAAAAGAAAGCATTGACTTCCCTGCCATATCTTGCATCTATAGTTTTTCTGCCCTGGGGAATTTCTCTATCATTTAATAAAAGTCTGGAACCTTGGGTTACAAATTGGTGGAATACCAGCCAATACGAAACTCTTTTGAATGAAATTCAAGAAAATAACGTTCTTGAAAGATTCATAGAATTAGAAGAACTATTCTTGTTGGACGAAATGATAAGGGATTATCCGGAGACACATATACAAAAGCTTCGTATAGGAATCCACAAAGAAACGATAGAATTGGTGAAAATGTACAATCAAGATTATATCCATATAATTTCGCATTTCTCGACAAATATAATGAGTTTCGCTATTCTAAGTGCTTATTCTATTCTGGGTAATGAAGAACTTGTCACTCTTAATTCTTGGGTTCAGGAATTCTTCTATAACTTAAGTGACACAATAAAAGCTTTTTCTATTCTTTTACTAACCGATTCATGTATCGGATTTCATTCGCCCCATGGTTGGGAACTCATGATTGGTTCGGTCTACAAAGATTTTGGATTTAGTCATAACGATCAAATTATATCCGGTCTCGTTTCCACTTTTCCGGTTATTCTAGATACTATTTTGAAATATTGGATCTTCCATCATTTAAATCGTATATCTCCTTCACTTGTAGTTATTTATCATTCAATGAATGAATAAAACTTATTTCATTTGACATCAACAAAATTGTAATGTGACTTCATACATAAACAAAGCATTCAAAATCTTACTGATTCTTTATACTTTATTTACCCGTAGATTCCTTCTATTCTATATTTCAGTACAACGGCAGAATCGTGAATAGGGAACTATACTAGCTACCTACCTAATTTATTGTAGAAATTTCCGGGATCAATGATTGGGCCATGCAAAATAGAAATACTTTTTCTTGGGTAAAGGAACAGATGACTCGATCCATTTTTGTATCGATGATGATATATATAATAACTCGGGCATCTATTTCAAATGCATATCCTATTTTTGCGCAGCAGGGTTATGAAAATCCGCGAGAAGCAACTGGACGTATTGTATGTGCCAATTGTCATTTAGCTAATAAGCCTGTGGATATTGAGGTTCCACAAGCTGTGCTTCCTGATACTGTATTTGAAGCAGTTGTTAGAATCCCCTATGATATGCAACTGAAACAAGTTCTTGCTAATGGTAAAAAGGGAGGTTTGAATGTAGGAGCTGTTCTCATTTTACCCGATGGATTTGAATTAGCTCCTCCTGATCGTATTTCTCCCGCGATGAAAGAAAAGATAGGTAATTTATCTTTCCAGAGTTATCGCCCCACTAAAAAAAATATTCTTGTGATAGGTCCTGTTCCTGGTCAGAAATATAATGAAATTCTCTTTCCAATCCTTTCCCCGGATCCCGCTACTAAGAAAGAAGTTCACTTCTTGAAATATCCCATATATGTGGGTGGGAATAGAGGAAGGGGTCAGATTTATCCCGATGGGAGCAAGAGTAACAATACAGTTTATAATGCCTCAGCATCAGGGATAATAAGTAGAATAATACGTAAAGAAAAGGGTGGATATGAAATAACCATAGCTAATGCATTGGATGGGCGTCAAGTGGTTGATATTATACCTCCAGGACCGGAACTTCTTGTTTCCGAAGGTGAATCTATCAAACTTGATCAACCATTAACGAGTAATCCCAATGTGGGTGGATTTGGTCAGGGGGATGCAGAAATAGTACTTCAAGATCCATTACGTATCCAAGGTCTTTTTCTCTTTTTGGCATCTGTTATTCTGGCACAAATCTTTTTGGTTCTTAAAAAGAAACAGTTTGAGAAGGTTCAATTGGCTGAAATGAATTTCTAGATCCACGGATTCCTCAACATCGAGTTGGTAAAAAGAGCCGAATTACGATGCAATCATGTATGATTCAAAAAAAATCATGGAAAGCCTTTTGCTTGTTTATACTATTTTTTTCTTTTTCTGCGGGAATTACTTGTATCCCACTATCTCATTACCATTATGAGTAATAGTATTCCGGAAGAAGGTGATTTGATCCAATCAAAATAGGAATGTTGTGACTATGCTGGGTCTCCTATTGCCTGCCACATTGTAAACGCTATGGAATGTATCACTACTTTCTTTCTATTCTATTGTACCCAATAGTGTATCCAATAGGCGGTGAGGGGAGGAGGATACAAGGGATAAATGAAAGGAACAAGTGATTCTAAGAATCATTATTCGTCTCCCTAATCTTCTACGAAATCAATCTTCCGATCCTTCGTTGTGTCGAAATAATAATGATTCTTGATCCCGTTCGTTAAATATTAAAGGCAGGTTTATCGGAACCCCTTTGGATTCATAAGAAAAGAAGTCTCGAACAGACAAAGGGGGGAGTAACTTATTGAATTTATCAAATAGAACCTCTTCAATGAATTTCTAAATAGAGAGTAAAATTCTAGTATAGGAATGATTTAATGATTTCCAAGGTTCTGAAGAAATTCATATTGTGTCATACCTAAAATCCATTGATTATTGATGTTTTCTTGCTTCGGAAGAGTCCATACACAGAGACTATGAATCAATCAACAGATCCGATTCTTCAAAAACATCATCAAAAGCAAAAGAATGGAGTGGTTTGCATCGGAGCAAATGATCAATTTTGTAATTTCTACAAATGTTGACTGGAGGAACTCCCAACTCTTATAGAATGGGTTAAGTTCTCGCCCGAAGAGTAAGAACTCAACAGGACCCCCTCTTTCTCTTTCTTTTGAGGGGGTAAGGTCCTGTTGAGTTCTTACTTCTTCATATCTACAACCCGGTTCGGTTCATTCAATTACTACAGGGATGAGCCCAATCCGGAATATGATCCATAGAAGAAAATGCCCATTGAACCGATCACAGGAATACCAGTTACAGTACCTATCAGCCAAAGAGGAATCCTTCCGGTAGTATCGGCCATTTACCCCACTTCCCTCCACATTTCATCAAGTGGTCGTGCTAGAGACATAAACAGTCATAGATAATTATGAGCATGATATCCTTCCGAATGGAATAAGAGAATTTATAAGAGAATTTGTTTTCGTTCTCTCAATCAATTGAAGAAATAATTGGAAAATGAAACAGCAAGTACAAAAATGAGTAATAACCCCCAGTAGAGACTGGTACGATTCAATTCAACATTTTGTTCGTTTGGGTTTGATTGTGTCGTAGCTCTATAATGAATTCGAATTAGGTTTATCGTTGGATGAACTGCATTGCTGATATTGACCCCAAGAAAAAAACTGTAGGTACAGCTAGTCCGTGAACAGCCAACCATCTCACTGTAAAAATCGGATAGGTTCTATCTATGGTCATTGGGACCTCCTAAAAGGATCTACTAAATTCATCAAGTTGTTCCAATGAATCGAAACGGCCAGTTATTAATGGAATCCCTTGTCGGCTCTCTGTGAAATACTCGTTCGGTCGAGGGCTTCCAAACACATCGTAAGCTAAGCCTGTGCTGACGAATAACCAACCTGCAATGAATAGGGAAGGTATAGTAATGCTATGAATGACCCAGTATCGAATACTGGTAATAATATCAGCAAAAGAACGTTCTCCCGTACTTCCAGACATGCTCAGCTCCACATATTCTTGTACAGTCAAGGGGGATCGATTTCGCGAAAGATAGAGATCAGTAAATGGAAAACTACTGATTTTTATCCTTGTAAGATCGTCAATATGGTACCGAGGGTGTATTTAGAGTATACCGAATCAGTATAGCTATCCTTCCTCTGACACAGCAATGCAGTTTCGATCAAAAAAGAAATGGTACATAATTCCTTTCTTCCTTTTTTGTTCCTTGTCTATGCAGAACCGTGTGTCATTCAATAAAAGATTCCTGTAGTATAAGGTTTCACATTACTTGCTTCGAAATCTAAACTGAGGATCCTGATAAAATGTAAAAAAGTAGGGGTTCGAATAATTCATGAAGGACATGATCATATTTTCCTAATTGGATGGGAAATATAGAAAGAATTTTTCATGGTTGTAGAAAAGGTATTTTTGTTCTAATTCCTATTTGATTGGTTTGGTTGTGCCGTAGCAGATAGTATTCGAGAAATGAAAGAAAGAGAACAATGGAATAGTCCAGGTTCATGGCGCAACTATTACTGCATTAGGTTACTGCATTAGGTACAAGGGTTTCTTCCTTACTTGGCTACAAGGAAGGATAGGACTGCATAAAATATAAAAGAAAGACAGAATATGGGACGTAGAAGGAGACTAAGAATCGCTAGTCTTAGAATCGGGATCTGAAAAAAAAAAAAAATAAAGTAAGGATTTTTCTTTTTTTCCAGATCGTGAATACTATTTTTTCTTCTCATTCAATTCAATAGTGGGTCGGTTGATTACAGATAATATCTCGAATAAGTTAAAGTAAGAGGTGTTACCGGGCCTTTTCTTTGAAAAATAGATCCAATTGAAAAGGAAAATAATATAAAAGGCAATCATTTTCAAATTGAATTCTTTTTCATTAACTTGAATAACTATGAAATAGAAGAATTCAATTTGTGAATGAAGTTACACGACACGGTTCGTTTTGCTATTACTCACAAGTTGCTCAATGAGTTTGTTGATTTGGAATCACGAGATCGGTAGATGTCACAAATCATGAATCCATATTGTTTATTTTTTACCTCCTTCACTCTATCTTTGTTAGTACCTCTATTCTATAATGAATGGCTGGTGAATCAAAACTTTCAATTCGAACGGATCCTGTCAATTGGGATTGTTTCTTATCATCGTATCTCGATTCAAACTTAGGCAAATGTTTTATTTATATATATATATATATATTCTAATTATTATATGTATAATGATAATGTATAATTAAAGAACATATCTCATTTAGCTCCTTCATGCCTACTATAACTAGTTATTCCGGTTTTCTACTGGCTGCTTCAACTATAACCTCAGCTTTATTGATTGGCCTGAACAAGATACGACTTATTTGAAATTAATTGAATGAACAATTTCTAAAAATTCAGATTTTTGTGAGATTCCAGGTATTCTATAGTTCCTTTCAGTGTCAATTGCCAATTCTTGGTCATTGAGATTCATGGGTGATTCGAAGTAATATTTAGGGATAGATATTACCTCTCTCTTTCTCCCCTTTCAAACAAATTGAAATGATTGAAGTTTTTCCATTTGGAATCGTGTTAGGTCTAATTCCTATTACTTTGGCCGGATTATTTGTAACTGCATATTTACAATACAGACGCGGGGATCAGTTGGATCTTTGATTGAGTAAGATTCACTTTTTTTACCTACTCCATACCCAGGAGTAGGTTCAATTTCATTGATGGTTCCAGTTTCAAGTTACTGTGATTCAGTACAAGAAGAAAGGAACCACGCTCTGTAGGATTTGAACCTACGACATCGGGTTTTGGAGACCCACGTTCTACCGAACTGAACTAAGAGCGCTTTCTCACGACAGTAGATACAGTTGAAAAAGAAAAGGGTTCTTTTTGTATCCCCTAATTTAGCATGTATAATTTAGCATGTATATATATATAGTCTCATTAAGGATTCTGTCTAATTCTAAGTGATTTCCAATTGATCCCTCGTTACTGCCCATAGGAGAAGTAATAGGTAGGGATGACAGGATTTGAACCCGTGACATTTTGTACCCAAAACAAACGCGCTACCAAGCTGCGCTACATCCCTTTCAATTGTTGTACAGTGTCATTGTAGAGAATCCCTTTTCTGTTTTCCACATCGTTATTTTATATAATCTATACATTTCTATTATACATTTCTATTGCCATTTCTTCTTTTTGGTTTCATAACATAAAATAAAAGAATTATGTACATATGAAATCCACCATCTAAAAAAATGAATCAAGAAGGAAGCGGGCGCCCTTTTCCATATTTTAGGGGCAGGAGCACCTTATTTTCTTTTTAATTTACCGACCATTATCTATTTTAGGGATTCCGCGTACAAATACAAGTGATTCTTAACTGCATATGCATCTAATCATATATGTGTTCCAATAAGGAAGGAGGATTTTCAATGCGAGATATAAAAACATATCTCTCTGTGGCGCCCGTGTTAACTACTCTATGGTTCGGGGCTTTAGCAGGTCTATTGATAGAGATTAATCGTTTCTTCCCAGATGCGCTGGCATTCCCCTTTTTTTGATTCTAATTATCGGGGTGGGAAGGAATGAAAAAGATGAGAGATACAAAAAATTCTCTGTGTGTGAAAAAGTTCCTCCCCTCTTGCTTCAGGAAGGAAAGAGAAAGAAAAAATCAAAGTGGATTGAATCTCGGCCGGGTTCGGGATAGAATGAATAGGGGGGAGGGCAGAAATAAAAAAGTGGATCTAAGGCAGGCTATTCGAGATCATACCAGATATTGCAATGAAATACCGGTTTAGGAATAATGATTGATAGTTAGAAATAATTGTATTACTTATTACTTTTCCATTGCAACCAAATCAAATCTTTCATAATTGGATTTACAGCTAACAACTCCTATTTCTTTCTTTTTCTTCGAATCGAAAATAGAAGAGTTGAGTGAATCCAAAATACAAAGGAGGTTCATGGCCAAAGGTAAAGATGCTAGAGTAAGAGTTATTTTGGAATGTACCAGTTGTACTCGAAATGGTGCTAATGCTAAGAAGGAATCACCGGGCATTTCCAGATATATTACTGAAAAGAATCGACACAATACACCTAGTCGATTGGAATTGAAGAAATTCTGTCCTTATTGTTCGAAGCATATGATTCACGCGGAGATAAAGAAATAGATAGAACGTGTGCCAACATTCCAAGAAACAGGAAGAAATGAAATATTCTATATGAACAAATCAAATCCTATTTCGGGCGGATCAAGATGAATGAAGAAAGAAAATGTGATTTTGGAGATAAGGAATAAACCATGGATAAATCCAAGCAACCTTTTCGTAAATCCAAGCGATCTTTTCGTAGGCGTTTGCCCCCAATTGGATCGGGGGATCGAATTGATTATAGAAACATGAGTTTAATTGGTCGATTTATTAGCGAACAAGGAAAAATATTATCCAGACGAGTGAATAGATTGACCTTAAAACAACAACGATTAATTACTATTGCTATAAAACAAGCTCGTATTTTATCTCCGTTACCTTTTCTTAATAATGAGAAACAATTTGAGAGAACCGAATCCCTCCCTAGAATTACTGGTACTAGAACCATAAAGAAATAGACCTATTGGATTGGAACTCAAATCAGAATTCAAATGGATGTTCTGTTCGAAAAAGCAGCGGTTGATCCGGATTCGATTGTTACGTTGGAAGAAAAAATGGAGAAAGAAAGATTTCTTCTTTCTTTATTGATATTGAAACGTATTCGTTCATTCCTACTACCTATTACTTTGATTTTTTATTAATTGAATTTGAATTGAATTTCTTTTTATTTCTATTTTTTTCTTGATTTTATCATGTTAATTTCTACTCTAACCTTCCCGGAGGGAATCTCCGGGAGATTCTGTTGGAATCATTCCATTCCGATTCCGGCGGATGGATTCCTCTTAATCCCTTTTTTCTTTTATGATTTCATTGGAAATCATGTAAAGGGAATTTAGATTGTATCTAGCTATTTGTGCAGGTATTTTACGATTAAGAAGCAACTGCCTCTTGTACAGATCGTTTATTAATCGACTATAGGATACCCCATTTTCGTGAGTTGCTGCATTTATCCGAGCGATCCACAAGCGACGAAATTCTCTCTTTTGCCTACCTCTATCCCGATAAATGGAAACCAAAGCCCTCATTTTCTGTTGAGTAGCAGTTCGAGTAAGTCTTGAATGGGCCCCTCGAAAGGTCGATGCAAATAAACGAATTTTTGTTCGACGTCTGCGAGCTATATATCCGCGTCTAACTCTGGTCATTTAATTTGATTGAATTTCACTTTAACTTTAGATGAATAACTAATTGATTTCTTTTCTTTCAGTCATTCTTTCCCTTCGTCCTGATTAATAACAAAACGGATTCTTCCGATGTATAAAATAAAAATTCCAATGGCTTTTGCTACTATGACTTTCCCGACCACGATTTGTTATCCAGTCATTTCAACTCGAATAGTAAATAAGGATAAATTAACTAAAATAATATAGTGGGTTCCTTCGTTTCTATGATTACTTCTTAAACGGTGAGGCCCTTTCTATACACCGGAGCCCCCCTCATTTAATCAATGTTATTGATAACTCGTACAATTCATACCGTTCGGCTCTACCCATCAACTATCCAGTAATAGGTCTTTTCACAAGAAAATCTATCCATACAGTGACGGCATTTAATTATGAAGGTTGGCTAGGCAGCTGACCCTGTTAGTCCGCTTTTGCAACAAAACAAAAAAGAGCATAATCTTTCTTCTTTTTTGAATACCATTTCCCCCGCTTAATGGATACCCGTTTGCTACCGATGAGGAATTGCTTTTCATCTCACATCGAGATGATTGGATTTGCACCAATGGAAACCATAAATTCCATAAGCAATAAGGGTATATGATAGATCTTTTTAGATAGTGAATGGAATTCTTCCATTCTATTCATTGCTACTGAAAAAATCATCTAGTTTGTTCTAGCTCATGATCTGAACGAGTCGCACATACACCCTAGTACATGTTCCTCTACGCTGAGGGCATCCTCGAAGAGCGGGAGATTTCGTAACATTTCTGATTGGCTGTCTTGTGTTTCTAATAAGTTGTTTAATAGTTGGCATGCTGAATCATATACAAAATAAACTGGTTTAGATCGATCCTAACCAGATGATCAGGAATCCCTTTCTACTATAATACTAATAAGAGCTTCTAATCCTATTAGAATTCTTTTATTTTCCCCCCGGTAACTCGGTAATAAGATAAAATATCACGGGTCATTCGAATTATGTTTCGAAATGAATCACGGATTTACGGGAAATCCCAGGTATTTTCGACTGCTATAAGATCAACAATGCCATGAGCTTGGGCTTCTGTTGCTGACATAAAAACATCCCTTTCCATGTCTTCGGATACAACCCATAAAGGGTTGCCTGTTCTTTGTACATAAACGCTTGTGATGGTTTCGCGAAGTTTCAGTAGCTCCCCCGCTTCCAGGATAAATTCTCCTGCTGGTGCCTCATAAAAAGAACTAGCGGGTTGGTGGATCATAACCCTGATGATTAATATGACATTGTGAGCGGTTCTTCTATATTCGCATAATCGGACAGAAGGGAATGAATAAAGAAAAAGAATAACAAAAAAAAAGATAGAATTGAACAACCGTACAGGCTTTGTGCGTTGCATACGGCTCTGCAATGGAATCGACTCTTCTATCCGAGAAAGAGACAAATAGAATCTATTAGACCCAGATCTTTAGATGATTCATTTACCACCTTTTTCCTCGGAGGAGTCAAAAATACTATGATGGTTCGGTTGCTTTTGAAGTTTTCATTCAGCAATCCCAAAGTTTCTTTCTGATCCGATCAAATAAAAAAAAAGAGAAAAAGAAGAATTTTTCTTTCATTTTATCCCTCTTTTCTTTCATAAAAATACGAAAGAGACTTCTGGTGTAGGAGCAAAAAGGTTTGTGACGCTGAAATGTACCCCCGATACATAAGATCAAATTGGGAATAACTTTTTTTCATACTACTATTTCGATACATAATCATGTTATAAAAAAAACAACGAGGGTTTGTTCATATCGAATTAGAAGTGCCATGCTATTATTACTTCTTTCTTCTTTATCTTCTTTAATATTAATATTCTATGTTTTATATTAGATTTTATTTCTATTTCTTTTGGAATTTTATATTCATTTATGATTGATTTTTGATTTTTTTTTTTCATATTTCATATGGCGAAGGCATAGTCTTTTTTTTCTACTAAATATAAATAATATAAATAAAAACTCATTGGCGCCAAGCGTGAGGGAATGCTAGACGTTTGGTAATTTCTCCTCCGGCCAGGACGAAAGATCCCATTGAAGCGGCTAATCCCATGCATATCGTATGTACGTCTGGCGGTACAAATTGCATAGCGTCATAAATAGCTATTCCTGGTATTACCCATCCGCCGGGAGAGTTTATAAACAAATAGAGATCCCTGGTATCATCCTCTATACTGAGATATACCATGAGACCAACAATTTGATTCGATATCTCACCTTCAACCTCTTGGCCTAAAAAAAGTAATCTTTCTCGATGAAGTCGGTTGATTAGGATCAAATTGTATCCCTTAGGAATCGTACACGCACCTTTCGATGCATACGGTTCAAAAATTGCGAAAAAAAAAAAAAAAGAATCAATGTGCCGATTACAGACCTATTCCTTTTTTCGTAGCAGGGTTTTCCTCCCGAAGGGGCTTTTTCTTCCTTTTTCAAGAAACATGAGTTTTGGTTCACCCCCTTAAAAGAAAAAAAAAAAAAGAATTCACTGAACTTATTGAATCACTCTCTTATTGATGTATTCTTTCATCGAGATCAAAATCACGGTGTAATTTTCTTGTTCCTGAATGGGCCTCTTCAATTCTTGTCTTTTAGGTTTATGCTCTACTCCGGGTAAAGATATGCCCGAATTCTATTTGCACATATAGGACAAACGATCCTATTACCACCTCTTTTATTAGTAAGTATTAGATTTTATTAGTATTAGATTCAACTTTTTTTTTTTCAATTTGCTTCATGTCTTCCACCAAATATTCGATGTATTTATGCTATTACTCGATAAGTTGGGAGTTTGGGATCACTGATCGATATGGATAGTAATAATTTATGATTATGATATTAAGTAGTAATCATACATATATTACTACTACCAAATACCAATTTGATATTTTCTGAACGGAGCCTGGATAGGCTACTCTATTTTATTGGTCCAAGCCAACCATAGATTATTCTAATTGATAATATCTATCCCCAAAACAAAAGGATTAATTGCACTTCACGCTCCGAATTATTGATGGTTCAATCAATCTTTCTTGGGCGAAAGAGAGGATATCTCGATCGGGGGAGAGAACGGGGGAATTCCATATGACCCAATATGTCAGACAAGTCGCACTATATGTCAACCCAAGTTGCGTCTTCCTCTCCAGGACTCCGAAAAGGTACTTTTGGAACACCAACGGGCATGAAGGAAAAAGGAGTTAAGCACTATAATTTCACTTTGATGCGGAAACGTAAGAGTGGGTTTATTGTCTTCATGATATTGTCGTTTATCGTATTTTATTCATAAATTGAAAGGTTCGTAGAGGAATTTGGAATGAAGAAGATTCTTAATGGATCTTACAGATGAATCGTTCGAATGATGAACAAATATACATGCATTTGATTCCAATGGGACCAATCTCCCCATTGCGTATTGATACTTATCGAGTATAGAATAGATCTGCTTCTCTTTGTTCCTATGAGCAGAGTCGTTCGATTATTACCAAGGGCACGGAGTTCACTCTTGTCCGAGATAATCCACTGAAAAGTGAAAATGGTCAGGTCCATAGCATAGTCTTTTCCAATGCGATAAAGTTACATAGTGTCTATTTTGATGAAGGGGTATTTCCATGGGTTTGCCTTGGTATCGTGTTCATACCGTTGTCTTGAATGATCCCGGTCGGTTGCTTTCTGTCCATATAATGCATACAGCTCTAGTTTCTGGTTGGGCCGGTTCGATGGCTCTCTATGAATTAGCTGTTTTTGATCCCTCTGATCCCATTCTTGATCCAATGTGGAGACAAGGTATGTTCGTTATACCCTTCATGACCCGTTTAGGAATAACAAATTCATGGGGCGGGTGGAGTATCACAGGAGGAACTGTAACGAATCCGGGTATTTGGAGTTACGAAGGTGTGGCCGGGGCACATATTGTGTTTTCTGGTTTGTGCTTTTTGGCATCTATCTGGCATTGGGTGTATTGGGATCTAGAAATATTCTGTGATGAACGCACAGGAAAACCCTCTTTGGATTTGCCCAAAATCTTTGGAATTCATTTATTTCTCTCAGGGGTGGCTTGCTTTGGGTTTGGCGCATTTCATGTCACAGGTTTGTATGGTCCTGGAATATGGGTGTCTGATCCTTATGGACTAACGGGAAAAGTGCAATCTGTAAATCCGGCATGGGGCGCTGAAGGTTTTGATCCTTTTGTTCCGGGGGGAATAGCTTCTCATCATATCGCAGCCGGGACATTGGGTATACTAGCAGGTCTATTCCATCTTAGTGTCCGCCCACCCCAACGTCTCTACAAAGGATTACGTATGGGTAATATTGAAACTGTTCTTTCCAGTAGTATCGCTGCTGTATTTTTTGCAGCTTTCATTGTTGCTGGAACTATGTGGTACGGTTCAGCAACTACTCCGATTGAATTATTTGGTCCCACTCGTTATCAGTGGGATCAAGGATACTTTCAGCAAGAAATATATCGAAGAGTTGGTACCGGGCTGGCCGAAAATCTAAGTTTATCGGAAGCTTGGTCCAAAATTCCTGATAAACTAGCTTTTTATGATTACATCGGTAATAATCCGGCGAAAGGAGGATTATTCAGAGCAGGCTCAATGGACAACGGAGATGGAATAGCTGTTGGGTGGTTAGGACACCCGATCTTTAGAGATAAGGAAGGGCATGAACTCTTTGTACGTCGTATGCCTACTTTTTTTGAAACATTTCCAGTAGTTTTGGTAGATGGAGACGGAATTGTGAGAGCTGATGTTCCTTTTAGAAGGGCAGAATCAAAGTACAGTGTCGAACAAGTAGGTGTAACTGTTGAGTTCTATGGTGGTGAACTCAATAGAGTAAGTTATAGCGATCCTGCTACTGTGAAAAAATATGCTAGACGTGCCCAATTGGGTGAGATTTTTGAATTAGATCGAGCTACTTTGAAATCCGATGGTGTTTTTCGTAGCAGTCCAAGGGGTTGGTTCACTTTTGGACATGCTTCGTTTGCTTTGCTCTTCTTTTTCGGACACATTTGGCATGGTGCTAGAACCTTGTTTAGAGATGTTTTTGCTGGTATCGACCCGGATTTGGATGCCCAAGTAGAATTTGGAGCATTCCAAAAAATAGGAGATCCAACTACAAGGAGACAAATAGTCTGATACAACATTGCTCTGGTCTGTCTCGCCTCTATTTGGTTTGGTATATTTCGTATAGAGTACCGGAAATATAAAATATTGATTCAAATTACTCTTTCTCTGGGAAATGATCCCAAATGAACAGGTATGGAAGCTATATATAATTTCATTGTAAACCACGATCGAATCTATGGAAGCACTGGTTTATACATTCCTGTTGGTATCGACTCTAGGGATAATTTTTTTCGCTATCTTTTTTCGAGAACCGCCTAAGGTTCCGAATAAAAAAATAAAATGATTTTTCATTATCTCAATTGAAATAATGAACCTCCTGGGAGGTTCATTATTTCAATTAGTCCCCATGTTCCTCGAATGGATCTCTTAGTTGTTGAGAGGGTTGCCCAAAGGCGGTATATAAGGCATACCCAGTAAAGCTTACAAGTGAACCAGATATGGAGATGGCAACTAGGGTTGCAGTTTCCATTATTAGAGAATTTCAATACCACGATAGGATAAGATAGTTTATTTACAACGGAATAGTATACAAAGTCAACAGATCTCAACCAATGCAATAGAATTTATGGTTACACAAAGCGTGGAGGATAGTTCCAGATCTGGTCCAAGACGGACTATTGTAGGGGATTTATTGAAACCGTTGAATTCAGAATATGGTAAAGTAGCTCCTGGATGGGGAACTACCCCCTTTATGGGGGTCGCAATGGCTCTATTTGCAATATTTCTATCAATTATTTTGGAGATTTATAATTCTTCCGTTTTACTGGATGGAATCTCAGTGAGTTAGGTACAGAAAAACCAGCTAAAAACAAAAAAAAAAAAGAAATGAATCACTTAGGACTTGGGTTTCTAGGTTAGGTAGTTCGACCGTGCAATTCCTTTGTTTCGGTATTTCCGGAATATGAGTGTGTGACTTGTTATAATTGATCCTATTGTATAGTACAGAGAGTGGATCTGTCGTCTCGATAGAGATGGTTCTATCTCGTCGGATATTCAGTCTAGTATCTGAAACACGGACTCTTTATTCTATTATATGGAATAGATAAATAAAAATTTGAACTATGATTCATACTTATTTTTTTATTCAGACCTCGTGACCGGGCTCAAAAAAAATTCTCAAAGATCTATTTCATAAATCGAACGATTCCTTTTTTTTATTCAGAATCATGCTTACTTCAACTAAAGGACAAATATTTCTCTGGATTTTTAGTCATTATATCTTTGAATAAATGATGATCAAACGGTTCCTACTCAGAGAACCTTTTGTTTTTGAGGGACTTTGGTGAATCATCGTGGTTTTAATATGAATCTAAGGTTTCAATTGATTCGTAGGGTCTCAACAAGAGAATTCCTATCAATTGTATGGTACTTCCTTAAGTAAATCCGTATTACGCACAAAAAAATAAAATAGGGTAAGAGAACATTCAAGAGGCCTGTAACGATCGACATAAAGACAAGACGACGCGCCAACTTGATATTTTGGCATTATACATCACCAATCACAAAGAAGAGATTCTGGATTTTAGCTCTTTCGTATCTTCATGGAAGATTGAATCAAGTAGCTAAAAAGTTTCAAATTTCAATATTCGTTGCAACCAGTATTGGGGTGTTTTCGCTTGAGCCGTACGAGACGAAATTTTCATATACGGTTCTCAGAGGGGGAGTCTCTTTGGTTTACCTATCTCAATAAAGTATATGATTGGTTCGAGGAGCGTCTCGAGATTCAGGCGATTGCGGATGATATAACTAGTAAATATGTTCCTCCTCATGTCAATATATTTCATTGTCTAGGGGGAATCACACTTACTTGTTTTTTAGTACAAGTAGCTACGGGTTTTGCTATGACTTTTTACTATCGTCCAACTGTTACAGAGGCTTTTGCCTCTGTTCAATATATAATGACTGAAGTAAACTTTGGTTGGTTAATCCGATCAGTTCATCGATGGTCGGCAAGTATGATGGTTCTAATGATGATCCTGCACGTATTTCGTGTTTATCTCACAGGCGGATTTAAGAAACCTCGCGAATTAACTTGGGTTACGGGTGTGGTTCTGGCTGTATTGACTGCATCTTTTGGTGTAACTGGTTATTCCTTACCTCGGGACCAAATTGGTTATTGGGCAGTCAAAATCGTGACCGGCGTGCCTGAGGCTATCCCTATAATAGGATCGCCCTTGGTAGAGTTATTACGTGGAAGTGCTAGTGTGGGCCAATCTACCTTGACCCGTTTTTATAGTTTACACACTTTTGTATTACCTCTTCTTACTGCCGTATTTATGTTAATGCATTTTCCAATGATACGTAAGCAAGGTATTTCGGGTCCTTTATAGAGAATTGAATTTATAGAGAAAATAGATCATAGATATTAGTAATAGATCATATCTATTTCGGGTAGGAACAAACAAAACAATAGTATTTCATTGCTAAAAATATGGATTATTGAAATCGAAAAGAATAAAACATATTCTTTGGATATTTCTCTTCAACTCCTAAGTATTCTTTACATTATATTATACGAATAGTTGAAGCGGATCCTCGAAAGAGAAGATGGATTATGGGAGTGTTTGACTTGAACTATTGATTGGGCCGTGCAGATATATGAATTTATCTGCCACATTGAAATTCACAACCAAATGTGTCTCTGTCCAACCACCGCGTAAATTCCCCCTACAGAGGACAGGCTGGTTCGCTTGAGGAGAATATTTTCTATGATCAAAGCCGAATCATGTCATGCATGAGCAGGCTCCGTAAGATCCATTAGAATAAGTGAAAGTGATTTGACATGAGTCAGATTGTGTTCTATCTATTTCACTTACCTATAACCTATAGTATGGAAATGCATTCATTTCCCCTGCATTGATCCTCGATCTATGATACTATCGGAGTGAAACAAGAGATCTAAGGAAGAACAGAGGTTAGACTTTATTAGTAACAAGTAAATCCTTTGTATGTACGAAAAGAAGATTCGAGATATTGTGGGGATAAAGATCAATCACAAGGCATGAGACGATCCAAAAAGCGCTTGGTAATGATCAAAATTAAAATTGCAAGCCTACTTGGGTATTGAGCATTTACTTGTAAGAACTGAATTCCTTGTAATGGATAGTTGCAACTCCGTATAATTGAATCCGGGAAATCTCTTCTTACATAAAGTCATATATATGTGATGTGGTGGATATCTATGATTTTATTTTACCATTTCATTTGATTCTTTTGTTGCTCGAGCCGGACGATGAAAAATTATCATGTCCGGTTCTTTCGGGGGATGGATCCATAAGAATTCACCTATCCCAATAACAAAGAAACCTGACTTGAATGATCCTGTATTAAGAGCTAAATTGGCTAAAGGGATGGGACATAATTATTACGGAGAACCCGCATGGCCTAATGATCTTTTATATATCTTTCCAGTAGTAATTTTAGGTACTATTGCATGTAACGTGGGTCTAGCTGTTCTAGAACCTTCAATGATTGGTGAACCAGCAGATCCATTTGCAACTCCTTTGGAAATATTACCCGAATGGTACTTTTTTCCCGTATTTCAAATACTTCGTACAGTACCTAATAAGTTATTGGGTGTCCTTTTAATGGTTTCGGTACCAACGGGATTATTGACAGTACCTTTTTTGGAGAATGTTAATAAATTCCAAAATCCATTTCGCCGTCCAGTAGCTACAACAGTCTTTTTGTTCGGTACCGCACTAAGTCTTTGGTTAGGTATTGGAGCAACATTACCTATTGATAAATCCCTAACTTTAGGTCTTTTTTAAATTGATTCAACCGTGAAAAACCAAGGGATTACGTATGTATCTAGGGAATAGTCGCTCCAAAGCGGATCCTTCCTAGATACATCTATTTAAATTATTAAATTATGTTACGGATTCATTGCGAATAGCTCATGAAGTACAGTCCGTGTTGAAAATTCAAAACGGATTTTCTTTCTTTTACAAAGAAAAGAAAGAATTACAATGGATTGAAAACTTATTCTTAGGTATTATATTAGGTAAATAAATTCATTGCAAAACGTTTCTTGAGAATGTCCAATACCCGTTTGACATCCTCTACACGAAAATGTTGAATTTTCCTAAGATCTTCTTGACTCTTACTCAAAAGGTCCAATAATGTATGGATATTGGACCTTTTGAGGCAGTTATAGGTCCTGGGAGATAATTCTAATTGGTCAATAAAAATACGTTTCAATGCAATTCTTTTTTTGCTTTCCCCTATCCCTATATAAGCCAACCCCTCATGAAAGGGGAAAAAAGGCGCAGTAAATATGTTTTGATCGTCATCTAAATGGAGGTCCCGCTCCTCCGCATGTAGAAAAGGAATAAATAAATCGATCAAATTACGGGAAGCTTCGTAAAGTGCCTCTTTAGGAGTTAAACTTCCATTTGTCCATATCTCTAGAAAAAGTATCTCTTGTTTTTCATTCTCATTTCCATAACATTGAATACTATAATTCGCATTTCGAACAGGCATAGATACAGCATCTATAGGATAACTTGCATCTTGGTTGGTGGTTCTCGTACGATATCCGCGATTTCTCTCGATTTCTAATCCAATACAAAAATTAATTGGTTCGGTGATACTAGCTATATGCTGTGTAGTATCAACTATTTTCACAGAAGGTGGTGAGATTATATCTTGAGCAGTTACATATTTAGGACCCCTAACACAGATAAATGCATCACGAGTCCCGTACAGATCGCTTCTAACTATAATTTCTTTCAAATTCATTAAAATTTCATGTACTGATTCCTCAATACCTACTATTGTAGAATATTCATGTGGTACCCTCTCAGATTTTGCACATGTGATACATGTTCCTTCTATTTCTCCAAGTAAAGACCTTCGCATCGCGGTACCTATCGTATCAGCTTGACCTTTCATAAGCGGAGATAGAACGAAACGACCATAATAAAGACGCTTACTGTCTGCTTTTGATTCAACACACTTCCACTGTAGTGTCCGATTGGATACTGGTACTTCCTTTCGAACCATACTAATCGAAATTGATGGGGTCATTGGATCCTTTATTTTTCTTCGAATCTTTTCCTTTTTGATTTCTACACGCGTCTTTTTTTAGGGGGTCTACATCCATTATGTGGCATGGGAGTTACGTCACGTACGAAACTTAATAGTACACCACTTCTGCGAATGGCTCGTAATGCTGCATCTCTTCCGAGACCAGGTCCCTTTATCATAACTTCTGCTCGTTGCATACCCTGATCCACTACCGTACGAATAGCATTTGTTGCTGCGGTTTGAGCAGCAAACGGTGTTCCTCTTCTTGTGCCTCTGAATCCACAGGTACCCGCGGAGCACCAAGAAACCACCCGCCCTCGTACATCTGTAACAGTCACAATGGTATTATTGAAACTCGCTTGAACATGAATAACTCCTTTGGGTATTCTACGTCCATTCTTACGTGAACCAATACGTCCATTTCTACGCGAACCAATTCTTGGTATAGGTTTTTTCATATTTTATTATCTCATAAATATGAGTCAAAGATATACGGATATATCCATTTCATGTCAAAAATAGATCCTTTATTTGTTGGGCACCCTGTGAAGTCCTCTTTTATAAATATAAAAATTACCCCTGTCTCTGTTTATGTCTCGGATTGGAACAAATTACTATAATTCGTCCTCGCCTACGAATCAGTCGACATTTTTCACAAATCTTACGAACAGAGGCTCTTATTTTCATATGTGTCGCTCCTTACTTAATTGAATTCTGAATTTCTTCCTTGGAAGAAAAAAAGAAGTTTCTTGAACTTTTGAGCCTCGATATCCTTATGGAAGAAATGAAAGGAATTTTTAAGAAGCCGTCTAATCATTCGAATCTTTGTTGCGAAGCCTATAAATAATACGTCCCCTGGTTGAATCATAACGACTTACTTCAATTTTCACTCTATCGCCTGGTAATATCCGTATAAAACTACGTCGGATCCTTCCTGAAACATAACCTAGAACCAGGTCTCCATTATCTAAGCGAACTTGGAACATGCCATTGGGAAGTGATTCAGTAATTAAACCTTCATGAATTAATTTTTGTTCTTTCATTCCAGGTAACCCCCTTCCTTGAAGTATCAACTAATAGAGGATAAGCGGTATTAGCCAACTTGTCTCTCCTCTCTTTTTCATAAAATAAATAGGAAGTTACGGATAAAATTCGTATACCAGAAGGATCACCATATATAACATAAAATCTCTCCTCCAATTCCTTCTCGTCGAGCCTCTCGATCTGTCATTATACCTCGAGAAGTAGAAAGAATTACAACCCCCATTCCACCTGAAATCCTAGGAATTCGTTGATAGTTGGAATAGATTCGTAGACCGGATCTGCTTATACGTTTTAAAGTCTTTCTATATGTCCCTTTCCTATTCCTTTTATGTCGCAAGGTTAAAACCAGGAAATTTTTGTTGTTTTCCCGATGTTTCCTAACGTTTTCAATAAAACCTTCTTGTAGAATTATTTTAACAATGTTTTCGGTTATATTGGTAGATGCTATTCGAACCATTCTTTTTTTATCCATGTCGGCATTTCTTATACAAGTTATTATATTGGCAATAGTGTCCCTACCCATGACGAACTATAATTATTAGTATCTCCTGACTTTGATATGATCAACATGTTCCTTATTTCTTTATTTTTTATGAAATGGAAATGAAAGGTATATGCGTGAGACACAATCCACTAATTGATTGATCCGTTTTAGATACTATACCATTGTCTCATCTACTATCATTAGAATACCTCGGGAGCTAATGATACTATCTTAGTGAAATTCAAATGTCTCAATTCCCCAGCGATCGAACCAAAGACTCGAGTTCCTTTTGGATTTCCCTCTGGATCAATAACAACTGCTGCATTGTCATCATATCGTATTATTATACCGTTGTCACGTTTGAGTTCTTTACATGTACGTACAATTACAGCTCTGATCACTTCTGATCTTTCCAGGGGCATATTGGGTACTGCTTCTTTGATTACAGCAACAATAACGTCACCAATATGAGCATATCGGGGGTTACTAGCTCCTACGATTCGAATACACATCAATTCTCGAGCCCCGCTGTTGTCCGCTACATTCAAATAGGTTTGAGCTTGAATCATTTTTTTTTTTTTTGTTTTTGCAAAGTACGGGGGGAGAGAAATAAATATTTTCTGTCCAGAAAGAAATAAACCAGCGATTCTATTTTTCATCACACATATCTCTTAGGTTCCACACCCCTATTTCGCACTAATGAATTGAGTTCGTATAGGCATTTTGCACGCGGCTATTTCCATAGCTGCTCTGGCGACAGTTTCTGGCACTCCGCCCATTTCATGAAGTATTCGACCCGGTTTAATTACAGAAACCCAATATTCAGGAGATCCCTTTCCCGAACCCATACGTGTTTCCGCGGGTCTTACTGTAATGGGTTTGTCGGGGAATACGCGTACCCATATTTTTCCGCCGCGACGAGCGTATCGTGTCATTGCTCGTCTACCCGCTTCTATTTGTCTAGATGTGATCCAAGCAGGTTCAAGTGCCTGAAGAGCGTATCTACCGAAACAAATATGATTGCCCCGAGAAGATACTCCCTTCATTCTTCCTCTATGTTGTTTACGGAATCTGGTTCTTTTAGGGTTATAGTTGATGGTAGTGCTTTAATCCCATCTCTACTGCAGAACCGGACATGAGAGTTTTTTCTCATCCAGCTCCTTGCGAATTAAACGATTCAATCTATATATACATGTATTTAATGAATAATACATTGAATCATCGGATTCATTCAGATTAAATTTCTAACGTACGAATTAGATTCAGATATCTGTTCTATTTCTATATAGATAGAATAATAGAATATAGAATTCTAAAAAGGATTCTATTCTAAAAGATAACATTATCTATAGATATACGTACTTCTAATTTCATTTAATTCTTATATTAACTTAGAATTTAATTTTTATATTATTAAGTATAAGAAAATAGAATTCTTATAATTAATAAAGAAAGAATCCTACCGAATCCGAATTGTCCAACATTTTCCAATCCAACAAGGATTTCGCGGGCGAATATTTACTCTTTCAATATCTGCTTCATTCATAGGTTCAGGTCAACCTATGACCTCTCAGAAAAAAGAAAAGGGTTCTTGGTTTGTTCCGCCATCCCATCCAATGAATCAGTAGGATTCGTTTTCAATAGAATCTTATGCAGTCACTGGTTCCGTCGTTCCCATAGCTTCTCCATTAATGTCTAGGCCTTGCCTTTGCAATGGAGCTTTCAATTTGTTCCCGAGTCAATCTTCTCAGTCTGTATCAACTCAATGCTCTTTATTATTTCTCCTAGGAACCAAATTAATCTAATTATTTTATTTAAATTTTTAATATTTTTATCGACCAATCGGTATTGATGCTTTGTCACACTGCCTTTCTTTATGTGAGATGATTCATAGACCATACATATTGGAATAATATATCGTTCTTCTTCTCTTTCTCTCATTCTTCCTTTTATCCATATCCCTCTATTTTCGTTTAACAATGCACAATCAATAGTGATTTATTTGTACATAGAAAGGATTTCCATTGCTGCAACTATAAAATAGATAATCATATAGTGAATGAATGCTTCTTTGGATCTTAAGAATACGAAGCAATGAGTTGGTTATTAGTTCATACTAGGAGTCGGTCTTTCTATATTCCATAATTTTATTTTAGTCCCAACTCCAAAAAAAACCGGATCTCAACGAGTCACACACTAAGCATTGCAATTTTACCAAATGGTTAATCAAATCTTTATTCAGCCATATAGAATTGAATTCATCATTTTTGGATGAAGGCAAAGGAGTGAAATAGTTTTTCGTTTTTGTCCCTATCCGCAAAATAGAAAGGACCTTTTATTCTTCATCTACAAATATCCAAATTTTGATCCCTAATACCCCGTAGATAGTTTGAACCATATAAGAACAATAATCAATTTTAGCTCGAATAGTGTGTAGGGGAACCCTGCCTTCTCTGATCCATTCGACACGGGCAATCTCTTTTCCGTTCAGACGCCCCGCAATTTGTACCCGAATCCCCTTTGTATTTGCTTGTTCAGCTAATTCAATAGCTTTTTTCATTGCTTTTCGAAATGAAACTCTATTTTTTAATTGCAGAGCAATATATTCTGCAAGAATATTAGGTTGTTCATAGGGTCTTGCAATTCTTGTGATAGTAATGTTGAGTCTCCGGTTCATAGAATTTAACTTTTTTTGTACATCTGTTCGTAATTCTTCGATTCCTCGGGTTGGGCCCTCAATTAACAAATTGGAGGACCCAATATAGATTGTGACCTGGATGAGATCGATTCTTTTTTGAATCCCTAGACGTGCAATTCCTTGGAACCCTGAGGATATTCTCATGTGTTTTTGTACATAATTCTTGATACAATCCCGTATTTTTTCATCTTCTTGTAGATTCCTCGAATAATCCTTTGGTTGTGCGAACCAAAGGGAACGATGACTTTGGGTTGTGCCAAGTCTGAAACCAAGTGGATTTATTTTCTGTCCCATATCTATACTATATAATTTTCTATTATTTATTTCTTATTTTATATATATATGAATTTTATTTCATTTTATTTAATTTCAGTATTCAGTTAAGGTAAGATTTATTTTTGTAAGGCTTGATCTGTCAAATTCAAACTACAAGGGGACTCTTTTTTCTTTCCTTTAAAACAATAGTTATATGACAAGTGGGTCTTTTTATCGGATAACTGCGTCCCCTAGCTTTAGGTTTGAACTTTTTCATCATGGCACCTCCATGGACTTCCGCTTTACTAATGAATGAATCAGCTTCGTTCAAACCCATATTGTGACTAGCATTTGCCGCTGCAGAGTAAACCAATTTGAAAACGGGATAACATACTCGATACGGCATGAGTTCTAGTATCATAAGTGTTTGTTCATAAGAGCAACCGCGAATCTGATCAATAACTCTTCGCGCTTTGTGAGGGGACATACATATATGTTTAGCTAATGCTCGTATTTCTGTACCTGAGATTTTATTTATCATAATTTTTTACCTCCTGAATGATGAGTGCCCAATTAACGACGAAATTTACTATCGTTTCTCGCATGTCCCTGGAAAGTAAGAGTAGGTGCAAATTCTCCCAATTTGTGACCTACCATACGATCTGTTACATAAACAGGTAAATGCTCTTTTCCATTATGAATAGCAATTGTATGACCAATCATAGTGGGTATAATGGTAGATGCCCGGGACCAAGTTACTATAATTTCTTTTTCCTCCCTCGTGTTAAGCTTATGAATTTTTAATAATAAATTATTAGCTACAAAAGGATTTTTTTTAAGTGAACGTGACATAGTGAAGAACTCCTCCTTTTCGTTTTTTCTTTTTTTATGTCGTTCGCCCGACTTGTTCTATTTACTTACGACGACGAAGAATGAAACTATCACTATATTTCTTCTTTTTCCTACTTCTTCTTCCAAGCGCGGGATAACCCCAAGGGGTTGTGGGTTTTTTTCTACCAATTGGGGCCCTCCCTTCACCACCCCCATGGGGATGGTCTACAGGGTTCATAACTACTCCTCTTACTACAGGACGCTTACCTAGCCAACATTTAGATCCGGCTCTACCCAAAATTTTCTGGTTCACCCCAACATTACCCACTTGTCCGACTGTTGCTGAGCAGTTTTTGGATATCAAACGAACCTCCCCAGATGGTAATCTTAATGTGGCCGATTTACCCTCTTTTGCAATCAGTTTCGCTACAGCACCTGCTGCTCTAGCTAATTGTCCACCCTTTCCAAGTGTTATTTCTATATTATGTATGGCCGTGCCTAAGGGCATATCGGTTGAAGTAGATTCTTCTTTTTGATCAATAAAAACCCCTTCCCAAACTGTACAAGCTTCTTCCAAAGCATACGGCTTTCTGGATGTATATGATGATATCTAGACAGGTGGATCTTATATGAATCGTATGATGAAGTACCACACGAGTAGATATATAGGAATCCAAATCTGTCGAATCACTCATCCTACGATTTTATACATCCTAGGTCTCCCCATTCCGTCATCTGGCTTATGTTCTTCATGTAGCACTCAGACCGAATGACTCTATGAAATTACGTCGACACTTCCACATATTACGGGTAACGTAGGAGACATCTCTTCCCCCGGGGGATCTTTAGAATTACCATTGCTTAGCTTTCAATTTGCCTCTGACCATCAAATGAAATGTGAATAACCCGTCCCCCTCTCTTTGAAACAAGGGGCGCTTCCGGTTCTGTCCGTGCTTCAAACAATTTAGTCTTCTCCATATTACCATATCTCTAGAGTCAATCATTTTATATGAGGAACCACTGAACTCAATCACCTGCTGCCGTTACTCTTCAGTTTTCTGTTGAGGTCTATCCCGCTCAAATTGGATCAGTGATCGATTTCTAGGTTTCGTCGTAAACCTAATTGGTTACTTCCAATTACGTAAATCAATGGTTCAAACCGCACTCAAAGGTAGGGCATTTCCCATTGATATAGGAACTTCTGTACCAGAAACAATGGTATCTCCAATTATAGCCCCTCTGGGATGTAAAATATATCTCTTCTCACCATCCCCATAGTGTATGAGACAAATGTATGCATTTCGATTAGGGTCGTATTCTATGGTTACGATTCTACCAGATATGTCTTTTTCATTCCGTCGAAAATCGATTTTACGGTATAGACGCTTATGACCCCCCCCTCTATGCCCTGCGGTAATGATTCCTCTGGCATTACGACCTTTACCACAACGATGCTGTCCATAGATCAAATTCTTTCGTGGATTGGATTTCACTTGACTGTCTACGGCTCCATTGCGTGTGCTCGGGGTAGAAGTTTTGTATAAATGTATCGCCGTGTTATTAAGTATTTTGATTTAAGTCCTTTTCTCTATAAGAGGTGGAATAGAATAACCCGGTTGAAGCGTAATGATCATACGTCTGTAATGCATTCTATGTCCCATAAGAGGTCCCATTCTTCTACCCTTTCCCGGGACCGGGAGTCGATGACTATTCATAGCTATTACCTTGACACCAAAGAAGAGTTCGATCCAATGCTTTATTTCTGCCCTAGTTGATCCTGATTCGACATTAGAAGTATATTGATTGTTCCCCAATAACCGAATACTTTTTTCTGTAAATACTGCATATTTGATTCCATCCATAAATCCATTTTCTTCCCTATGAGTTCCAGTATCGATAAGAATTCTAGTTCTTACTGTTCATATGTTATGGTATGAATATACCATACCAATTCGTTATGTATGGATGATGAGATTCCATTGATACAGAGCCAATTCCAATAGACTTATTAAACATTCCAATTGGCGTGCATCCAGCAGGAATTGAACCTACGAATTTGCCAATTATGAGTTGGGCGCTTTAACCATTCAGCCATGGATGCTTAATTTCACAAGGATCATCATAAGATAAGTATCATCACGAATAAGCAAATTCCAATTGAAATGAAATCTTTAGGAGGAATCAATGAAAGGACATCAACTCAAATCCTGGATCTTCGAATTGAGAGAGATATTGAGAGAGATCAAGAATTCTCACTATTTCTTAGATTCATGGACAAAATTGAATTTAGTGGGATCTTTCACTCACATTTTTTTCCACCAAGAACGTTTTATGAAACTCTTTGACCCCCGAATTTGGAGTATCCTACTTTCATGCGATTCGCAGAGTTCAACAAGCAATCGATATTTCACGATCAAAGGTGTAGTACTGCTTGTAGTAGCGGTCCTTATATATCGTATTAACAATCGAAATATGGTCGAAAGAAAAAATCTCTATTTGATGAGGCTTCTTCCTATACCTATGAATTCCATTGGGCCCAGAAATGATACATTGGAAGAATCTTTTTTGTCTTCCAATATCAATAGGTTGATTGTTTCGCTCCTGTATCTTCCAAAAGGGAAAAAGATCTCTGAGAGTTGTTTCATGGATCCGAAAGAGAGTACTTGGCTTCTCCCAATAACTAAAAAGTGTATCATGCCTGAATCTAACTGGGGTTCGCGGTGGTGGAGGAACCGGATCGGAAAAAAGAGGGATTCTAGTTGTAAGATATCTAATGAAACAGTAGCTGGAATTGAGATCTCATTCAAAGAGAAAGATATCAAATATCTGGAGTTTCTTTTTGTATCCTATACGGATACGGATGATCCGATCCGCAAGGACCATGATTTGGAATTGTTTGATCGTCTTTCTCCGGGGAAGAAGCAAAACATAATCAACTTGAATTCGGGACAGCTATTCGAAATCTTAGTGAAACACTTGATTTGTTATCTCATGTCTGCTTTTCGTGAAAAAAGACCAATTGAAGTGGAGGGTTTCTTCAAACAACAAGGAGCTGAGGCAACTATTCAATCAAATGATATTGAGCATGTTCCCCGTCTCTTCTCGGGAAACAAAAACAAGTGGGGTATTTCTTTGCAAAATTGCGCTCAATTTCATATGTGGCAATTCCACCAGGATCTCTTCGTTAGTTGGGGGAAGAATCAGCACGAATCGGATTTTTTGAGGAACGTATCGAGAGAGAATTTGATTTGGTTAGGCAGTATGTGGTTGGTAAACAAGGATAGGTTTTTTAGCAAGGTACGGAATGTATCGTCAAATATTCAATACGATTCCACAAGATCTATTTTCGTTAAAGTAACGGATTCTAGCCAATTGAAAGGATCTTCTGATCAATCCAGAGATCATTTCAATTCCATTAGTAATGAGGATTCGGAATATCACACATTGATACATCAAACAGAAATTGAGCAACTAAAAGAAAGATCGATTCTTTGGGATCCTTCCTTTCTTCAAACGGAACGAACAGAGATAGAATCAGATCGATTCCCGAAATGCCTTTCTGGATATTTCTCAATGTCCCGGCTATTCACGGAACGTGAGAAGCAGATGAATAATCATCTGTTTCCGGAAGAAATCGAAGAATTTATTGGGAATCCTACAAGATCAATTCGTTCTTTTTTCTCTGACAGATGGTCAGAACTTCATCTGGGGTCGAATGCTACTGAGAGGTCCACTAGAGATCAGAAATTGTTGAAGAAACAACAAGATGTTTCTTTTGTCCCTTCCAGGCGATCGGAAAATAAAGAAATGGTTGATATATTCAAGATAATTACGTATTTACAAAATACCGTCTCAATTCATCCTATTTCATCAGATCCGGGATGTGATATGGTTCCGAAGGATGAACCGGATATGGACAGTTCCAATAAGATTTCATTCTTGAACAAAAATCCATTTTGTGATTTATTCCACCTATTCCATGGCCGGAACAAAGGTGGATACACGTTACACCACGATTTTGAATCAGAAGAGAGATTTCAAGAAAGGGCAGATCTATTCACTCTATCAATAACCGAGCCCGATCTGATGTATCATAAGGGATTTGCCTTTTCTATTGATTCCTACGGATTGGATCAAAAAAAATTATTGAATGAGGTATTCAACTCCAGGGATGAATCGAAAAAGAAATCTTTATTGGTTCTACCTCATATTTTTTATGAAGAGAATGAATCTTTTTATCGAAGGATCAGAACAAAATCGGTCCGGATCTCCTGCAGGAATGGTTTGGAAGATCCAAAAATAGTGGTATTTGCTAGCAACAACATAATGGAGGCAGTCAATCAATATAGATTGATCCGAAATCTGATTCAAATCCAATATAGCACCTATGGGTACATAAGAAATGTATCGAAGAGATTCTTTTTAATGAATAGATCCGATCGCAACTTCGAATATGGAATTCAAAGGGATCAAATAGGAAATGATACTCTGAATCATATAACTATAATGAAATATACGATCAACCAACATTTATCGAATTTGAAAAAGAGTCAGAAGAAATGGTTCGATCCTCTTATTTCTCGAACCGAGAGATCCATGAATCGGGATCCTAATGCATATAGATACAAATGGTCCAATGGGAGCAAGAATTTCCAAGAACATTTGGAACATTTCGTTTCTGAACAGAAGAACCGTTTTCAAGTAGTGTTCGATCGATTACGTATTAATCAACATTCGATTGATTGGTCCGAGGTTATCGACAAACAAGATTTGTCTAAGTCACTTCGTTTCTTTTTGTCCAAGTCACTTCTCTTTTTGTCTAAGTCACTTCCTTTTTTCTTTGTGAGTATCGGGAATATCCCCATTCATAGGTCCGAGATCCACATCTATGAATTGAAAGGTCCGAATGATCAACTCTGCAATCAGTTGTTAGAATCAATAGGTGTTCAAATCGTTCATTTGAACAAATTGAAACCTTTCTTATTAGATGATCATGATACTTCCCAAAGATCGAAATTATTGATCAATGGAGGAACAATAGCACGATTTTGGTTCAATAAGATACCAAAGTGGATGATTGACTCATTCCATACTAGGAATAATCGCGGGAAATCCTTTGAGAACACGGATTCCTATTTCTCAATGATATCCCACGATCGAGACAATTGGCTGAATCCCGTGAAACCCTTTCATAGGAGTTCATTGATATCTTCTTTTTATAAAGCAAATCAACTTCGATTCTTGAATAATCCACATCACTTCTGGTTCTATTGTAACAAAAGATTCCCTTTTTATGCGGAAAAGACCCGTATCAATAATTATGATCTTACATATGGACAATTCCTCAATATCTCGTTCATTCGCAACAAGATATTTTCTTTGTGCGTCGGTAAAAAAAAACATGTTTTTTTGGAGAGAGATACTATTTCACCTTCGCCAATTGAGTCACAGGTATCTGACATATTCATACCTAACGATTTTCCACAAAGTGGTGACGAAACGTATAACTTGTACAAATCTTTCCATTTTCCAACTCGATCCGATCCATTCGTTCGTAGAGCTATTTACTCGATCGCAGACATTTCTGGAACACCTCTGACAGAGGAACAAAGAGTCAATTTTGAAGGAACTTATTGTCAGCCTCTTTCAGATCTGAATCTATCTGATTCAGAAGGGAAGAACTTGCATCAGTATCTCAGTTTCAATTCAAACATGGGTTTGATTCACACTCCATGTTCTGAGAAATATTTACCATCCGGAAAGAGGAAAAAACGGAATCTTTGTCTAAATAAATGCGTTGAGAAACGGCAGATGTATAGAACCTTTCAACGAGATAGTGCTTTTTCAAATATCTCAAAATGGAATCTGTTCCAAACATATATGCCATGGTTCCTTACTTCGACAGGGTGCAAATATATAAATTTCATCCTTTTAGATACTTTTTCAGACCCATTGCCGATACTAAGTAGCAGTCACAAATTTGTATCCATTTTTCATGATATTATGCATGGATCGGCATGGTCAATTCCTCAGAAAAAATTGCGGGCGATTCTTCCACAATGGAATCTGATAAGTGAGATTTCGAGTAAATGTTTACAGAATCTTCTTCTGTCCGAAGAAATGATTCATCGAAATAATGAGTCACCCGTTCCATTGATATGGACACATCTGAGATCACCAAATCCTCGAGAGTTCTTCTATTCAAGCCTTTTCCTTCTTCTTGTTGCTGGATATCTCGTTCGTACACATCTTCTCTTTGTTTCCCGAGTCTCTAGTGAGTTACATACAGAGTTAGAAAAGATCAAATCTTTGATGATTCCATCATACATGATGGAGTTGCGAAAACTTCTGGATAGTTATCCTCCACCTGAACTGAATTCTTTCTGGTTAAAGAATCTCTTTCTAGTTGCTCTGGAACAATTAGGAGATTCTCCGGAAGAAATACGGGGTTCTGATTCTGGCGGCAACATGCTATTGGGTGGCGGTCCCGCTTATGGGGTCAAATCAATACGTTCTAAGAAGAAAGATTTGAATATCAATCTCATCGATATCATCGATCTCATAAGTATCATACCAAATCCCGTCAATCCAATCACTTTTTCGATAAATACGAGACGTTTAAGTCGTACGAGTAAAGAGATCTATTCATTGATAAGAAAAAGAAAAAACGTGAACAGCGATTGGATTGATGGGAAAATAGAATCCTGGGTCGCGAACAGTGATTTGATTGATGATGAAGAAAGAGAATTCTTGGTTCAGTTCTCCGCCTTAACGACAGAAAAAAGGATTGATCAAATTCTATGGAGTCTGACTCATAGTGATCCTTTCTCAAAGAATGACTCTGGTTATCAAATGATTGAACAACCGGGATCAATTTACTTACGATACTTAGTTGACATTCATAAAAAGTATCTAATGAATTCTGAGTTCAATAGATCCTGTTTAGCAGAAAGACGAATATTCCTTGCTCATTATCAGACAATCACTTATTCACAAACCTCGTGTGGGGCTAATAGTTCTCATTTCCCATCTCATGGAAAACCCTTTTCGCTCCGCTTAGACCTATCCCCTTCTAGGGGTATTTTAGTGATAGGTTCTATAGGAACTGGACGATCCTATTTGGTCAAATACCTAGCGACAAACTCCTACCTTCCTTCCATTACGGTATCTCCGAACAAGTTCCTGGATGACAAGCCTAAAGGTTATCTTATTGATGATATTGATGATAGTGACGATATCGATCTTGATGATAGTAATAGTATTGATGATAGTGACGATGTCGATATTGGTGATAGTGATGATATCGATATTGATGATGACCTTGATGCGGAGCTGCTAACTATGACGAATGTGCTAACTATGTATATGACGCCGAAAATGGACCGGTTTGATATCACCCCTCAATTAGAATTAGCAAAAGCAATGTCTCCTTGCATAATATGGATTCCAAACATTCATGATCTGTATGTGAATGAGTCGAATTACTTATCCCTCGGTCTATTAGTGAACCATCTCTCCAGAGATTGTGAAAGATGTTCCACTAGAAATATTCTTGTTATTGCTTCGACTCATATTCCCCAAAAAGTGGATCCCGCTCTAATAGCTCCGAATAAATCAAATACATGCATTAAGATACGAAGGCTTCTTATTCCACAACAACGAAAGCACTTTTTCATTCTTTCATATACTAGGGGATTCCACTTGGAAAAGAAGATGTTCCATACTAACGGATTCGGGTCCATAACCATGGGTTCCAATGCACGAGATCTTGTAGCACTTACCAATGAGGCCCTATCAATTAGTATTACACAGAAGAAATCAATTATAGACACTAATACAATTAGATCAGCTCTTCATAGACAAACTTGGGATTTGCGATCCCAGGTAAGATCCGTTCAGGATCATGGGATCCTTTTCTATCAGATAGGAAGGTCCTTTGCACAAAATGTACTTCTAAGTAATTGCTCCATAGATCCTATATCTACCTATATGAAGAAGAAATCATGTAAGGAAGGGGATTCTTATTTGTACAAATGGTACTTCGAACTTGGAACGAGCATAAAGAAATTAACGACACTTCTTTATCTTTTGAGTTGTTCTGCCGGATCGGTCGCTCAAGATCTTTGGTCTCCACCCGGACCCGATGAAAAAAATTGGATCACTTCTTATGGATTCGTTGAGAATGATTCTGATCTAGTTCATGGCCTATTAGAAGGCGCTCTGGTGGGATCCTCACGGACAGAAAAAGATTGCAGTCAGTTTGATAATGATCGAGTGACATTGCTTCTTCGGTCCGAACCAAGGAATCCGTTAGATATGATGCAAAATGGATCTTGTTCTATCGTTGATCAGAGATTTCTATATGAAAAATACGAATCGGAGTTTGAAGAAGGGGAAGGAGAAGGAACCCTCGACCCGCAACAGATAGAGGAGGATTTATTCAATCACATAGTTTGGGCTCCTAGAATATGGCGCCCTTGTGGCAATCTATTTGATTGTATCGAAAGGCCCAATGAATCGAGATTTCCCTATCGGTCCAGGTCATTTCGGGGCAAGCAGATCATTTCTCATAAAGAGGATGAGCTTCAAGAGAATGATTTGGAGTTCTTGCAGAGTGGAACCATGCAGTACCAGACACGAGATAGATCCTCCAAAGAACAAGGGTTTTTTCAAATAAGCCAATTCATTTGGGACCCCGCAGATCCATTCTTTTTCCTATTCAAAGATCAGCCCTTTGTCTCTGTGTTTGCACGTCGAGAATTCTTTGCAGATGAAGAGATGTCAAAGGGGCTTATTACTTCCCAAACACATTCTCCTACATCTATATATGAACGCTGGTTGATCAAGAATACGCAAGAAAAGCACTTCGAATTGTTGATTCATCGCCAGAGATGGCTTAGCACCAATAGTTCATTATCTAATGGATCTTTCCGTTCTAATACGCCATCCGAGAGTTATCAGTATTTATCAAATCTGTTCCTATCTAACGGAACGCTATTGGATCAAATGGCAAAGACATTGTTGAGAAAGAGATGGCTTTTCCCGGATGAAATGAAACATTTGATTCATGTAACAGGAGAAAGATTTCCCATTCCTTAGCCGGAAAGAAAAGATATGTGGCCATGAAATAGGGATTAAGTGGAATTGACTGGGTGGTAGAGTCGTGGAAACACTCGTTTATTCCATATTTTGGACCTTAGCTCCACGGAACAATATGCTACTGCTGAAACATGGAACAATTGAAATCTTAGATCAAAAAACTATGTATGGATGGTATGAACTGCCTAAACAAGAATTCTTGAACGGCGAACAACCAGAACCTATTACTCACTACATCAAACAATTTCCATTAATGAAATAAATCTATTGGAAAAGAAAAAATACGCATGTCCGATGAAATGGTTGTTGCTATCTGCTCCAATAACGAATCATTGGTTTAACTGAATAACTAAATCAAATAGATAGACCTTTCTCTTCGTCTCAGGTCGATAGATCTTCTCAATTGGAATATCTCCTATATGGATAATACACATTCCAGTTGACCGAGCCTAATTCTAATTGTTTTGTTCCGAAGCAAAGCAAAGATATCAACGTAGGCCGGTTCGTCCTATTCAGATATTCACGACCAAGAGGCGCTGAATTCTCTTTCGGATAGGCCCTGGAAGGAGAAGGAAGGCTGGAATGCCAACAGACGTCTATTATCTAATTCACCCGATCCGATAGTACCCATTTTGGGAACGTCCAGTGCCAAAGTCACTGAATGGATAAGTGGCAATCCCTAAAACTTACTATGTAATGTACTCTATCTGCTGGGTTACGGTGGGGCATTTTACCAGAAGTTTCTATCGTATCAATCTACCCTTGTGTGATTCCTGTTGAATCATATACTCGGGGGTGGGTGCGGGACGGACCATTTCAAAAAGGACTCCTCCATTGATTAGATAGAGAAGATCGCCAAGATTTCGTGATCCGCTGCCGAACCTATTCCAATTCCAACAGCTCGGACTCGGATCGTGGGGATCGCCGGAATACTTCGTATGAAACTTGCCAATATCGATTAGATCCGAGATCTGTTTCTGTTATTGAATTGCTCATTCAATGAGCATTCTCAATGCCTTGAAGAGGACTCGAACCTCCACGCTCTTTAGCACGAGATTTTGAGTCTCGCGTGTCTACCATTTCACCATCAAGGCATCTTGAAAGTGAATCGTATTCCACGAATATGATATCTATCTAGTGTGATATATGGAATATATGACAAAGATGGAGTTTTGGAGTATTTCTATCGATCGGTCATGTCATATAGGCCCGAGTCGGACATCAAATTGCTTGGATTTGAATTATCCGGAGGATGCCTTATAAAAGATGTACAATCAAACCTATTTCTCGATTCAATAGAAGCCCAAACGAAGTGAATATGGTACCCAAAACGATAGATATGTAAAAAGCAGGTCCGATTACGCCTATTCCTAACCTAAATGGAATGTAACGACGTAGGGATCCATAGTATCTATTTACATATGTTCGACCCTTCTCATAACGAGAATGTACATAACCCTATTCCTTCCGGCCTGGTCCGGTATGGAATGAACTTATAATCTGATGATCGAGTTGATTCCATGATTATAAGTTCATAACCCCAGCCCATTCCCATTTTGGGCGGAAAAGATCTACTAATTCTTTTATTCCAGTTAGTAAGAGGGATCTTGAACTAAGAAATAGACCCTAGAAGTTAAAAGAAGGTATCCTGAGCAATTGCAATAATTGGGTTCATTGATATTCCTGGTATAGTAGATGCTATTACACATACAATCATACTCAATTCGATGGAATTGTTTGATCTTAAAGGAGATCTTCTATAATTTCGCACGTGAGGGGTTATTTCTTTGTTTCGTCCAGTCATTAATAACTTGATTATTTTTAGATAATAGTAGATAGAAACAACGCTCGTAAGGAGTCCTATCGAAACCAAGAAATATAGGCCCGCCTGCCATCCACACCAGAATAGATGGAGTTTTCCGAAAAAACCTGCTAATGGAGGAATACCTCCTAGGGATAGGAGACATAGGGCTGAAGAGAGAGCCAAAAAAGGATCTTTCGTGTATAATCCTGCATAATCCCGAATGTTATCAGTTCCGGTACGTGGACCAAATGATACAATGCGAGCAAAAGTTCCTAGATTCATGGAGATATAGAACAGCATATAAGTTATCATGCTTGCATATCCATCATTTGAGTCTCCAACAATTATTCCAATAATTACATATCCGATTTGACCTATGGACGAATATGCAAGCATACGTTTCATGCTTGTTTGAGTAATAGCAATGAGATTCCCCAATATCATGCTAAGAATAGCTAGGATTTCAAGAAGAAGATGCCATTCGTTCGATGAGAAATAGAAAGGAATATCGAAAATTCGAGTGGCTAAAGCTGAAGCAGCTACTTTCGAAGTAACAGAAAGAAAAGCAACGACTGGAGTGGGAGAGTCAGAGTCGAAAAGAGGATTCCTCACTTCTTTCTCTCATTCAAAACCGTGCATGAGACTTTCATCTCGCACGGCTCCTAAGTGATAAAAGAAAGAAGATGAGTTCTTCTTTCTTTTTTGATTACCTTCCTCGCGTATGTATAAGACCGAATCCATTCGATTTCTAAAAAGGATTACTATACTAATCCTTAACTTTTCGAGGAATCCTTCATCAGTGGTTGTGAATGACTGATTTTTTTTCAATCTTTTCGACCCGGGTTCCGTAGGAGCAAGTCAGAAAGATTGAGAAATAGAACCATCTGATTTGATTCGTTCTCAATAGCCATGGGATGATCATCTTAGGGCGATCTTTTTGTCGACGGATGCTCCTATTACATTCGTAGTCTCTGAAGGATGAGAACCAACTATGTAGCATCTACATCGAGAATTCAAGTATTGTATACGTCATTAGTCCGATCCTTTGTAGGAACTACCCGTAATAACGAGCTTGCAAAATGGATCTGTTTATCATAAAGAGATTCGTTGTTCCTGACCCTGCTTCACCTTAATTGTTATTTGAACAAAAAGATCACAATCAACTTTTCTTTTGGTAAAAGTTATGTCTTGGTCCGAGTGGGGATAGCATTTCTCTTCTGCATGTCCATGGAGTTTTGAAAAATCCAAACATCTCTGAGATAGAGATAGATATAGAGGTAGGAATTTGTCGAACGAACCGCACTCCTTCGTATACGTCAGGAGTCCATTGATGAAAAGGGGCTGGGGAAAGCTTGAACCCAATTCCTACAGTGATGGATAGAAGCGCAATCGAAATTCCCGGGGAGTTATACATTTGTGTATTGATAAGACCATTCACTATTTCTTGAAGCTCGATCTCTCCCCCGGATGAGCCGTATAGCCAAGAGAAACCATGAACCAGAATAGAAGAGCTTGCCCCACCCATGAGTAAATATTTCGTAGTAGCCTCATTAGACCGTACATCTCTCTTGGTATATCCAGATAATAGGTAGGAGCATAAACTGAAACATTCTGGAGCTACAAAGATAGTTATTAAATCGTTAGCACCACATAAAAACATTCCTCCTAGAGTAGCTGTTAATACGAATAACAGAAACTCTGTTATAGCCATTTCTGTACATTCAATGTACTCTACTGATAGAGGAATACATAGAGTTGAACATAGTAAAATAAGAAATTGAAAGATTTCGTTGAAATTGTTCGTTTGGAAATTCCCCGAAAAGCTAATCATAGGTTCTTCTCTCCATCGGAACAATAGGGCCGTTATGCTCATTACTAAACTTGTTGAAGAGATGAAATAGAACCAAGGTCTATCTTTTTGATCAGAGGTTGAATCGATCATTAGAAGAAGAATTAGGCCAAAAATTAGGATACATTCTGGGAAAATGAAACTTCCATGGAAGAGAAGCAAATGAAAGGCTTTCATAAAAATTCTCGTAGAATCGAGAATGAAGTTTTCATTCTGTACATGCCAGATCATGAATTAGTAACTGCACCCAATCTCCGAAAAAGTCCCAATTGTTTCGAACTTTCTATTTTTGGAATGGGATATTTACGGAATCCCCATGAATAGGATCAAACCTTATTCCATGGTATTTCCATGAGATTCCTCTTTCTTATTCTTAAGCAAGCCCCCGAGAGGGCTTAGTTGATCCATGATTGATGTTTCATCTTTTTTTTTCTTTTTCGTTTGTTTCGAGAAACATATCGATCAATTCCGATTCTTTCTTTTTCTATCGATTCTTTTCCGATCGAGATGTATGGATCCATGGATCTATGTGTCTATATAGATTCCTTTTCATGGATTAACGAAAATGTGCAAAAGCTCTATTGGCCTCTGCCATTCTATGAGTCTCTTCCTTTTTGCGTATGGCATCGCCGTTCCCTTTGGCAGCATCCACTAATTCGGAACTTAATTTGAAAGCCATATTTCGACCCGGACGTTTTCGGGATGCCCCTAATAACCAACGAATGGCAAGTGCTTTTCCTTGTGTAGATCCTATTTCAATGGGAACTTGATGAGTCGATCCGCCTACACGTCTTGCTTTTACTGCTATATCGGGAGTTACTCCACGTATTGCTTGACGTAAAACAGATAGTGGATTTGTTTCTGTCTTTTGTTGAATCTTTTTCAAGGCTCGATAGATAATTTGATAAGCCAATGATTTTTTTCCGTGTTTCAGAATACGGTTAACCAACATGTTAACTAATCGATTACGATAAATTGGATCGGATTTTGCAGTTTTTTCTTCTGCAGTACCTCGACGTGACATGAGCGCGAAAAAGGTTCAAGAATCAGTTTTATAAGGGCTAAAAACGAATCACTTATTTTGGCTTTTTGACCCCATATTGTAGGGTGGATCTCGAAAGATATGAAAGATCTCCCTCCAAGCCGTACATACGACTTTCATCGAATACGGCTTTCCACAGAATTCTATATGTATCTATGGGATCGAGTATGGAATTCTGTTTACTCACTTTAGATTGAGTATCCGTTTCCCTCCTTTTCTTGCTATGATTGGAAATCCTGTATTTTACATATCCATACGATCGAGTCCTTGGGTTTCCGAAAGAGTGTAAAAAGAAGTGCTTCGAATCATTGCTATTTGACTCGGACCTGTTCTGAAAAAGTCGAGGTATTTCAAATCGTTTGTTGACACGGACAAAGTAAGGGAAAACCTCTGAAATGATTTCAATATTGGACCTTGGACATATAATAGTTCCGAATCTCTTTAGAAAGAAGATCTTTTGTCTCATGGTAGCCTGCTCCAGTCCCCTTACGAAACTTTCGTTATTGGGTTAGCCATATACTTCACATGTTTCTAGCGATTCACATGGCATCATCAAATGATACAAGTCTTGGATAAGAATCTACAACGCACTAGAACGCCCTTGTTGACGATCCTTTACTCCGACAGCATCTAGGGTTCCTCGAACAATGTGATATCTCACACCGGGTAAATCCTTAACCCTCCCTCCTCTTACTAATACTACAGAATGTTCTTGTGAATTATGGCCAATACCAGGTATATAAGCAGTGATTTCAAATCCAGAGGTTAATCGTACTCTGGCAACTTTACGTAAGGCAGAGTTTGGTTTTTTGGGGGTGATAGTGGAAAAGTTGACAGATAAGTCACCCTTACTGTCACTCTACAGAACCGTACATGAGATTTTCACCTCATACGGCTCCTCGTTCAATTCTTTCGAAGTAATTGGATCCTTTTCCTCGCTCGAGAATCTCCTCCCTTCTTCCACTCCGTCCCGAGGAGTAACTAGGACCAATTCAGTCGCGTTTTCATGTTCCAATTGAACACTTTCCATTTTTGATTATGATCAAAGGAGAAGATTCTTCTTTTTACCAAACAGATGCGGATCCAATCACGATCTTATATTCTAATAAGAACAAGAGATCTTTCTCGATCAATTCTTTATTTCTATTTTCTCTCCTTCTCTTTTTTTCTTTTTATTCCCTTCCATCATTCCTTAAGTCCCATAGGTTTGATCCTGTAGAATCTGATCCATTTTCTCATCGAGCGAAGGGCACGAAATCAATCAGATTTCTTTTTCGATCAAAACAAAAGTACTATAGTGAGTGTGGTGTGTGAAATCCTCGGTTTTTTCTTATTCCTCTATCCCTATCCCATGGGTACAGCGTTTGAATCAATAGATAACCTTTTCTTCTGTATGAATCGATATTATTACATTCCAATTCCTTCCCGATATCTCCCAAGGAAAATCCCGAATTGAATCCCAAATTGACGGGTTAGTGTGAGCTTATCCATGCGGTTATGCACTCTTCGAATAGGAATCAATTTTCTGAAAGATCCTGGCTTTCGTGCTTTGGTGGGTCGTCCGAGATCCTTTCGATGACCTATGTTGAAGGGATATCTATATGATCCGATCAATTGCGTAAGGCCCGCGGTAGCAACGGAACCGGGGAAAGTCTAGAGAAAAGACAGTTCTTTTCTATTATATTTATTATACTATTATATTAGTTAGTTTAGTTAGTGATCCCGGCTCGGTGAGTCCTTTCTTCCGTGATGAACTGTTGGCACCAGTCCTACATTTTGTCTCTGTGGGCCGAGGAGAAAAGGGGGGGGCTCAGCGGGAAGAGGATTGTACCATGAGAGAACAAGGAGGTCAACCTGATTCAAATATACAACATGGATTCTGGCAATGCAATGTAGTTGGACTCTCATGTCGATCCGAATGAATCAGTCTTTCCACGGACCACGGAGGTAAATCTTTGCCTGCTAGGCAAGAGGGTAGCAAGTTACAAATTCTGTCTCGGTAGGACATGTATTTCTATTATATTAAGTAGTTAATATATTAAGTAGTTAACGGTGGGGTTACCATCATCCTTTTTGTAGTGACGAATCTTGTATGTGTTCCTAAGAAAAGGAATGAGTCCATTTTTCGAGGTCTCAAAAGGGCGTGGAAACGCATAAGAACTCTTGAATGGAAATGGAAAGGAGATGTAGCTCCAGTTCCTCCGGAAATGGTAAGATCTTTGGCGCAAGAAGAACGGGTTGATCCGTATCATCTTGAATGGGTTCTGCTTCCTCTCTTTTTTTTTTAACAATACCGAGTCGGGTTCTTCTCCTACCAGTATCGAATAGAACATGCTGAACAAAATTTTCTTCATGTAAAACCTGCTCGATTTAGATCGGGAAAATCGTACGGATTTTATGAAACCATGTGCTATGGCTCGAATCCGTAGTCAATCCTATTTCCGATAGGATATACGCAGTTGACAATTGAATCCAATTTTTCCCATTATTTCCGTATCCGTAATAGTGCGAAAAGAAGGCCCGGCTCCGAGTTGTTCAGGAATAGTGGAATAGTGGCGTTGAGTTTCTCGACCCTTTGACTTAGGATTAGTCAGTTCTATTTCTCGATAGGTGCAGGGAAGGGATATAACTCAGCGGTAGAGTGTCACCTTGACGTGGTGGAAGTCATCAGTTCGAGCCTGATTATCCCTAAACCCAATGCGAGCCTTTTTATTTTGACTTGCTCCCCCGCCGTGATCGAATGAGAATGGATAAGAGGCTCGTGGGATTGACGTGAGAGGGTAGGAATGGCTATATTGCTGGGAGCGAACTCCAGGCTAATATGAAGCGCACGAATACAAGTTATGCCTTGGGATGAAAGACAATCCCGAATCAGCTTTGTCCACGAAGAAGGAAGCTATAAGTAATGCAACTATGAATCTCATGGAGAGTTCGATCCTGGCTCAGGATGAACGCTGGCGGCATGCTTAACACATGCAAGTCGGACGGGAAGTGGTGTTTCCAGTGGCGGACGGGTGAGTAACGCGTAAGAACCTGCCCTTGGGAGGGGAACAACAACTGGAAACGGCTGCTAATACCCCGTAGGCTGAGGAGCAAAAGGAGGAATCCGCCCAAGGAGGGGCTCGCGTCTGATTAGCTAGTTGGTGAGGCAATAGCTTACCAAGGCGATGATCAGTAGCTGGTCCGAGAGGATGATCAGCCACACTGGGACTGAGACACGGCCCAGACTCCTACGGGAGGCAGCAGTGGGGAATTTTCCGCAATGGGCGAAAGCCTGACGGAGCAATGCCGCGTGGAGGTAGAAGGCCCACGGGTCGTGAACTTCTTTTCCCGGAGAAGAAGCAATGACGGTATCCGAGGAATAAGCATCGGCTAACTCTGTGCCAGCAGCCGCGGTAAGACAGAGGATGCAAGCGTTATCCGGAATGATTGGGCGTAAAGCGTCTGTAGGTGGCTTTTCAAGTCCGCCGTCAAATCCCAGGGCTCAACCCTGGACAGGCGGTGGAAACTACCAAGCTGGAGTACGGTAGGGGCAGAGGGAATTTCCGGTGGAGCGGTGAAATGCGTAGAGATCGGAAAGAACACCAACGGCGAAAGCACTCTGCTGGGCCGACACTGACACTGAGAGACGAAAGCTAGGGGAGCGAATGGGATTAGATACCCCAGTAGTCCCAGCCGTAAACGATGGATACTAGGCGCTGTGCGTATCGACCCGTGCAGTGCTGTAGCTAACGCGTTAAGTATCCCGCCTGGGGAGTACGTTCGCAAGAATGAAACTCAAAGGAATTGACGGGGGCCCGCACAAGCGGTGGAGCATGTGGTTTAATTCGATGCAAAGCGAAGAACCTTACCAGGGCTTGACATGCCGCGAATCCTCTTGAAAGAGAGGGGTGCCTTCGGGAACGCGGACACAGGTGGTGCATGGCTGTCGTCAGCTCGTGCCGTAAGGTGTTGGGTTAAGTCCCGCAACGAGCGCAACCCTCGTGTTTAGTTGCCACCATTGAGTTTGGAACCCTGAACAGACTGCCGGTGATAAGCCGGAGGAAGGTGAGGATGACGTCAAGTCATCATGCCCCTTATGCCCTGGGCGACACACGTGCTACAATGGCCGGGACAAAGGGTCGCGATCCCGCGAGGGTGAGCTAACTCCAAAACCCGTCCTCAGTTCGGATTGCAGGCTGCAACTCGCCTGCATGAAGCCGGAATCGCTAGTAATCGCCGGTCAGCCATACGGCGGTGAATTCGTTCCCGGGCCTTGTACACACCGCCCGTCACACTATGGGAGCTGGCCATGCCCGAAGTCGTTACCTTAACCGCAAGGAGGGGGATGCCGAAGGCGGGGCTAGTGACTGGAGTGAAGTCGTAACAAGGTAGCCGTACTGGAAGGTGCGGCTGGATCACCTCCTTTTCAGGGAGAGCTAATGCTTGTTGGGTATTTTGGTTTGACACCGCTTCACACCCAAAAAGGAGCAAGCCACGTCTGAGCTAAGCTTGGAGATGGAAGTCTTCTTTTGTTTCTCGACGGTGAAGTAAGACCAAGTCCATGAGCTTATTATCCTAGGTCGGAACAAGTTGATAGGATCCCCTTTTTTACGTCCCCATGTCCCTGCCAGGGTGGCAACATGGGGGCGCAAAAAGGAAAGAGAGGGATGGGCTTTCTCTCGCTTTTGGCATAGCAGGCCTCCCCACTGGGGAGGCCTGGCCTGCACGACGGGCTATTAGCTCAGTGGTAGAGCGCGCCCCTGATAATTGCGTCGTTGTGCCTGGGCTGTGAGGGCTCTCAGCCACATGGATAGTTCAATGTGCTCATCAGCGCCTGACCCGGAGATGTGGATCATCCAAGGCACATTAGCATGGCGTACTCCTCCTGTTCGAGCCGGAGTTTGAAACCAAACTTCTCCTCAGGAGGATAGATGGGGCGATTCAGGTGAGATCCAATGTAGATCCAACTTTCTATTCACTCGCGGGATCCGGGCGGTCCGGGGGGACCACCACGGCTCCTCTCTTCTCGAGAATCCATATATCCCTTATCAGTGTATGGACAGCTATCTCTCGAGCACAGGTTGAGGTTCGGCCTCAATGGGGAAAATGGAGCACCTAACAACGCATCTTCACAGACCAAGAACTACGAGATCACCCTTTTCATTCTGGGGTGACGGAGGGATCGTACCATTCGAGCCTTTTTTTTTCATGCTTTTCCCGGAGGTATGGAGAAAGCAGCAATCAATAGGATTTCCCTAATCTTCCCTTCCCGAAAGGAAGAGCGTGAAATTCTTTTTCCTTTCCGCAGGGACCAGGAGATTGGATCTAGCCATAAGAAGAGAAGAATGCTTGGTATAAGTATAATATAAATAACTATAACTCACTTCTTGGTCTTCGACCCCCTCAGCCACTACGAACGCCCCCCGATCAGTGCAATGGGATGTGTCTATTTATCTATCTCTTGACTCGAGATGGGAGCAGGTTTGAAAAAGGATCTTAGAGTGTCTAGGGTTGGACCAGGAGGGTCTCTTAACTAATAACTAACGCCTTCTTTTTTCTTCTCATCGGAGTTATTTCACAAAGACTTGCCATTCATTGGTAAGGAAGAAGGGGGGAACAAGCACACTTGGAGAGCGCAGTACAATGGAGAGTTGTATGCTGCGTTCGGGAAGGATGAATCGCTCCCGAAAAAGAATCTATTGATTCTCTCCCAATTGGTTGGATCGTAGGTGCGATGATTTACTTCACGGGCGAGGTCTCTGGTTCAAGTCCAGGATGGCCCAGCTGCGCCATGGAATAGAAGAAGCATCTGACTCGTTCATGCATGCTCCATTTGGCCCGGGGGATATAGCTCAGTTGGTAGAGCTCCGCTCTTGCAATTGGGTCGTTGCGATTACGGGTTGGATGTCTAATTGTCCAGGCGGTAATGATAGTATCTTGTACCTGAACCGGTGGCTCACTTTTTTCTAAGTAATGGGGAAGAGGACCGAAACATGCCACTGAAAGACTCTACTGAGACAAAGAGGGGCTGTCAAGAACGTAGAGGAGGTAGGATGGGCAGTTGGTCAGATCTAGTATGGATCGTACATGGACGATAGTTGGAGTCGACGGCTCTCCTAGGGTTACCTCATCTGGGATCCCTGGGGAAGAGGATCAAGTTGGCCCTTGCGAACAGCTTGATGCACTATCTCCCTTCAACCCTTTGAGCGAAATGTGGCAAAAGGAAGAAAAATCCATGGGCCGACCCCATCGTCTCCACCCCGTAGGAACTACGAGATCACCCCAAGGACGCCTTCGGCATCCAGGGGTCACAGACCGACCATATACCCTGTTCAATAAGTGGAACGCATTAGCTGTCCGCTCTCCGGTTGGGCAGTAAGGGTCGGAGAAGGGCAATCACTCATTCTTAAAACCAGCATTCTTAAGACCAAATAGTCGGGCGGAAAAGGGGGAGAGCTCTCCGTTCCTGGTTCTCCTGTAGCTGGATACTCCGGAACCACAAGAATCCTTAGAATGGGATTCCAACTCAGCACCTTTTGATTGATTTTGAGAGGAGTTGCTCTTTGGAGAGCACAGTACAATGAAAGTTGTAAGCTGTGTTCGGGGGGGAGTTATTGTCTATCGTTGGCCTCTATGGTAGAATCAGTCGGGGAGGCCCGAGAGGCGGTGGTTTACCCTGTGGCGGATGTCAGCGGTTCGAGTCCGCTTATCTCCAGCTCGTGATCTTAGCCGATACAAAGGTATATGATAGCACCCATTTTTTCCAATTCGGCAGTTCGATCTATGATTTATCATTCATGGACGTTGATAAGATCCTTCCATTTAGCAGCACCTTAGGTTAGTATGGCATAGACCTAACGTTAACGGCGAGGTTCAAACGAGGAAAGGCTTACGGTGGATACCTAGGCACCCAGAGACGAGGAAGGGCGTAGCAAGCGACGAAATGCTTCGGGGAGTTGAAAATAAGCATAGATCCGGAGATTCCCGAATGGGTCAACCTTTCGAACTGCTGCTGAATCCATGGGCAGGCAAGAGACAACCTGGCGAACTGAAACATCTTAGTAGCCAGAGGAAAAGAAAGCAAAAGCGATTCCCGTAGTAGCGGCGAGCGAAATGGGAGCAGCCTAAACCGTGAAAACGGGGTTGTGGGAGAGCAATACAAGCGTCGTGCTGCTAGGCGAAGCGGTTGAGTACTGCACCCTAGATGGCGAGAGTCCAGTAACCGAAAGCATCACTGGCTTACGCTCTGACCCGAGTAGCATGGGGCACGTGGAATCCCGTGTGAATCAGCAAGGACCACCTTGTAAGGCTAAATACTCCTGGGTGACCGATAGCGAAGTAGTACCGTGAGGGAAAGGTGAAAAGAACCCCCATCGGGGAGTGAAATAGAACATGAAACCGTGAGCTCCCAAGCAGTGGGAGGAGAATTTGATCTCTGACCGCGTGCCTGTTGAAGAATGAGCCGGCGACTCATAGGCAGTGGCTTGGTTAAGGGAACCCACCGGAGCCGTAGCGAAAGCGAGTCTTCATAGGGCAATTGTCACTGCTTATGGACCCGAACCTGGGTGATCTATCCATGACCAGGATGAAGCTTGGGTGAAACTAAGTGGAGGTCCGAACCGACTGATGTTGAAGAATCAGCGGATGAGTTGTGGTTAGGGGTGAAATGCCACTCGAACCCAGAGCTAGCTGGTTCTCCCCGAAATGCGTTGAGGCGCAGCAGTTGACTGGACATCTAGGGGTAAAGCACTGTTTCGGTGCGGGCCGCGAGAGCGGTACCAAATCGAGGCAAACTCTGAATACTAGATATGACCCCAAAATAACAGGGGTAAAGGTCGGCCAGTGAGACGATGGGGGATAAGCTTCATCGTCGAGAGGGAAACAGCCCGGATCACCAGCTAAGGCCCCTAAATGACCGCTCAGTGATAAAGGAGGTAGGGGTGCAGAGACAGCCAGGAGGTTTGCCTAGAAGCAGCCACCCTTGAAAGAGTGCGTAATAGCTCACTGATCGAGCGCTCTTGCGCCGAAGATGAACGGGGCTAAGCGATCTGCCGAAGCTGTGGGATGTAAAAATGCATCGGTAGGGGAGCGTTCCGCCTTAGAGTGAAGCACCCGCGCGAGCAGGTGTGGACGAAGCGGAAGCGAGAATGTCGGCTTGAGTAACGCAAACATTGGTGAGAATCCAATGCCCCGAAAACCTAAGGGTTCCTCCGCAAGGTTCGTCCACGGAGGGTGAGTCAGGGCCTAAGATCAGGCCGAAAGGCGTAGTCGATGGACAACAGGTGAATATTCCTGTACTACCCCTTGTTGGTCCCGAGGGACGGAGGAGGCTAGGTTAGCCGAAAGGTGGTTTATCGGTTCAAGGACGCAAGGTGACCTTGCTTTTTTTTTCAGGGTAAGAAGGGGTAGAGGAAATGCCTCGAGCCAATGTCCGAGTACCAGGCGCTACGGCGCTGAAGTAACCCATGCCATACTCCCAGGAAAAGCTCGAACGACCTTCAACAAAAGGGTACCTGTACCCGAAACCAACACAGGTGGGTAGGTAGAGAATACCTAGGGGCACGAGACAACTCTCTCTAAGGAACTCGGCAAAATAGCCCCGTAACTTCGGGAGAAGGGGTGCCTCCTCACAAAGGGGGTCGCAGTGACCAGGCCCGGGCGACTGTTTACCAAAAACACAGGTCTCCGCAAAGTCGTAAGACCATGTATGGGGGCTGACGCCTGCCCAGTGCCGGAAGGTCAAGGAAGTTGGTGACCTGATGACAGGGGAGCCGGCGACCGAAGCCCCGGTGAACGGCGGCCGTAACTATAACGGTCCTAAGGTAGCGAAATTCCTTGTCGGGTAAGTTCCGACCCGCACGAAAGGCGTAACGATCTGGGCACTGTCTCGGAGAGAGGCTCGGTGAAATAGACATGTCTGTGAAGATGCGGACTACCTGCACCTGGACAGAAAGACCCTATGAAGCTTTACTGTTCCCTGGGATTGGCTTTGGGCCTTTCCTGCGCAGCTTAGGTGGAGGGCGAAGAAGGCCTCCTTCCGGGGGGGCCCGAGCCATCAGTGAGATACCACTCTGGAAGAGCTAGAATTCTAACCTTGTGTCAGGACCTACGGGCCAAGGGACAGTCTCAGGTAGACAGTTTCTATGGGGCGTAGGCCTCCCAAAAGGTAACGGAGGCGTGCAAAGGTTTCCTCGGGCCGGACGGAGATTGGCCCTCGAGTGCAAAGGCAGAAGGGAGCTTGACTGCAAGACCCACCCGTCGAGCAGGGACGAAAGTCGGCCTTAGTGATCCGACGGTGCCGAGTGGAAGGGCCGTCGCTCAACGGATAAAAGTTACTCTAGGGATAACAGGCTGATCTTCCCCAAGAGTTCACATCGACGGGAAGGTTTGGCACCTCGATGTCGGCTCTTCGCCACCTGGGGCGGTAGTACGTTCCAAGGGTTGGGCTGTTCGCCCATTAAAGCGGTACGTGAGCTGGGTTCAGAACGTCGTGAGACAGTTCGGTCCATATCCGGTGTGGGCGTTAGAGCATTGAGAGGACCTTTCCCTAGTACGAGAGGACCGGGAAGGACGCACCTCTGGTGTACCAGTTATCGTGCCCACGGTAAACGCTGGGTAGCCAAGTGCGGAGCGGATAACTGCTGAAAGCATCTAAGTAGTAAGCCCACCCCAAGATGAGTGCTCTCCTATTCCTACTTCCCCAAAGCCTCTGGTAGCATGGACGAGACAGCGACGGGTTCTCTGTCCCTGCGGGGATGGAGCGACAGAAGTATTGAGAATCCAAGATAAGGTCACGGCGAGACGAGCCGTTTATCATCACGATAGGTGTCAAGTGGAAGTGCAGTGATGTATGCAGCTGAGGCATCCTAACAGACCGAGAGATTTGAACCTTGTTCCTAATGACCCGATCAATTCGATCAGTCACCCGCCATCTATTTTCATTGTTCAATTGTTTGTGTTTGACAACATGAAAAAACCAAAGGCTCTGCCCTACCTCTCTATCTATCCAAGGGATGGAAGGGCAGAGGGAGGTTCCCTTTGGTGTCCCTTCCAGTCCAGAATTGGGGCCTCACAATCAACAATCACTAGCCAATATGCTTTTCTCTCATGCCTTTCTTCGTTCATGGTTCGATATTCTGGTGCCCTAGGCGTAGAGGAACCACACCAATCCATCCCGAACTTGGTGGTTAAACTCTACTGCGGTGACGATACTGTGGGGGAGGTCCTGCGGAAAAATAGCTCGACGCCAGGATGATAAAAAGATTAACACCTCTTATTCAGTGAAAAGGTCGTCTTATTCAAAACCCCAATTATGACATCCCTTCTCTCCCACTTCAACCCCGGAACGGACTGTTCTTATAGAGAGAAACGCGCTTCCACATCTTCTTAACCCGAAATGGCTGAGGAGAAGAAAGGTTCCTTTTTTTGAGGGTACTCCCGGGAACAGGTCCAGTGGAGACGGGTGGGGCCTGTAGCTCAGAGGATTAGAGCACGTGGCTACGAACCACGGTGTCGGGGGTTCGAATCCCTCCTCGCCCACAACGGCCTCAAAAAGGAAGGCCCCTTCCTTTACCTCTGGGGTAGGAAAATAAAATAATGATCGGGATAGCGGACGCAAAGCTATGGAACTTGGGTGTGGGTCTTTTTTTTTTCATTTCTAATTTTATCGTTAATCATTGCATATAGTATTCCTGGTCCGAATCAGCATATTTGTGTTTTACTCCCCGTAACTCTTCCTCAGCCAGGCTTGGGCAGAATAGCGGAGCAAGTATTAGTAATGTCTTCCTCGTCATTAATATGCTTGCTCGCGGTAATTGTGGCCTCTCGAGAGAATCGATGACTGCATCCTTGATGCACTGCTAGTACATCACCTGAGAATTATGAATTGGCTAGTTGTAAATAGCCCCAATCGAACAAAGGATTATCCCCGGATCTACACCAAGGTATTGACTTGACGGTGATTCTCAAATATCGCAGAATGTGATACGATGAGATAGAATGGAATAGAAACAAGGACAGGGAACGGGTTACCTACTCCTAACGGTCAAAGCGATCCCTTTAATGAATCAAATCTCCCCAAGTAGGATTCGAACCTACGACCAGTCAGTTAACAGCCGACCGCTCTACCACTGAGCTACTGAGGAACAACGGGAGATTAGATCTCATAGAGTTCAACTCCCGTTCTCAACCCATGACCAATATGGGCCCGAAGCTTCCTTCGTAACTCCCGGAACTTCTTCGTAGTGGCTCCGTTCCATGCCTCATTTCATAGGGAACCTCAAAGTGGCTCTATTTCATTATATTCCATCCATATCCCAATTCCATTCATTGAATATCCCTTTGGTGTCATTGACATAAGAGATGTCATTTCTAGATATTTCTATTTCTTTCTATATATGGAAAGTTAAGAAATCATCATATAATAATCGAGAAAGTGCAACAGAAAAAAAAGAAAGGGGGTTTCTGATGATTTTGAAATCTTTTCTACTAGGTAATCTATTATCCTTATGCATGAAGATAAGAAATTCGGTCGTTGTGGTCGGACTCTATTATGGATTTATTACCACATTCTCTATAGGGCCCTCTTATCTCTTCCTTCTCCGAGCTCGGGTTATGGAAGAAGGAACCGAGAAGGAGGTATCAGCAACAACTGGTTTTATTATGGGACAGTTCATGATGCTCATATCGATCTATTATACGCCTCTGCATCTAGCATTGGGTAGACCTCATACAATAACTGTCCTAGTTCTACCCTATCTTTTGTTTCATTTCTTCTGGAACAATCACAAACACTTTTTTTCTTATAGATCTACTACCAGAAATTCAATGCGTAATCTCAGCATTCAATGTGTATTCCTGAATAATCTCATTTTTCAATTATTCAACCATTTCATTTTACCAAGTTCAACGTTAGCCAGATTAGTCAACATTTATATGTTTCGATGCAACAACAAGATGTTATTTGTAACAAGTAGTTTTGTTGGTTGGTTAATCGGTCACATTTTATTCATGAAATGGGTTGGATTGGTATTATTCTGGATACGGCAAAATCATTCTATTAGATCGAATAAGTACATTAAGTACCTTGTGTCAGAATTGAGAAAGTCTATGGCTCGAATCTTGAGTATTCTCTTGTTTATCACCTGTGTCTACTATTTAGGCAGAATACCATCGCCTATTTTCACTAAGAAACTGAAAGAAACCTCAGAAACAGGGGAAACTGAGGAAGAAACAGATGTAGAAATAGAAAGAACTTCCGAAACGAAGGGGACTGAACAGGAAAAAGAGGGATCAACCGAAGAAGACCCTTCCCTTTTTTGTTCGGAAGAAAAGGGGGATCCGGACAAAATAGATGAAAGAGAAGGAGTGAATGGAAAAGAAAAAACAAAGGATCACTTCAACCTCAAAGAAAGATGGTATAACAATAAGACTGTATACCGGGATCAGGAAGATAATACTGCATATGGAGATGGGAATCAGGAAGATTGGGAGTTGAAAGCACTTAAACTTAAAGAAGAGAAAAAATTATTCTGGTTTGAAAAACCCTTTATTACTTTTCTTTTCGACTATCAACGATGGAATCGACCATTTCGATATATAGAAAATGATCAATTTGCAAATACTGTAAGAAATGAAATGTCCCAATATTTTTTTAACACATGTCCAAGTGATGGAAAACGAGTAATCTCTTTCACATATCCTCCCAGTTTGTCGGTTTTTGGGGAAATGATACAAAAAAAAATGTCTTTATGCGGTATGAAAGAACTATATCCCAAAGACAAAAATCTGTATAATCATTGGGTTTCTACAAATGAACAAAAAAGGGATAAGGTAAGCAAGGAGTTCATAAATCGAATAGAAGCTCTATACGGGGGAGATATTGTTCTCCAAAAAAGGGTCAGATTATGCAATGATCGGGATGAAAAAGAATGCTTACCCAAAATATATAGATAGACTAAATATAGACTAAATAAACATAGACATAGACTCAAAAATACAAATAAAAATATACTAAAATAAGGGCTATTGATAAAGAGGATAACGAAAAAAAGAGGTAAGAAGAGATTCTTCCACCCGCCATATATTTGATCGCTTCTCCTACAAAGAAATTTGTAATACCAACTGCATTCGTGACTCCATCAATTATCCGTTGATCAAAAAAATGAGTGGATTCAGCTAATCCTCGTATACCTCTAGTTAAGATTGTTGCATAATAAAGATCTATGTAACCGCGATTATATGACCAATTGTATATGACATTTAGTGCTTGGTCCGAAAAGATTCTTATCTTAGTATATATCTTTGCAAATGAGTTGATTAAGTCCAAATTCTGGAAAGATGAATGAACAGACCCATATAAAAGATTGGCTATTAATATTCCAAAAAAGGCTATACTGACTGAATAAATTGCATTTTGTGCAAATTCATACCAATCCGCCGAAGGATTCAAATACTCATGAAAAAGGTCCATTGATATTGATGGAATTAACCATTTTGATAACACGTCAAAGTCCGTTACTCCTTGACCGAAACGAATTCCTACGGACCCAACGAACAAAGTCAATATGGCCAATAAAAGTAAGGGGAATAACATAGTATTGTCCGATTCGTGGGGATAGGGAAAGGTTTCTTTTTTGACAAAATGAGTGCTAAAGGATCGCATTTTTATTACATCTCTATCAATCTGATATATCTTATTCTTATTCAAAAAAGAAGAAACTTTTTCATTTTGATTATTATTCATTGATAATAAAATCAAATTTCTGCTAAAAACTTCTGGTCCTTCTTTCCCCCATATAGATATTGAATACAAGGAACTATTTGTATCACCTTTAAAATGAACGCGTAAATGCCCTTCAAAAGTAAGTAAATACATACGAAACATATAAAATGCAGTTAATCCTGTTGTAGAAGAAGCTATTATCGCGAAAATTGGCGAATACAACCAACTATTATTAAGAATTTCATCTTTGGACCAGAAACAAGCAAGGGGTGGAATACCACAAAGGGAGAGCGTACCTAACAAAAAAGTAGCCTTTGTTATCGGCACATATTTACTTAAACCACCCATAAAAACCATGTTCTGGCTTTTATCTGGAGAATACCCAAGAATAGGTTCCATAGAATGAATAATTGATCCAGATCCTAAAAACAATAATGCTTTCGAATAGGCATGAGTGATTGAATGGAATAAAGCGGCTCGATAAGAACCTATACCTGAAGCCAACATAATATAACCCAGTTGAGACATCGTAGAATAAGCTAAACTTCTTTTAATGTCCTTTTGAGCAAGAGCCAAAGTGGCTCCTAATAGTACTGTTATTACACCTATCAAAGAAATAAGATTCATTATGTAGGGTATAACTGTCAAAAGAGGAAGAAGCCGAGCTACAAGAAAAATTCCTGCTGCTACCATAGTAGCAGCATGTATAAGAGCCGAAATAGGAGTTGGTCCCTCCATGGCATCAGGTAACCATACATGAAGGGGGAATTGTGCGGATTTAGCAACTGCACCCAGGAATAATAAGGAGGCGCACAGAATAGCAAAAGAGGAATTCAACACATTATTATCGATATTATCGATTGAATCATTGAATATATCAAACAAATCCCGAAATTCGAAACTACCCGCTATCCAATAAAGACCTAAGATTCCTAATAATAAACCAAAATCCCCTACACGATTAGTTACAAACGCTTTTTGACAAGCATTTGCTGCACTTGGTCGAGTAAACCAAAAACCTATTGATAGATACGAACACATTCCCACAAGTTCCCAGAAAATATAGATTTGTATCAAATTGGGACTAATAACTAACCCCAACATTGAAGTATTGAAAAAACTCATATAAGCAAAAAATCTTAAATATCCCTTATCATGAGACATATAATTATCACTATAGATAAGAACCATCATTCCAACAGTAGCAATTAATATTGACATAATAGAAGTAAGTGAATCGATCAAATAGCCGAACTCTAAGGAAGAATCACTATTGATGGTCCAGGACCATAGATATTGATAAATCGAATTACCATTTATTTGCTGAATAGACAAATTGGTAGAAAAAACCATAACTATACTTAACAATAAAACACTGGGAAAAGCCCATATCCGACGAATACTTTTTGTTGCCGGGGGAACAAGCAGGAGTCCCAATCCTATCAAAATAGGAACTGCAAGCGTAAGGAAGGGTATGATCCATGCATATTGATATGTACGTTCCATAGAAAAATTAAACTTTTTTTATTCTTATCAAATGTTCCCGATTCACCAACTATTATTTATTTTTTTTTCTTGATTATTACTCCTTCCGAAAAAAAAAAGAGAGGCTACTACTTTCTTTATATTATTTACTTATTTATTTATAATTATATAATTTATATAGATTTTATTACATTTTTTTAACAATAACAAAATATTTAACAAATAACAAAAGGAAAGTAGAAAAAAAATAGTTTTTTGCGAGGGTTATGTTTAGAGAATCACATGGTCTTTTTTAACTTTTATCTTTTCGATCTCCTAGTGATCCTATAGATAAAAGACAAGAGAAACAAAATATGATGTGCGCATACACGACGGTATGGAAGAAGTATCATCTACAGAATAAGTATAGATAAGCATATGAATAAAAAAATCCATTTTCAACAATAAATGTCTTTCACGTTCAACTAATAAATAAGTAACCTTTTTTTGAATGGCAGTCCCAAAGAAACGTACTTCTATGTCAAAAAAGCATATTCGTAGAAATTATTGGAAGAGAAAGGGATATAAAGCCGCGGTAAAAGCTTTTTCTTTAGGTAAATCTGTTTCTACCGGGCATTCAAAAAGTTTTTTTGTGCAACAAACAACAACAAAAACAAACAAATAATAAACCCTTGGAATCATCTGAATCAACATGGCTCGATGAATGAATTCCATGATTTATAGGATAAATAATTCGGATCTAATGAATATGTTTAAACGCATCATTATAGTAGATGGACCTGTATGTTTTAATATCTAGAATAAGACTTCTTCTGTCTAATCTAATGGGCCCTAATCTTAGAATCTTATGTTAGAAGGAGCACTTGTTTCTTTTGTTTGAAACATAAAATTGAAAAAAAAAAAGAAGAGATTGAACACAAGATACAAGGGTTTTATTTTAAATATTTCATTTGAATTTTTTTTTTTTAATTTGAATATTCAAATAGAAATATAATATAGTTATAGTACTATAGTAAGTAAGTACATTTTTGTATGATTCATGAGATGGGGATTCTTATTTTCCCCATCGATTCACTTTTATCAATATCAATCAAGAATTTTTTTTTTAGTTTTTAGAAAGAAACTTTAGAAAGCAACTTATACTTAGTATATTAGTTAACTTATACTTAGTATACATTAGTATATTATATAATATACATTATTCATATTAATTCTTCTTGAATTGTGCGTCCCCACCCCAATAGTTATACAGCATTCTTATTGGTTTTGTTGAAATATTTGCAACAAGTATAAACAAAAACAACTCTTTTTTTCTTTCTGTCCGTAGAGGAGCAGATATATAATAGAAAGAAATCAATAGATCACTTGAACTCATTTGTTTGTTTTGTCTATTACGATCCATGAAAACAAAAAAGTATTTGCAATTCCTGATACCAATCCTTCTACTCATTATTTAAGATTCTACATTTAATGAAATTGAAAAAATTGATTTCAATACTTGGTCAAGTCAGCAAGTATTCAATTTATTTGGACTATGATTCGATAATGAGTCAGTCTGTCTTGTGTATAGTAAAGGAAAATGTAATGGATATTCTTATTTTATTTAGAATGAAAGAATATGAACTCTCATTTTTGATGACTTGTAATTTCTATCTATGTTCTATATCTATTTCTATTTTATTTCTACCTATCAGATAGATATACCTCTATATTTTTAATAGGACTCTCACCTCAAATCTTGACGATTGAACATGGATGGGCAAATATTACTTTGATAAAGCCGCCATGGTGAAATCGGTAGACACGCTGCTCTTAGGAAGCAGTGCTAGAGCATCTCGGTTCGAATCCGAGTGGCGGCACCCTCGGACCCCAAAAGGGACACAACAGATCCTATATCCCAAAATTGAAAATAGAATTCAATTCCTTATTTCTATTCCAGAATTAAAGGACCTTCTCTTTTTTTTTACCAAAACGACTTTCTTATGATATTCGCGACTTTAGAACATATATTAACTCACATCTCTTTTTCAATAATTTCAATTGTCATTACGACTCATTTGATGACCTTCGCCCGTGAAATCGCAGGACTATCTGATTTGTCAGAAAAAGGCATGATAGCTGTTTTTTTGCGTATAACAGGATTATTAGTCACTCGTTGGATTTATTCAGGACATTTACCATTAAGTAATTTATATGAATCATTAATTTTTCTTTCATGGGGTTTCTCTCTTATTCATATGATTTCTAAAATACAGAACCATAAGAATTTTTTAAGTTCAATAACCGCGCCAAGTGCTATTTTAACCCAAGGCTTTGTCACTTCGGGTCTTTTAACTGAAATGCATCAATCCGCAATACTAGTACCTGCTCTACAATCCCATTGGTTAATAATGCACGTAAGTATGATGTTGTTGAGCTATGCAGCTCTCTTATGTGGATCCTTATTATCAATAGCTCTTCTAGTCATTACATTTAGAAAAAAGCTAGATATTATTTTCTTATTAATTAGGTTATTCTCTTTTGGTGAGATCCAATATTTGAATGAAAAAAGAAGTATTTTGCAAAACACTTCTTTTTCATTTAGAAATTACCACAAATATCAACTTACTCAGCAATTAGATCATTGGAGTTATCGTGTTATTGGTATAGGATTTACCCTTTTAACTTTAGGTATTCTTTCAGGGGCGGTATGGGCTAATGAGGCATGGGGATCCTATTGGAATTGGGACCCCAAGGAGACTTGGGCTTTTATTACTTGGACTATATCTGCGATTTATTTACATACTAGAACAAATAAAAACTTGCAAAGTGCGAATTCAGCAATTGTGGCTTCGATAGGATTTCTTATCATTTGGATATGCTATTTTGGGGTCAATCTATTAGGAATAGGCCTACATAGCTATGGTTCATTCGCATTAAGGTAAAGATCTAATTGAGAACTTGAGAAAAGATCTTGAAGAAACGATTTGAAAAATACATATTACATATACCCTATGTTCTATTAGAATATAAAAATATAAAAAATAGAATAAATAGAATAGAAATAAATAGAAAATTCGTGCGATTTTTTAAGAATAATTCGAATCAAGTATTGGTTCGAATTATTCTTAAAAACCCCAGATGTACCTAATTAAAATTCCCCTTTTTTAACTTTATTTTAGAGACGAGAGAAGCAAAGACAAATAAAAATACTAGAATACTTCTTTTCTTTTTCCTTTTTCCATTGTCCAGCGAAGGATTCAATAAAAGAAACTTTCAAAGAAAAAAAATTATTTGATTTTTTATGCTATCCATTAAAGTAATTTGCTAAAATAGCTTCTACCTTATCAACTGATAGTGAAAGAACGAAATCAGGATAAATACCAATACCCATTACAGGTAGAAGGATAGAGATTAAAATAAATATTTCTCGCGGTCCAGAATCTACAAAGTAAGAATTTGGAACATTGAATAGTTTGTATCCATAGAACATCTGGCGTGACATAGATAATAAATAAATGGGAGTTAATATCATTCCAATTGCCATTACAACAGTAATTAGTATTTTGGGGATGAAAAGATATTTTGGGCTGGTAATTATTCCCAAAAAGACCAAAAATTCTGCAACAAAACCACTCATTCCTGGCGATGCGAGAGAGGCCATCGAAAAGATACTGAACATAGTAAATATTTTTGGCATTGGTATAGCTATTCCTCCCATTTCGTCGAGATAAAGAAACCGTATTCTATCGTAACTTGTTCCTGCCAAGAAAAAAAGTGCAGCACCAATAAATCCATGAGAAATTATTTGTAAAATGGCTCCATTGAGTGCCGTATCGGTCATGGAACCAATTCCTATGATTGTGGAACCCATATGAGATACGGAGGAATAGGCTATTCTCTTTTTTAAATTGCGTTGGCCAAGAGAAGTTGAAGCTGCATAGATTATTTGAAGGGTTCCCACTATTACCAACCAAGGAGAAAATAGAGAATGAGCATGGGGTAATAATTCCATATTGATTCGAACCAACCCATATGCTCCCATTTTTAATAAGATTCCAGCCAGAAGCATACATGTACTGTAATGCGCCTCTCCATGAGTATCTGGTAACCATGTATGTAGGGGTATAATCGGTGGTTTGGCAGCATAAGCAATAAGGAAGCCGAAATAGAATAGGATTTCCAATCCCACGGGATACGATTGATTGGCTGATGTTTCAAAATTCAACATGGGTTGATTGGAACTATATAGGCCCATACCCAGAACTCCTATTAAGAGAAAAATGGAACCTCCTGCGGTGTACAAAATGAATTTTGTAGCTGAATACAGACGTTTTTTTCCTCCCCACATCGATAAAAGTAGGTAAACAGGAATTAATTCTAACTCCCACATGATGAAAAAAAGTAAAAGGTCCCGAGAAGAAAATGATCCTATTTGACCGCTATACATTGCTAACATCAGGAAATGAAATAATCGCGAATTTCGAGTAACTGGCCAAGCCGCTGAAGTAGCTAAAGTAGTGATGAATCCCGTCAATAAAATGGGACCTATGGAAAGTCCATCAATTCCTAGTCTCCAGTGAAAATCAAAAAGATTTATCCAGTTACAATCCTCTTCCAATTGGATTAATGGATCGTCCAATTGGAAATTATAATAAAATACATAGGTCATTAGGAGAAGTTCTAATAAGCATATACATATAGTATACCACCGAACCGCTTTATTTCCTCTCTGAGGTATAAACAGAATTGAAGAACCCGCGGATATGGGCAAAAGAAGAATCGCTGTTAGCCAAGGAAAATTATTCGTGGTAAAGACAAGATACACTTTGACCAGAAAAACCCGTGCTCGGAATAAAATAATAGATTTTATCTAATCAAGTACGGGTTTTTGTCGGTAAAGAGGAATCAAATGGATTCAAAGGAAGTTTTCCGGAAGATATCAATAAGCTAGACCCATGCTACGAGTGGTCTCATGCCATAAATAAACACGTACACTCAAGAAATCCGTTGGACAGGCGGATTCACATCTCTTACAACCTACACAGTCCTCTGTTCTTGGAGCAGAAGCTATTTGTTTAGCTTTACATCCGTCCCAAGGTATCATTTCCAATACATCCGTGGGGCAGGCTCGTACGCATTGTGTACACCCTATACATGTATCATAAATCTTTACTGAATGTGACATTGGATTTATAAATTTTTGGAACATCATAAATCTTCTATCTGGTAGAATCAAATAATTAGTAAATGACTGATATATTGTGGACACCAGACGAATCAGTGTTTGTACCAGAAATCCTTTTTGTAATCCATTTCTGGGTCTGTTCATGAGATAGTGCCAAGATACTTTGATACGTTTCTGCAGATCGGATGATTCGTATACATTTTGCTAATTAATTGAATCGACTAATTAGTTTAGTCAAAAAATCAATGAAATTCTATAAACTAGAAAAAATTGATTTAATTTAATAAATGAATCAATCGAATATTTGTTATTTTTTCATTGAATTTAGAAATTCAATGAATTTCTATTGAATTTTTCAATTTCATTGATTTTTATTGAATTTCATTTCTATTTAAATGAACATTTCTAGTATAATTTATATTTCTTTTAGTTAGTTTAATATATAGATAATTTAGAGAAGAGAATTTCTTATAGAGTTCTAGAATTAGAATAGCATTCCTAATCCATCGTAATGGTATGATGCATTAATCCATTCCATAAATAAGTTTCTATCGTGGCATATATATGTTATGTTTATGCCTTTCTCTTTCGACTTTATTTCTACTTTAACTTTACTTTAATAGAATAGATTCAACTTTCTAATTTAAAAGAATCAAATATTCTATGAGATTTTCGTATATTGTATATTATATGATTACAACTATTTCTTCAACAAATTTGATTGATTGATACGAGTGGATTTTCTGTTACGATGGATTGATGAAACAATAGCTGGGCCAATAGCTGCTTCAGCGGCTGCAATAGCTATAACGAAGATCGAGAAAATGTCTCCCTTTAATTGTCGACTATCAAATAAATCAGAAAATGTTACGAGATTCATATTAACAGCATTCAGTATAAGCTCAAGACACATAAGTGCTCTAACCATGTTTCGACTTGTGATTAATCCATAGATACCCATAGAAAATAAATAACTACTTAAAACAAGTGCATACTCGAACATCATTGACCAACTCCTCATCAATCTCGATTTATTTCAATATGAAGAAAAATTCAACCAAATTGATTGGCTATAAATATAGATAAAAGATGTCGAATAAAATAAGAAGTACGATACCAAGACCAAGGAAGGTATTGGTAATGAAATGGATCAAACTAAACTAAAAACTTTTCTCTATGTCATATCTTTATATGTAACATGAACCATATTCAAATGGGATTGAGGACGGATCGATGTGATAACAAAAACACAGAACACGACTTTATTTAATTGATTCTAGTATTCATATTTCATTTTATATTTGATTGAATTGACACTTCCAATTTAATTTCTTTCTTTTTTTTTTTTTATTCCGCACGAGCCATAGCAATTGCCCCTACCAAGGCAACTAAAAGAATTATAGAAATGAGTTCAAATGGAAGAAAAAAATCAGTTGATAAATGAATCCCAATTTGTTGTACGTTACTTGTAAGGTCCTGCTCTATGATCTGATTTGATCTTGTAGTCCAAATAATCCCGTACCATGACGTATCTAGAATAGTAGCAATTAGTGAAAAAAGAATACTTGTACAAACTACTGAAGAGATCCCATCTCCAACGGTCCAAAGATGGAAATTATTGTAATATTCTGAACCATTCATGAACATCACAGCAAATATGATTAAGACATTTATGGCTCCTACGTAAATAAGGAGCTGTGCAGCAGCTACAAAATAGGAGTTTGATAGAATATGGAATAAGGATATACGAACAAGAACCAATCCCGATGAAAAGGCAGAATAAATAGGATTGGTAAGTAATACTACTCCTAAACTTCCTAATATAATACCTGAGCCCAAAGATACCAAAAGAATATCATGTATTGGTCCAAGTAAATCCATGATGTGCGAAACAATAAGTCGAAATATTTCATAATCTTACTGACCAGAAAAAAAAAGGAGGTTACCTTATTTTGTTTTTCTTTTTCTTTACGTTCCTACTTTACGTTCCGAATTGAATTTCTCTTAATTTTAATGTGTTGTGGATTAATATTCATGTAGATAGAAAATTTTGGACATTGGACTAATCCTTTTTCTGTATCCAAAAAAAAATTTTAATTTCGGAATAATGACGGATATATGAATAGAGTTCAAATCCAAATCATAGAACTGTGATTCTTATAAAGAAAATATAGTTATGCCTTGTAGTTATTGACCAAACCAAATGAAAGAAACTTCCATCTTCTCGATTAAAACTAGATTCTAGTAATTGGTAATTGTTCTTGAATCAAGGGGTTTATTCATAGCTATTTTTGTTTGATTCGAATTCATAATTGTTTGAATTGTGTAATCTCCAACTACAGGTATTGGTAACCGACCCAAAGCAATTTGATTATAATTCAATTCGTGACGATCATAGGTGGAAAGTTCATATTCTTCAGTCATGGATAAACAGTTTGTGGGGCAATACTCGACGCAGTTACCACAAAATATACAGATTCCAAAATCAATACTATAATTAAGCAATCGTTTTTTTCTAATATCTGTTTCGAATCTCCAATCAACAACGGGGAGATCTATCGGGCATACACGAACGCATACTTCACAAGCAATGCATTTATCGAACTCAAAGTGGATTCGCCCCCGGAAACGCTCTGATGTGATCGATTTTTCATAAGGATACTGAATGGTTACAGGTAAACGATTCGCGTGAGATAAGGTAATCATGAAACTTTGACCAATATATCTTGCAGCTCGCACTGCTTGTTGACCATAATTCATGAACCCAGTCACCATAGGGAACATATTGTTGATATTCATGAATAATCTTTCTTTCTCTTGCTTGAGAGAGATTATGAATCTAGAATCTTCTATTTTATTACATTACAGCGAAAAAAGTTGGGAAGAAGTTGTCAGTAATAGATTACCTAGAGCAATAGGTAAAAGAAATTTCCAACCAAGATTTAATAGTTGGTCCATTCTCATCCTAGGTAAAGTCCATCTTGTTGTGATAGGAATGAACAGGAACAAATAAGCTTTAGCTAATGTAAAAAAGATACTAATTGTTGTTCCAAAAACTCCACCAATTCTATTTATTCTGAAAAGCTCAGGAATTGCTATGTATGGAATAGAAAGATTCCACCCACCCAAATAAAGAACCGTTACAAATAATGAAGAAACTAGTAGATTTAGGTAAGAAGCAAGATAAAATAAACCAAATTTAATACCTGAATATTCGGTTTGATAACCCGCTACTAATTCTTCCTCCGCTTCTGGTAAATCAAAGGGCAACCTCTCACATTCCGCTAAGGAAGAAATTAGAAAAGCTAGAAACCCTATAGGTTGACGCCACAGATTCCACCCCCAAAAACCATATTTATACTGTGCCTCCACTATATCAACCGTACTTGAACTGTTAGATAATCATAGTCGATGATAACATCACTGTTATCATCTCTATTCCAGAACCGTACATGATACCTCGGTTTCATACGGCTCCTCGATGGTCACATAAATCTAAGGACTGAAACCTTAGTCTTGCCTCGGCATATCCGTAGAGTAGAGATGGATCGGAATGTCCGGAATTAGACCAATGGGATTCTGTCCGCTATAAAAAAAAAGGGGGTGCTTCTGAATCTATCTTATCCTTTACCCATTATTTGTTGTTCAGTAATAACTCGATCTTTCAATAAAATACTCGTTGTCTCAAGAGATATTTCGACCCATATCTTTCATCTTTCGATTACGAAGAAAAATAAGTATAGTACAAGGGAACAAGCTAGTTCATGAGGCATGTAATTGATAAGTCATGATAATTCCATCCGGATGAGGATGAATTATTAATAGAGAAAAGAAAAAAGAAAGAAAGATCTCTTAGTATTCATTTTTCTATTGCATTCCCTTCGTTCCTATTCTTCTTTCTCAGAGGGGACTATATAAAGATAAAGGATTACTTCGTTCCTGATAGTTCTTCTTTAACTAGTGGATAGGAATATACTCTGGATCGGGATCATAAGGAAGTACTGCTTGATCATTTCTACCAACGTCAAACCCTCATTCTGATTCCTTTTACTTCTCCTTATGCAGAAATCCATTTTTGGATACGTTACATTATCTACATTACTAACCCTTTGTGCACCTTAGTGTTTCTAACCGTCCACTCACTTTTGATTGATCTCCGCTATGGTAATAGGTAAATACTATAGAATAGGAGAAACTCCATATGGTTGATCTTTTGCTCCCGCTTCAAGCCACGATACGATGACTAATCAACTAATCTTGGGCTTGGGGTAAACAGTTTCCACTGCTTATGTTGGTTCCTCTTGTACATAGGGAATGAGACTCCATTTTCTTACTACAAATCCATAAGCAAAGCAGTTTTGTTTCACTCATATAACTATCTGGTTTAGCTCATCAATCGGAATCATTGAATCAATAACGTAGAATCAATAACGTAGAGTAGAATATATATATATATATATTCTTTATTCGTTCTTTCCTCTGATCCTATACTTTCTTTATATACCTATCTATAACCTAATATTAGATTCTAATACTAAAATACTAAAAAAAGAAAAGACGTAAAAGTTAATGTTCTAACGAATCGCACGTAGAGATATTGATAACACACACAGAGTTAACGGTATTTCATAACTAATAGATTGAGCAGCAGCTCGTAGACCACCTGAAAAAGAATATTTATTATTTGATGCATATCCTGACATAAGAAGTCCAATAGGAGCAATACTGGAAATTGCGATCCATAGAGAAACACCTATACTTAGATCGGCGAGAACAAGGCGATAACCGAAAGGAATTACCAAATGACTTAGTAAAATTGATATGACCACTACAGAAGGCCCGATACTGAATAAACGAATATCTCCTCTAGATGGGAGAAGATCCTCTTTGAAAAGTAATTTGGTCCCATCTGCTATAGCTTGAAGAATCCCCAAAGGACCAGCGTATTCAGGTCCAATGCGTTGTTGTATCCCTGCAGATATTTCTCTTTCTAGCCACACAATAACCAATACCCCTATTGTGATCCCTGATACAGGAGTAAAAATAGGGATAAATAGCCATATCAGACCATAGACCTCTTTTGACGATTCCAATCTGGAAAAAGAATTGATAGCTTGTACTTCTGTCGTATCAATTATCATTTCAACGATCAACTTCTCCCATAATGATATCTATACTACCTAGTATCGTCATGATATCAGCCAATTTCATTCTTTTAACTAGCTGAGGAAGAATTTGCAAATTGATAAGACCGGGTGGACGAATTTTCCATCTCCAGGGAAAAACACTATTATCTCCTATTAGAAAAATCCCTAATTCCCCTTTTGGAGCTTCTACTCTCACATAGAGTTCTTGTTTCGACAATTCAAAAGTGGGAGAAGGTTTTTTACTAATAAATCGATATTCAAAATCATTCCATTCTATATTTCTTACTCTATCAAAGCGTCGGGCTTCTAAATTTTCATAGGGCCCCCCCGGAATTCCTTCTAGAGCCTGTTGAATAATTTTGACGGATTCTATCATTTCACTGATTCGTACTAAATAACGAGCTAATGAGTCTCCTTCTTTTTGCCATTGGACTTCCCAATCAAATTCATCGTAACACTCATAATGATCGACTTTACGAAGATCCCATGGTATTCCGGAAGCTCGTAACATTGGTCCTGATAAACCCCAATTTATTGCTTCCTCTTCAGCAATAAAGCCCACTCCTTCAACTCGTTCCAAAAAGATGGGATTACGTGTAATAAGTTTTTGATATTCAGCAACTTCTGGTAAGAAATAATCACAGAAATCCAAACATTTATCTATCCAGCCATGAGGTAAATCAGCAGCTACTCCTCCGATACGGAAAAAATTATGCATCATTCGCATTCCTGTGGCAGTTTCAAATAGATCATATAGCAATTCTCTCTCTCTGAAAATATAGAAGAAAGGAGTCTGTGCACCGATATCAGCCATAAAAGGTCCAAGCCATAACAAATGAGAAGCTATACGACTGAGCTCCAACATAATTACTCTGATATAGCTGGCTCTTCTAGGTACTTGAATATTTCCCAACTCTTCCGGTGCATTCACTGTTATTGCCTCTGTGAACATAGTAGCTAAATAATCCCAACGTGTTACATAAGGAAGATATTGTATGATTGTTCGATTTTCTGCAATTTTTTCCATCCCTCTGTGTAAATAACCTAATATGGGTTCACAGTCAATAACGTCTTCACCGTCTAGAGTAACTATGAGTCGAAGAACACCATGCATTGATGGATGGTGAGGACCCATATTGACTATCATGAGGTCGTTTCTTGTAGCTGGTACAGTCATATATTTTCTTTCCCCGATTCAATATTTCATTAATTGCTGAAAATGAAACGAAGTTCATCAAAATCCAAGATCTAATGAACCCAATAATTCATCTCAAATACAAATTTTCAAATTAACGAGTCTTTGGCTCCCGAATATTCAACTGACCGATTAATTTCTTATAACGTACTTTATTTTTATTTGACAAATAAGCCAGCATCCGTTGACGTTTTCCCAGAATTTTACGCATACCTCTTTGGGATAAAAAGTCCTTTTTGTGCAGTTCCAAATGTGAAGTAAGTTTCCGTATCTTATCGGTGAAACAGAATACTTGAAATTCAACAGACCCCTTTTTTTCTTCTTTTGAAATAGATGATATAAACGAATTTATGACCATAAAATTCTTCCTTCTTTTTTTCCTTCTTACTTTTCCACAGAGATGGATGGATATATGACTTTTCAATCAGGAAGAATAATGCCAGTCATCTCGATCTAATGCACGCAATAATCTGTTTCAAATATTTTTTTCTAGCAAATTAATAACTAAAATTGATTGATTCGGACACAAAAGAAAAGAAATATTTCTCCATTCACGAAAGAGAAGAATTTGGACCTCAGAATATCTTGTCGATTCATTCCTAGATCCAATTGATGCGTCACTAAATCCGTATCATGTATCGTAGTTTAAGATGGCGTGTGTATCTATCTGTCTTTCTTCATATACACCGGATATAGTACGTGACGTGATAGAGGATAGATAAGGGAATTTAAGATCAACTAATTCCGAATCGTGGATACATACGTATCCTTGACATACTGAAACGAGTACCATTATTGGTATCAAACCAATAGCGATTCATGCAAGCTAAATCTTCTAATCGATGGTTGGGCCAAAGAAACAATTTGAATTTAATGGCTTTATTTGTATCTGTCTCAAGATGCTTGCCCCTATCCAAAAATGGCTTACAGTTCTGTATCTTCTTCCTATTGGAAAATATTATATTTATGTTTCCTTTTCCGGGATTGAGACGACTTAGAATTCTCAATTCTCTACGCCGTCTCAGAGCTGAAATATTTTCAGGAACAAACAAATCATAATTCTTATTGTCTCCATTCACAAACACCCTTCCGTTCCGTGGAATGAATAAATCGAAAAAATTCTCATCAATATATTTTGTTTCTCGGTATCTTCGATCGGTTTGCTGCTTAATCTTATGGACCAATGAAATACTTAGGGTTTGATACATAAGAAATTGTCCATTCCATTTTCTAGATAGACGAAGCGGTTCCATAGTAAATACTCCCCCTTTTTTCAATTTTGTAAGAGGTAGATCCTTATGAATTAGCATTATATCCAACCACATTTCTCCTCTTTGAATAGAGGATATAACAATTTTTTTTGGATCCATGAGTCTAAGCAGGAGACTATATAATTTGATGTTATTGATCATTTTTTTCTTCAAAGAATCATCCCATCTGAATTGAAAAAGTAAATATCTTTTCAGGAGTAAATCCAGTTCTGCTTCCTTGTTGCTCTTGGATTGCTTCTTTTTCCTACTTTTATTAATGTCAGTGTAATCCTCTTGTTCCCTACTCTTTCCTTCTCTGTACCAAACATCTAATTCAACATCTTTTTGGTTTTTTACATCTGATCCAAAATATTCTTGGTATTTAGTATCTGGTCTAAGATCTTCTTGATCCCACCATTTTTTCTCTTCCCGGTCTCGAGTCCCTAATTCCAGATATTTTTTTTGATTGGATAATATACCAAGATCCCTTTTTTTATTTTCATTCATTTTTTGAGTTTCAGTAATCTTTTTCTTTCCATTAAAAAGAAGCAATCTTATGGGTATGGTCCAAGGTTTAGTCTTATATGCGTCATTAAGTAGTACAAGTTCTGGGAAAAACCAAAGCGCCAGATTCGATATGCGACGATATAGTAGTTCTTCATTCATTCCCATCCAATCAAAAAAGTTATTTTCTTTATTTCTAGGGTAAATTTCTTGATAACTCGTGAGATAAATAAGATCTTTCTTATCAATCATTTGATAATAATTCGTTCCAGTATTATTCTTTTTGTTAGTATTGATCCTGAGATCCATATCAGTATTGGTATTCCTTCTAGACCAAAATTTGATGATTCTCAGATCAAAATATTTTCTATCTGTCTTTTTCTCCATATCAACGATAAACCTTTCTTCTAGATAATCGCTAATAGCTGGTAAATTCAATTGTTCATATTTATGTATGATGTGACTATGACTAGATAGAATTAGAATCCTTTGCTCTTCGTTCACTTGTAATAGGGATCTATAAATACTCGAGTTATTTCCAAAATTGATATATCTATATGATAAAAGATCATATCTGTAACGTTTGCTAAGTTTTTTTTTATGATTCTGCAATAAATCCGCTGAATACAAAATATGTCTCTCGTGATTAATTAATGGGTCTTTCTCATATGAATATGAATCGGTTTTTTTCGAATCCTTATTTTTTATCATACACTGTTCATTTACTTTATTTCGCCATTTTTGCGGGTCTAATCTAGACCATCTAGTATAAGAAAAATTGTATTGATAATTACCTATTAACCAGTTTTTCCATTCGTTCATTCCGAAATTACCCGGTTTCTTATGTTTTGATTCGGAATGAAATATTCTTTCTATTTCCAAATAGTCCTTTATTCTATCTTTAATAGAATACGCTCTGCGGTATTGAAATAAAGATCCCAAGCGATACTTCTTAATACCTGGTTTTTGCGATAATTTGTAAAATACATATGCTTGAGACAACGAACAATGAATCTTTGAATTATTAGTCTTCTTATTAGAGATAGTGGAAAGCAGCTTCCTAGTCGAAATAAAGATAAAGTGGATCTTTTTTTTATTCTTTTCATCAATTCCACTTTGATTTTTTTCATCATTGGAAATGTATTTATCTATAATCTTTTTTGTTGATTCAAGAAAAAGTTGTGTATTGATCCTAGGGAGGTTAATCATACATAGAAAGACATTTCTGTGTATTCTTTCAATGAAACTTTTCATAAAATAGCGCCATTTATAGAGTAATCGAGTACTTCTTCTTTTGGATACTTGCCAAATAGGTTTCTGTGATTCCGATCTTTTATCACTATAACTTGTCTCATTAGGACTGATATTCATATCTATAGTTAGGAAATTTGTTTTCTTGTCTCTTGTGATCCTGATCCTTTCTATTTGATCTCTGATTGTGGTTGTCTTATCAGACAGATCCTTTCTTTTTCTTTCTGTCAGTGAAGAATTTGTCCAATCCATCGATCCAGTTCTAATAGGTGATTTTCTAATAGGTGATTCAGAAATTGTCTTATTATTACTTATGGAATCTTTCCTATTTTCACTTCCATCATAGACTCTCTTTAGTCCGAATAAGAAAACGGGATTTGCTTTTGTAAGTTCTTTCATTACTCCTTTTATAAATAGAACTCTTTTGATAACCCATATTTTTTTTTCTTTGAAAATTCTTACAAATAAAAACCATTTCTTTTTTCCTTTTTTAAACTTTTTTTCAAGTTCTTTATGAATAGGCTCAAAAAAGGAAGGTCCCTTTCGGGCAGGACCAAAGGGTAGGTCAGTTTCCATTCCCCAGACTGTTAAAAAACAAGAATTTTGTTTTTTTCTTTTTTTCATCGGATGATCTATATGATGGGATCGTAGTTTAGATTTGCGCCAAGGTTTCAAATAGAAAGGAAATAGAATCTTTATCTGAATACCGGCTTTTAACCAATTCTTCGGAAATTTTCTTTCTGATAATTGAACACCATGATAGGTGCATTTAATATGCATTTCTCTACTCCATTCCTTGAAATCCTCATACCACTCGGGGAGTTGAAATAATAACATACGCACGAGATTCTTAGCTATTATCAATGAAGGTAATACGATGTATTTTCTAAGAATAGATTGGGTTACTAACAGAAAACCTCTTATTACTTGACCAAATGCAATAGTCTCCCAAGTTTCTTCTATCTCATCCTCTTTTTTTGTTTCCTCTTTAAAGTTGGAAGTTTGAAATTCAGGTTTTTTCTTTGTCCAATCCCTAAAAATTAGGTTTATGATTCTGGAGATATCAAAATAAAAAAAAGGGTTTTTGTCTATTCTATCCAAAAATAGGGGGGAATGCAAATTTATTTGAAGCATTTCCCAAGTAACTGTTTTCCGTCGTTGAGCGCGCATCGATCCTTTGATTAGATCCCGACGAAAATCAGGTTTCTGTGTGTAACGTATCACATCCACCTCTTCCATTTGATCATTTTCTGGATCGTAAGTAGTCCCGGCACCAGTATGAGTAAAGATATTCGTATTCTCCTCGTTATCAGCATAAATTACCATATGTTTAGTTTTTCTTGAACGAATTTCAGGAAACTCTACAGATTCTCTCTCATCTTCTCCCTCGTCTTGTTCCAAATCGGTAGTTAATCTGTATAACCGTTGAGGTATCTTTTTCTTTATTTCTTGAATTTCACTAGATTTATTCCTAATTGCTTGATCATTTAGATCACAAAAAAGGAGACTGTGGATTCTATTTATCCAAAATTTTTCTCCGGAATTATATGTCGAAGTGATTGGATCGTTTATAATTGAATTTGAATACAATTCTTTTATTGTTCCACGGTATGATCCGTTTAAAAAGGGATCAGACATTTTGGGTAAGCATTCTTTTTCATCCCGATCATTGCATAATCTGACCCTTTTTTGGAGAACAATATCTCCCCCGTATAGAGCTTCTATTCGATTTATGAACTCCTTGCTTACCTTATCCCTTTTTTGTTCATTTGTAGAAACCCAATGATTATACAGATTTTTGTCTTTGGGATATAGTTCTTTCATACCGCATAAAGACATTTTTTTTTGTATCATTTCCCCAAAAACCGACAAACTGGGAGGATATGTGAAAGAGATTACTCGTTTTCCATCACTTGGACATGTGTTAAAAAAATATTGGGACATTTCATTTCTTACAGTATTTGCAAATTGATCATTTTCTATATATCGAAATGGTCGATTCCATCGTTGATAGTCGAAAAGAAAAGTAATAAAGGGTTTTTCAAACCAGAATAATTTTTTCTCTTCTTTAAGTTTAAGTGCTTTCAACTCCCAATCTTCCTGATTCCCATCTCCATATGCAGTATTATCTTCCTGATCCCGGTATACAGTCTTATTGTTATACCATCTTTCTTTGAGGTTGAAGTGATCCTTTGTTTTTTCTTTTCCATTCACTCCTTCTCTTTCATCTATTTTGTCCGGATCCCCCTTTTCTTCCGAACAAAAAAGGGAAGGGTCTTCTTCGGTTGATCCCTCTTTTTCCTGTTCAGTCCCCTTCGTTTCGGAAGTTCTTTCTATTTCTACATCTGTTTCTTCCTCAGTTTCCCCTGTTTCTGAGGTTTCTTTCAGTTTCTTAGTGAAAATAGGCGATGGTATTCTGCCTAAATAGTAGACACAGGTGATAAACAAGAGAATACTCAAGATTCGAGCCATAGACTTTCTCAATTCTGACACAAGGTACTTAATGTACTTATTCGATCTAATAGAATGATTTTGCCGTATCCAGAATAATACCAATCCAACCCATTTCATGAATAAAATGTGACCGATTAACCAACCAACAAAACTACTTGTTACAAATAACATCTTGTTGTTGCATCGAAACATATAAATGTTGACTAATCTGGCTAACGTTGAACTTGGTAAAATGAAATGGTTGAATAATTGAAAAATGAGATTATTCAGGAATACACATTGAATGCTGAGATTACGCATTGAATTTCTGGTAGTAGATCTATAAGAAAAAAAGTGTTTGTGATTGTTCCAGAAGAAATGAAACAAAAGATAGGGTAGAACTAGGACAGTTATTGTATGAGGTCTACCCAATGCTAGATGCAGAGGCGTATAATAGATCGATATGAGCATCATGAACTGTCCCATAATAAAACCAGTTGTTGCTGATACCTCCTTCTCGGTTCCTTCTTCCATAACCCGAGCTCGGAGAAGGAAGAGATAAGAGGGCCCTATAGAGAATGTGGTAATAAATCCATAATAGAGTCCGACCACAACGACCGAATTTCTTATCTTCATGCATAAGGATAATAGATTACCTAGTAGAAAAGATTTCAAAATCATCAGAAACCCCCTTTCTTTTTTTTCTGTTGCACTTTCTCGATTATTATATGATGATTTCTTAACTTTCCATATATAGAAAGAAATAGAAATATCTAGAAATGACATCTCTTATGTCAATGACACCAAAGGGATATTCAATGAATGGAATTGGGATATGGATGGAATATAATGAAATAGAGCCACTTTGAGGTTCCCTATGAAATGAGGCATGGAACGGAGCCACTACGAAGAAGTTCCGGGAGTTACGAAGGAAGCTTCGGGCCCATATTGGTCATGGGTTGAGAACGGGAGTTGAACTCTATGAGATCTAATCTCCCGTTGTTCCTCAGTAGCTCAGTGGTAGAGCGGTCGGCTGTTAACTGACTGGTCGTAGGTTCGAATCCTACTTGGGGAGATTTGATTCATTAAAGGGATCGCTTTGACCGTTAGGAGTAGGTAACCCGTTCCCTGTCCTTGTTTCTATTCCATTCTATCTCATCGTATCACATTCTGCGATATTTGAGAATCACCGTCAAGTCAATACCTTGGTGTAGATCCGGGGATAATCCTTTGTTCGATTGGGGCTATTTACAACTAGCCAATTCATAATTCTCAGGTGATGTACTAGCAGTGCATCAAGGATGCAGTCATCGATTCTCTCGAGAGGCCACAATTACCGCGAGCAAGCATATTAATGACGAGGAAGACATTACTAATACTTGCTCCGCTATTCTGCCCAAGCCTGGCTGAGGAAGAGTTACGGGGAGTAAAACACAAATATGCTGATTCGGACCAGGAATACTATATGCAATGATTAACGATAAAATTAGAAATGAAAAAAAAAAGACCCACACCCAAGTTCCATAGCTTTGCGTCCGCTATCCCGATCATTATTTTATTTTCCTACCCCAGAGGTAAAGGAAGGGGCCTTCCTTTTTGAGGCCGTTGTGGGCGAGGAGGGATTCGAACCCCCGACACCGTGGTTCGTAGCCACGTGCTCTAATCCTCTGAGCTACAGGCCCCACCCGTCTCCACTGGACCTGTTCCCGGGAGTACCCTCAAAAAAAGGAACCTTTCTTCTCCTCAGCCATTTCGGGTTAAGAAGATGTGGAAGCGCGTTTCTCTCTATAAGAACAGTCCGTTCCGGGGTTGAAGTGGGAGAGAAGGGATGTCATAATTGGGGTTTTGAATAAGACGACCTTTTCACTGAATAAGAGGTGTTAATCTTTTTATCATCCTGGCGTCGAGCTATTTTTCCGCAGGACCTCCCCCACAGTATCGTCACCGCAGTAGAGTTTAACCACCAAGTTCGGGATGGATTGGTGTGGTTCCTCTACGCCTAGGGCACCAGAATATCGAACCATGAACGAAGAAAGGCATGAGAGAAAAGCATATTGGCTAGTGATTGTTGATTGTGAGGCCCCAATTCTGGACTGGAAGGGACACCAAAGGGAACCTCCCTCTGCCCTTCCATCCCTTGGATAGATAGAGAGGTAGGGCAGAGCCTTTGGTTTTTTCATGTTGTCAAACACAAACAATTGAACAATGAAAATAGATGGCGGGTGACTGATCGAATTGATCGGGTCATTAGGAACAAGGTTCAAATCTCTCGGTCTGTTAGGATGCCTCAGCTGCATACATCACTGCACTTCCACTTGACACCTATCGTGATGATAAACGGCTCGTCTCGCCGTGACCTTATCTTGGATTCTCAATACTTCTGTCGCTCCATCCCCGCAGGGACAGAGAACCCGTCGCTGTCTCGTCCATGCTACCAGAGGCTTTGGGGAAGTAGGAATAGGAGAGCACTCATCTTGGGGTGGGCTTACTACTTAGATGCTTTCAGCAGTTATCCGCTCCGCACTTGGCTACCCAGCGTTTACCGTGGGCACGATAACTGGTACACCAGAGGTGCGTCCTTCCCGGTCCTCTCGTACTAGGGAAAGGTCCTCTCAATGCTCTAACGCCCACACCGGATATGGACCGAACTGTCTCACGACGTTCTGAACCCAGCTCACGTACCGCTTTAATGGGCGAACAGCCCAACCCTTGGAACGTACTACCGCCCCAGGTGGCGAAGAGCCGACATCGAGGTGCCAAACCTTCCCGTCGATGTGAACTCTTGGGGAAGATCAGCCTGTTATCCCTAGAGTAACTTTTATCCGTTGAGCGACGGCCCTTCCACTCGGCACCGTCGGATCACTAAGGCCGACTTTCGTCCCTGCTCGACGGGTGGGTCTTGCAGTCAAGCTCCCTTCTGCCTTTGCACTCGAGGGCCAATCTCCGTCCGGCCCGAGGAAACCTTTGCACGCCTCCGTTACCTTTTGGGAGGCCTACGCCCCATAGAAACTGTCTACCTGAGACTGTCCCTTGGCCCGTAGGTCCTGACACAAGGTTAGAATTCTAGCTCTTCCAGAGTGGTATCTCACTGATGGCTCGGGCCCCCCCGGAAGGAGGCCTTCTTCGCCCTCCACCTAAGCTGCGCAGGAAAGGCCCAAAGCCAATCCCAGGGAACAGTAAAGCTTCATAGGGTCTTTCTGTCCAGGTGCAGGTAGTCCGCATCTTCACAGACATGTCTATTTCACCGAGCCTCTCTCCGAGACAGTGCCCAGATCGTTACGCCTTTCGTGCGGGTCGGAACTTACCCGACAAGGAATTTCGCTACCTTAGGACCGTTATAGTTACGGCCGCCGTTCACCGGGGCTTCGGTCGCCGGCTCCCCTGTCATCAGGTCACCAACTTCCTTGACCTTCCGGCACTGGGCAGGCGTCAGCCCCCATACATGGTCTTACGACTTTGCGGAGACCTGTGTTTTTGGTAAACAGTCGCCCGGGCCTGGTCACTGCGACCCCCTTTGTGAGGAGGCACCCCTTCTCCCGAAGTTACGGGGCTATTTTGCCGAGTTCCTTAGAGAGAGTTGTCTCGTGCCCCTAGGTATTCTCTACCTACCCACCTGTGTTGGTTTCGGGTACAGGTACCCTTTTGTTGAAGGTCGTTCGAGCTTTTCCTGGGAGTATGGCATGGGTTACTTCAGCGCCGTAGCGCCTGGTACTCGGACATTGGCTCGAGGCATTTCCTCTACCCCTTCTTACCCTGAAAAAAAAAGCAAGGTCACCTTGCGTCCTTGAACCGATAAACCACCTTTCGGCTAACCTAGCCTCCTCCGTCCCTCGGGACCAACAAGGGGTAGTACAGGAATATTCACCTGTTGTCCATCGACTACGCCTTTCGGCCTGATCTTAGGCCCTGACTCACCCTCCGTGGACGAACCTTGCGGAGGAACCCTTAGGTTTTCGGGGCATTGGATTCTCACCAATGTTTGCGTTACTCAAGCCGACATTCTCGCTTCCGCTTCGTCCACACCTGCTCGCGCGGGTGCTTCACTCTAAGGCGGAACGCTCCCCTACCGATGCATTTTTACATCCCACAGCTTCGGCAGATCGCTTAGCCCCGTTCATCTTCGGCGCAAGAGCGCTCGATCAGTGAGCTATTACGCACTCTTTCAAGGGTGGCTGCTTCTAGGCAAACCTCCTGGCTGTCTCTGCACCCCTACCTCCTTTATCACTGAGCGGTCATTTAGGGGCCTTAGCTGGTGATCCGGGCTGTTTCCCTCTCGACGATGAAGCTTATCCCCCATCGTCTCACTGGCCGACCTTTACCCCTGTTATTTTGGGGTCATATCTAGTATTCAGAGTTTGCCTCGATTTGGTACCGCTCTCGCGGCCCGCACCGAAACAGTGCTTTACCCCTAGATGTCCAGTCAACTGCTGCGCCTCAACGCATTTCGGGGAGAACCAGCTAGCTCTGGGTTCGAGTGGCATTTCACCCCTAACCACAACTCATCCGCTGATTCTTCAACATCAGTCGGTTCGGACCTCCACTTAGTTTCACCCAAGCTTCATCCTGGTCATGGATAGATCACCCAGGTTCGGGTCCATAAGCAGTGACAATTGCCCTATGAAGACTCGCTTTCGCTACGGCTCCGGTGGGTTCCCTTAACCAAGCCACTGCCTATGAGTCGCCGGCTCATTCTTCAACAGGCACGCGGTCAGAGATCAAATTCTCCTCCCACTGCTTGGGAGCTCACGGTTTCATGTTCTATTTCACTCCCCGATGGGGGTTCTTTTCACCTTTCCCTCACGGTACTACTTCGCTATCGGTCACCCAGGAGTATTTAGCCTTACAAGGTGGTCCTTGCTGATTCACACGGGATTCCACGTGCCCCATGCTACTCGGGTCAGAGCGTAAGCCAGTGATGCTTTCGGTTACTGGACTCTCGCCATCTAGGGTGCAGTACTCAACCGCTTCGCCTAGCAGCACGACGCTTGTATTGCTCTCCCACAACCCCGTTTTCACGGTTTAGGCTGCTCCCATTTCGCTCGCCGCTACTACGGGAATCGCTTTTGCTTTCTTTTCCTCTGGCTACTAAGATGTTTCAGTTCGCCAGGTTGTCTCTTGCCTGCCCATGGATTCAGCAGCAGTTCGAAAGGTTGACCCATTCGGGAATCTCCGGATCTATGCTTATTTTCAACTCCCCGAAGCATTTCGTCGCTTGCTACGCCCTTCCTCGTCTCTGGGTGCCTAGGTATCCACCGTAAGCCTTTCCTCGTTTGAACCTCGCCGTTAACGTTAGGTCTATGCCATACTAACCTAAGGTGCTGCTAAATGGAAGGATCTTATCAACGTCCATGAATGATAAATCATAGATCGAACTGCCGAATTGGAAAAAATGGGTGCTATCATATACCTTTGTATCGGCTAAGATCACGAGCTGGAGATAAGCGGACTCGAACCGCTGACATCCGCCACAGGGTAAACCACCGCCTCTCGGGCCTCCCCGACTGATTCTACCATAGAGGCCAACGATAGACAATAACTCCCCCCCGAACACAGCTTACAACTTTCATTGTACTGTGCTCTCCAAAGAGCAACTCCTCTCAAAATCAATCAAAAGGTGCTGAGTTGGAATCCCATTCTAAGGATTCTTGTGGTTCCGGAGTATCCAGCTACAGGAGAACCAGGAACGGAGAGCTCTCCCCCTTTTCCGCCCGACTATTTGGTCTTAAGAATGCTGGTTTTAAGAATGAGTGATTGCCCTTCTCCGACCCTTACTGCCCAACCGGAGAGCGGACAGCTAATGCGTTCCACTTATTGAACAGGGTATATGGTCGGTCTGTGACCCCTGGATGCCGAAGGCGTCCTTGGGGTGATCTCGTAGTTCCTACGGGGTGGAGACGATGGGGTCGGCCCATGGATTTTTCTTCCTTTTGCCACATTTCGCTCAAAGGGTTGAAGGGAGATAGTGCATCAAGCTGTTCGCAAGGGCCAACTTGATCCTCTTCCCCAGGGATCCCAGATGAGGTAACCCTAGGAGAGCCGTCGACTCCAACTATCGTCCATGTACGATCCATACTAGATCTGACCAACTGCCCATCCTACCTCCTCTACGTTCTTGACAGCCCCTCTTTGTCTCAGTAGAGTCTTTCAGTGGCATGTTTCGGTCCTCTTCCCCATTACTTAGAAAAAAGTGAGCCACCGGTTCAGGTACAAGATACTATCATTACCGCCTGGACAATTAGACATCCAACCCGTAATCGCAACGACCCAATTGCAAGAGCGGAGCTCTACCAACTGAGCTATATCCCCCGGGCCAAATGGAGCATGCATGAACGAGTCAGATGCTTCTTCTATTCCATGGCGCAGCTGGGCCATCCTGGACTTGAACCAGAGACCTCGCCCGTGAAGTAAATCATCGCACCTACGATCCAACCAATTGGGAGAGAATCAATAGATTCTTTTTCGGGAGCGATTCATCCTTCCCGAACGCAGCATACAACTCTCCATTGTACTGCGCTCTCCAAGTGTGCTTGTTCCCCCCTTCTTCCTTACCAATGAATGGCAAGTCTTTGTGAAATAACTCCGATGAGAAGAAAAAAGAAGGCGTTAGTTATTAGTTAAGAGACCCTCCTGGTCCAACCCTAGACACTCTAAGATCCTTTTTCAAACCTGCTCCCATCTCGAGTCAAGAGATAGATAAATAGACACATCCCATTGCACTGATCGGGGGGCGTTCGTAGTGGCTGAGGGGGTCGAAGACCAAGAAGTGAGTTATAGTTATTTATATTATACTTATACCAAGCATTCTTCTCTTCTTATGGCTAGATCCAATCTCCTGGTCCCTGCGGAAAGGAAAAAGAATTTCACGCTCTTCCTTTCGGGAAGGGAAGATTAGGGAAATCCTATTGATTGCTGCTTTCTCCATACCTCCGGGAAAAGCATGAAAAAAAAAGGCTCGAATGGTACGATCCCTCCGTCACCCCAGAATGAAAAGGGTGATCTCGTAGTTCTTGGTCTGTGAAGATGCGTTGTTAGGTGCTCCATTTTCCCCATTGAGGCCGAACCTCAACCTGTGCTCGAGAGATAGCTGTCCATACACTGATAAGGGATATATGGATTCTCGAGAAGAGAGGAGCCGTGGTGGTCCCCCCGGACCGCCCGGATCCCGCGAGTGAATAGAAAGTTGGATCTACATTGGATCTCACCTGAATCGCCCCATCTATCCTCCTGAGGAGAAGTTTGGTTTCAAACTCCGGCTCGAACAGGAGGAGTACGCCATGCTAATGTGCCTTGGATGATCCACATCTCCGGGTCAGGCGCTGATGAGCACATTGAACTATCCATGTGGCTGAGAGCCCTCACAGCCCAGGCACAACGACGCAATTATCAGGGGCGCGCTCTACCACTGAGCTAATAGCCCGTCGTGCAGGCCAGGCCTCCCCAGTGGGGAGGCCTGCTATGCCAAAAGCGAGAGAAAGCCCATCCCTCTCTTTCCTTTTTGCGCCCCCATGTTGCCACCCTGGCAGGGACATGGGGACGTAAAAAAGGGGATCCTATCAACTTGTTCCGACCTAGGATAATAAGCTCATGGACTTGGTCTTACTTCACCGTCGAGAAACAAAAGAAGACTTCCATCTCCAAGCTTAGCTCAGACGTGGCTTGCTCCTTTTTGGGTGTGAAGCGGTGTCAAACCAAAATACCCAACAAGCATTAGCTCTCCCTGAAAAGGAGGTGATCCAGCCGCACCTTCCAGTACGGCTACCTTGTTACGACTTCACTCCAGTCACTAGCCCCGCCTTCGGCATCCCCCTCCTTGCGGTTAAGGTAACGACTTCGGGCATGGCCAGCTCCCATAGTGTGACGGGCGGTGTGTACAAGGCCCGGGAACGAATTCACCGCCGTATGGCTGACCGGCGATTACTAGCGATTCCGGCTTCATGCAGGCGAGTTGCAGCCTGCAATCCGAACTGAGGACGGGTTTTGGAGTTAGCTCACCCTCGCGGGATCGCGACCCTTTGTCCCGGCCATTGTAGCACGTGTGTCGCCCAGGGCATAAGGGGCATGATGACTTGACGTCATCCTCACCTTCCTCCGGCTTATCACCGGCAGTCTGTTCAGGGTTCCAAACTCAATGGTGGCAACTAAACACGAGGGTTGCGCTCGTTGCGGGACTTAACCCAACACCTTACGGCACGAGCTGACGACAGCCATGCACCACCTGTGTCCGCGTTCCCGAAGGCACCCCTCTCTTTCAAGAGGATTCGCGGCATGTCAAGCCCTGGTAAGGTTCTTCGCTTTGCATCGAATTAAACCACATGCTCCACCGCTTGTGCGGGCCCCCGTCAATTCCTTTGAGTTTCATTCTTGCGAACGTACTCCCCAGGCGGGATACTTAACGCGTTAGCTACAGCACTGCACGGGTCGATACGCACAGCGCCTAGTATCCATCGTTTACGGCTGGGACTACTGGGGTATCTAATCCCATTCGCTCCCCTAGCTTTCGTCTCTCAGTGTCAGTGTCGGCCCAGCAGAGTGCTTTCGCCGTTGGTGTTCTTTCCGATCTCTACGCATTTCACCGCTCCACCGGAAATTCCCTCTGCCCCTACCGTACTCCAGCTTGGTAGTTTCCACCGCCTGTCCAGGGTTGAGCCCTGGGATTTGACGGCGGACTTGAAAAGCCACCTACAGACGCTTTACGCCCAATCATTCCGGATAACGCTTGCATCCTCTGTCTTACCGCGGCTGCTGGCACAGAGTTAGCCGATGCTTATTCCTCGGATACCGTCATTGCTTCTTCTCCGGGAAAAGAAGTTCACGACCCGTGGGCCTTCTACCTCCACGCGGCATTGCTCCGTCAGGCTTTCGCCCATTGCGGAAAATTCCCCACTGCTGCCTCCCGTAGGAGTCTGGGCCGTGTCTCAGTCCCAGTGTGGCTGATCATCCTCTCGGACCAGCTACTGATCATCGCCTTGGTAAGCTATTGCCTCACCAACTAGCTAATCAGACGCGAGCCCCTCCTTGGGCGGATTCCTCCTTTTGCTCCTCAGCCTACGGGGTATTAGCAGCCGTTTCCAGTTGTTGTTCCCCTCCCAAGGGCAGGTTCTTACGCGTTACTCACCCGTCCGCCACTGGAAACACCACTTCCCGTCCGACTTGCATGTGTTAAGCATGCCGCCAGCGTTCATCCTGAGCCAGGATCGAACTCTCCATGAGATTCATAGTTGCATTACTTATAGCTTCCTTCTTCGTGGACAAAGCTGATTCGGGATTGTCTTTCATCCCAAGGCATAACTTGTATTCGTGCGCTTCATATTAGCCTGGAGTTCGCTCCCAGCAATATAGCCATTCCTACCCTCTCACGTCAATCCCACGAGCCTCTTATCCATTCTCATTCGATCACGGCGGGGGAGCAAGTCAAAATAAAAAGGCTCGCATTGGGTTTAGGGATAATCAGGCTCGAACTGATGACTTCCACCACGTCAAGGTGACACTCTACCGCTGAGTTATATCCCTTCCCTGCACCTATCGAGAAATAGAACTGACTAATCCTAAGTCAAAGGGTCGAGAAACTCAACGCCACTATTCCACTATTCCTGAACAACTCGGAGCCGGGCCTTCTTTTCGCACTATTACGGATACGGAAATAATGGGAAAAATTGGATTCAATTGTCAACTGCGTATATCCTATCGGAAATAGGATTGACTACGGATTCGAGCCATAGCACATGGTTTCATAAAATCCGTACGATTTTCCCGATCTAAATCGAGCAGGTTTTACATGAAGAAAATTTTGTTCAGCATGTTCTATTCGATACTGGTAGGAGAAGAACCCGACTCGGTATTGTTAAAAAAAAAAGAGAGGAAGCAGAACCCATTCAAGATGATACGGATCAACCCGTTCTTCTTGCGCCAAAGATCTTACCATTTCCGGAGGAACTGGAGCTACATCTCCTTTCCATTTCCATTCAAGAGTTCTTATGCGTTTCCACGCCCTTTTGAGACCTCGAAAAATGGACTCATTCCTTTTCTTAGGAACACATACAAGATTCGTCACTACAAAAAGGATGATGGTAACCCCACCGTTAACTACTTAATATATTAACTACTTAATATAATAGAAATACATGTCCTACCGAGACAGAATTTGTAACTTGCTACCCTCTTGCCTAGCAGGCAAAGATTTACCTCCGTGGTCCGTGGAAAGACTGATTCATTCGGATCGACATGAGAGTCCAACTACATTGCATTGCCAGAATCCATGTTGTATATTTGAATCAGGTTGACCTCCTTGTTCTCTCATGGTACAATCCTCTTCCCGCTGAGCCCCCCCCTTTTCTCCTCGGCCCACAGAGACAAAATGTAGGACTGGTGCCAACAGTTCATCACGGAAGAAAGGACTCACCGAGCCGGGATCACTAACTAAACTAACTAATATAATAGTATAATAAATATAATAGAAAAGAACTGTCTTTTCTCTAGACTTTCCCCGGTTCCGTTGCTACCGCGGGCCTTACGCAATTGATCGGATCATATAGATATCCCTTCAACATAGGTCATCGAAAGGATCTCGGACGACCCACCAAAGCACGAAAGCCAGGATCTTTCAGAAAATTGATTCCTATTCGAAGAGTGCATAACCGCATGGATAAGCTCACACTAACCCGTCAATTTGGGATTCAATTCGGGATTTTCCTTGGGAGATATCGGGAAGGAATTGGAATGTAATAATATCGATTCATACAGAAGAAAAGGTTATCTATTGATTCAAACGCTGTACCCATGGGATAGGGATAGAGGAATAAGAAAAAACCGAGGATTTCACACACCACACTCACTATAGTACTTTTGTTTTGATCGAAAAAGAAATCTGATTGATTTCGTGCCCTTCGCTCGATGAGAAAATGGATCAGATTCTACAGGATCAAACCTATGGGACTTAAGGAATGATGGAAGGGAATAAAAAGAAAAAAAGAGAAGGAGAGAAAATAGAAATAAAGAATTGATCGAGAAAGATCTCTTGTTCTTATTAGAATATAAGATCGTGATTGGATCCGCATCTGTTTGGTAAAAAGAAGAATCTTCTCCTTTGATCATAATCAAAAATGGAAAGTGTTCAATTGGAACATGAAAACGCGACTGAATTGGTCCTAGTTACTCCTCGGGACGGAGTGGAAGAAGGGAGGAGATTCTCGAGCGAGGAAAAGGATCCAATTACTTCGAAAGAATTGAACGAGGAGCCGTATGAGGTGAAAATCTCATGTACGGTTCTGTAGAGTGACAGTAAGGGTGACTTATCTGTCAACTTTTCCACTATCACCCCCAAAAAACCAAACTCTGCCTTACGTAAAGTTGCCAGAGTACGATTAACCTCTGGATTTGAAATCACTGCTTATATACCTGGTATTGGCCATAATTCACAAGAACATTCTGTAGTATTAGTAAGAGGAGGGAGGGTTAAGGATTTACCCGGTGTGAGATATCACATTGTTCGAGGAACCCTAGATGCTGTCGGAGTAAAGGATCGTCAACAAGGGCGTTCTAGTGCGTTGTAGATTCTTATCCAAGACTTGTATCATTTGATGATGCCATGTGAATCGCTAGAAACATGTGAAGTATATGGCTAACCCAATAACGAAAGTTTCGTAAGGGGACTGGAGCAGGCTACCATGAGACAAAAGATCTTCTTTCTAAAGAGATTCGGAACTATTATATGTCCAAGGTCCAATATTGAAATCATTTCAGAGGTTTTCCCTTACTTTGTCCGTGTCAACAAACGATTTGAAATACCTCGACTTTTTCAGAACAGGTCCGAGTCAAATAGCAATGATTCGAAGCACTTCTTTTTACACTCTTTCGGAAACCCAAGGACTCGATCGTATGGATATGTAAAATACAGGATTTCCAATCATAGCAAGAAAAGGAGGGAAACGGATACTCAATCTAAAGTGAGTAAACAGAATTCCATACTCGATCCCATAGATACATATAGAATTCTGTGGAAAGCCGTATTCGATGAAAGTCGTATGTACGGCTTGGAGGGAGATCTTTCATATCTTTCGAGATCCACCCTACAATATGGGGTCAAAAAGCCAAAATAAGTGATTCGTTTTTAGCCCTTATAAAACTGATTCTTGAACCTTTTTCGCGCTCATGTCACGTCGAGGTACTGCAGAAGAAAAAACTGCAAAATCCGATCCAATTTATCGTAATCGATTAGTTAACATGTTGGTTAACCGTATTCTGAAACACGGAAAAAAATCATTGGCTTATCAAATTATCTATCGAGCCTTGAAAAAGATTCAACAAAAGACAGAAACAAATCCACTATCTGTTTTACGTCAAGCAATACGTGGAGTAACTCCCGATATAGCAGTAAAAGCAAGACGTGTAGGCGGATCGACTCATCAAGTTCCCATTGAAATAGGATCTACACAAGGAAAAGCACTTGCCATTCGTTGGTTATTAGGGGCATCCCGAAAACGTCCGGGTCGAAATATGGCTTTCAAATTAAGTTCCGAATTAGTGGATGCTGCCAAAGGGAACGGCGATGCCATACGCAAAAAGGAAGAGACTCATAGAATGGCAGAGGCCAATAGAGCTTTTGCACATTTTCGTTAATCCATGAAAAGGAATCTATATAGACACATAGATCCATGGATCCATACATCTCGATCGGAAAAGAATCGATAGAAAAAGAAAGAATCGGAATTGATCGATATGTTTCTCGAAACAAACGAAAAAGAAAAAAAAAGATGAAACATCAATCATGGATCAACTAAGCCCTCTCGGGGGCTTGCTTAAGAATAAGAAAGAGGAATCTCATGGAAATACCATGGAATAAGGTTTGATCCTATTCATGGGGATTCCGTAAATATCCCATTCCAAAAATAGAAAGTTCGAAACAATTGGGACTTTTTCGGAGATTGGGTGCAGTTACTAATTCATGATCTGGCATGTACAGAATGAAAACTTCATTCTCGATTCTACGAGAATTTTTATGAAAGCCTTTCATTTGCTTCTCTTCCATGGAAGTTTCATTTTCCCAGAATGTATCCTAATTTTTGGCCTAATTCTTCTTCTAATGATCGATTCAACCTCTGATCAAAAAGATAGACCTTGGTTCTATTTCATCTCTTCAACAAGTTTAGTAATGAGCATAACGGCCCTATTGTTCCGATGGAGAGAAGAACCTATGATTAGCTTTTCGGGGAATTTCCAAACGAACAATTTCAACGAAATCTTTCAATTTCTTATTTTACTATGTTCAACTCTATGTATTCCTCTATCAGTAGAGTACATTGAATGTACAGAAATGGCTATAACAGAGTTTCTGTTATTCGTATTAACAGCTACTCTAGGAGGAATGTTTTTATGTGGTGCTAACGATTTAATAACTATCTTTGTAGCTCCAGAATGTTTCAGTTTATGCTCCTACCTATTATCTGGATATACCAAGAGAGATGTACGGTCTAATGAGGCTACTACGAAATATTTACTCATGGGTGGGGCAAGCTCTTCTATTCTGGTTCATGGTTTCTCTTGGCTATACGGCTCATCCGGGGGAGAGATCGAGCTTCAAGAAATAGTGAATGGTCTTATCAATACACAAATGTATAACTCCCCGGGAATTTCGATTGCGCTTCTATCCATCACTGTAGGAATTGGGTTCAAGCTTTCCCCAGCCCCTTTTCATCAATGGACTCCTGACGTATACGAAGGAGTGCGGTTCGTTCGACAAATTCCTACCTCTATATCTATCTCTATCTCAGAGATGTTTGGATTTTTCAAAACTCCATGGACATGCAGAAGAGAAATGCTATCCCCACTCGGACCAAGACATAACTTTTACCAAAAGAAAAGTTGATTGTGATCTTTTTGTTCAAATAACAATTAAGGTGAAGCAGGGTCAGGAACAACGAATCTCTTTATGATAAACAGATCCATTTTGCAAGCTCGTTATTACGGGTAGTTCCTACAAAGGATCGGACTAATGACGTATACAATACTTGAATTCTCGATGTAGATGCTACATAGTTGGTTCTCATCCTTCAGAGACTACGAATGTAATAGGAGCATCCGTCGACAAAAAGATCGCCCTAAGATGATCATCCCATGGCTATTGAGAACGAATCAAATCAGATGGTTCTATTTCTCAATCTTTCTGACTTGCTCCTACGGAACCCGGGTCGAAAAGATTGAAAAAAAATCAGTCATTCACAACCACTGATGAAGGATTCCTCGAAAAGTTAAGGATTAGTATAGTAATCCTTTTTAGAAATCGAATGGATTCGGTCTTATACATACGCGAGGAAGGTAATCAAAAAAGAAAGAAGAACTCATCTTCTTTCTTTTATCACTTAGGAGCCGTGCGAGATGAAAGTCTCATGCACGGTTTTGAATGAGAGAAAGAAGTGAGGAATCCTCTTTTCGACTCTGACTCTCCCACTCCAGTCGTTGCTTTTCTTTCTGTTACTTCGAAAGTAGCTGCTTCAGCTTTAGCCACTCGAATTTTCGATATTCCTTTCTATTTCTCATCGAACGAATGGCATCTTCTTCTTGAAATCCTAGCTATTCTTAGCATGATATTGGGGAATCTCATTGCTATTACTCAAACAAGCATGAAACGTATGCTTGCATATTCGTCCATAGGTCAAATCGGATATGTAATTATTGGAATAATTGTTGGAGACTCAAATGATGGATATGCAAGCATGATAACTTATATGCTGTTCTATATCTCCATGAATCTAGGAACTTTTGCTCGCATTGTATCATTTGGTCCACGTACCGGAACTGATAACATTCGGGATTATGCAGGATTATACACGAAAGATCCTTTTTTGGCTCTCTCTTCAGCCCTATGTCTCCTATCCCTAGGAGGTATTCCTCCATTAGCAGGTTTTTTCGGAAAACTCCATCTATTCTGGTGTGGATGGCAGGCGGGCCTATATTTCTTGGTTTCGATAGGACTCCTTACGAGCGTTGTTTCTATCTACTATTATCTAAAAATAATCAAGTTATTAATGACTGGACGAAACAAAGAAATAACCCCTCACGTGCGAAATTATAGAAGATCTCCTTTAAGATCAAACAATTCCATCGAATTGAGTATGATTGTATGTGTAATAGCATCTACTATACCAGGAATATCAATGAACCCAATTATTGCAATTGCTCAGGATACCTTCTTTTAACTTCTAGGGTCTATTTCTTAGTTCAAGATCCCTCTTACTAACTGGAATAAAAGAATTAGTAGATCTTTTCCGCCCAAAATGGGAATGGGCTGGGGTTATGAACTTATAATCATGGAATCAACTCGATCATCAGATTATAAGTTCATTCCATACCGGACCAGGCCGGAAGGAATAGGGTTATGTACATTCTCGTTATGAGAAGGGTCGAACATATGTAAATAGATACTATGGATCCCTACGTCGTTACATTCCATTTAGGTTAGGAATAGGCGTAATCGGACCTGCTTTTTACATATCTATCGTTTTGGGTACCATATTCACTTCGTTTGGGCTTCTATTGAATCGAGAAATAGGTTTGATTGTACATCTTTTATAAGGCATCCTCCGGATAATTCAAATCCAAGCAATTTGATGTCCGACTCGGGCCTATATGACATGACCGATCGATAGAAATACTCCAAAACTCCATCTTTGTCATATATTCCATATATCACACTAGATAGATATCATATTCGTGGAATACGATTCACTTTCAAGATGCCTTGATGGTGAAATGGTAGACACGCGAGACTCAAAATCTCGTGCTAAAGAGCGTGGAGGTTCGAGTCCTCTTCAAGGCATTGAGAATGCTCATTGAATGAGCAATTCAATAACAGAAACAGATCTCGGATCTAATCGATATTGGCAAGTTTCATACGAAGTATTCCGGCGATCCCCACGATCCGAGTCCGAGCTGTTGGAATTGGAATAGGTTCGGCAGCGGATCACGAAATCTTGGCGATCTTCTCTATCTAATCAATGGAGGAGTCCTTTTTGAAATGGTCCGTCCCGCACCCACCCCCGAGTATATGATTCAACAGGAATCACACAAGGGTAGATTGATACGATAGAAACTTCTGGTAAAATGCCCCACCGTAACCCAGCAGATAGAGTACATTACATAGTAAGTTTTAGGGATTGCCACTTATCCATTCAGTGACTTTGGCACTGGACGTTCCCAAAATGGGTACTATCGGATCGGGTGAATTAGATAATAGACGTCTGTTGGCATTCCAGCCTTCCTTCTCCTTCCAGGGCCTATCCGAAAGAGAATTCAGCGCCTCTTGGTCGTGAATATCTGAATAGGACGAACCGGCCTACGTTGATATCTTTGCTTTGCTTCGGAACAAAACAATTAGAATTAGGCTCGGTCAACTGGAATGTGTATTATCCATATAGGAGATATTCCAATTGAGAAGATCTATCGACCTGAGACGAAGAGAAAGGTCTATCTATTTGATTTAGTTATTCAGTTAAACCAATGATTCGTTATTGGAGCAGATAGCAACAACCATTTCATCGGACATGCGTATTTTTTCTTTTCCAATAGATTTATTTCATTAATGGAAATTGTTTGATGTAGTGAGTAATAGGTTCTGGTTGTTCGCCGTTCAAGAATTCTTGTTTAGGCAGTTCATACCATCCATACATAGTTTTTTGATCTAAGATTTCAATTGTTCCATGTTTCAGCAGTAGCATATTGTTCCGTGGAGCTAAGGTCCAAAATATGGAATAAACGAGTGTTTCCACGACTCTACCACCCAGTCAATTCCACTTAATCCCTATTTCATGGCCACATATCTTTTCTTTCCGGCTAAGGAATGGGAAATCTTTCTCCTGTTACATGAATCAAATGTTTCATTTCATCCGGGAAAAGCCATCTCTTTCTCAACAATGTCTTTGCCATTTGATCCAATAGCGTTCCGTTAGATAGGAACAGATTTGATAAATACTGATAACTCTCGGATGGCGTATTAGAACGGAAAGATCCATTAGATAATGAACTATTGGTGCTAAGCCATCTCTGGCGATGAATCAACAATTCGAAGTGCTTTTCTTGCGTATTCTTGATCAACCAGCGTTCATATATAGATGTAGGAGAATGTGTTTGGGAAGTAATAAGCCCCTTTGACATCTCTTCATCTGCAAAGAATTCTCGACGTGCAAACACAGAGACAAAGGGCTGATCTTTGAATAGGAAAAAGAATGGATCTGCGGGGTCCCAAATGAATTGGCTTATTTGAAAAAACCCTTGTTCTTTGGAGGATCTATCTCGTGTCTGGTACTGCATGGTTCCACTCTGCAAGAACTCCAAATCATTCTCTTGAAGCTCATCCTCTTTATGAGAAATGATCTGCTTGCCCCGAAATGACCTGGACCGATAGGGAAATCTCGATTCATTGGGCCTTTCGATACAATCAAATAGATTGCCACAAGGGCGCCATATTCTAGGAGCCCAAACTATGTGATTGAATAAATCCTCCTCTATCTGTTGCGGGTCGAGGGTTCCTTCTCCTTCCCCTTCTTCAAACTCCGATTCGTATTTTTCATATAGAAATCTCTGATCAACGATAGAACAAGATCCATTTTGCATCATATCTAACGGATTCCTTGGTTCGGACCGAAGAAGCAATGTCACTCGATCATTATCAAACTGACTGCAATCTTTTTCTGTCCGTGAGGATCCCACCAGAGCGCCTTCTAATAGGCCATGAACTAGATCAGAATCATTCTCAACGAATCCATAAGAAGTGATCCAATTTTTTTCATCGGGTCCGGGTGGAGACCAAAGATCTTGAGCGACCGATCCGGCAGAACAACTCAAAAGATAAAGAAGTGTCGTTAATTTCTTTATGCTCGTTCCAAGTTCGAAGTACCATTTGTACAAATAAGAATCCCCTTCCTTACATGATTTCTTCTTCATATAGGTAGATATAGGATCTATGGAGCAATTACTTAGAAGTACATTTTGTGCAAAGGACCTTCCTATCTGATAGAAAAGGATCCCATGATCCTGAACGGATCTTACCTGGGATCGCAAATCCCAAGTTTGTCTATGAAGAGCTGATCTAATTGTATTAGTGTCTATAATTGATTTCTTCTGTGTAATACTAATTGATAGGGCCTCATTGGTAAGTGCTACAAGATCTCGTGCATTGGAACCCATGGTTATGGACCCGAATCCGTTAGTATGGAACATCTTCTTTTCCAAGTGGAATCCCCTAGTATATGAAAGAATGAAAAAGTGCTTTCGTTGTTGTGGAATAAGAAGCCTTCGTATCTTAATGCATGTATTTGATTTATTCGGAGCTATTAGAGCGGGATCCACTTTTTGGGGAATATGAGTCGAAGCAATAACAAGAATATTTCTAGTGGAACATCTTTCACAATCTCTGGAGAGATGGTTCACTAATAGACCGAGGGATAAGTAATTCGACTCATTCACATACAGATCATGAATGTTTGGAATCCATATTATGCAAGGAGACATTGCTTTTGCTAATTCTAATTGAGGGGTGATATCAAACCGGTCCATTTTCGGCGTCATATACATAGTTAGCACATTCGTCATAGTTAGCAGCTCCGCATCAAGGTCATCATCAATATCGATATCATCACTATCACCAATATCGACATCGTCACTATCATCAATACTATTACTATCATCAAGATCGATATCGTCACTATCATCAATATCATCAATAAGATAACCTTTAGGCTTGTCATCCAGGAACTTGTTCGGAGATACCGTAATGGAAGGAAGGTAGGAGTTTGTCGCTAGGTATTTGACCAAATAGGATCGTCCAGTTCCTATAGAACCTATCACTAAAATACCCCTAGAAGGGGATAGGTCTAAGCGGAGCGAAAAGGGTTTTCCATGAGATGGGAAATGAGAACTATTAGCCCCACACGAGGTTTGTGAATAAGTGATTGTCTGATAATGAGCAAGGAATATTCGTCTTTCTGCTAAACAGGATCTATTGAACTCAGAATTCATTAGATACTTTTTATGAATGTCAACTAAGTATCGTAAGTAAATTGATCCCGGTTGTTCAATCATTTGATAACCAGAGTCATTCTTTGAGAAAGGATCACTATGAGTCAGACTCCATAGAATTTGATCAATCCTTTTTTCTGTCGTTAAGGCGGAGAACTGAACCAAGAATTCTCTTTCTTCATCATCAATCAAATCACTGTTCGCGACCCAGGATTCTATTTTCCCATCAATCCAATCGCTGTTCACGTTTTTTCTTTTTCTTATCAATGAATAGATCTCTTTACTCGTACGACTTAAACGTCTCGTATTTATCGAAAAAGTGATTGGATTGACGGGATTTGGTATGATACTTATGAGATCGATGATATCGATGAGATTGATATTCAAATCTTTCTTCTTAGAACGTATTGATTTGACCCCATAAGCGGGACCGCCACCCAATAGCATGTTGCCGCCAGAATCAGAACCCCGTATTTCTTCCGGAGAATCTCCTAATTGTTCCAGAGCAACTAGAAAGAGATTCTTTAACCAGAAAGAATTCAGTTCAGGTGGAGGATAACTATCCAGAAGTTTTCGCAACTCCATCATGTATGATGGAATCATCAAAGATTTGATCTTTTCTAACTCTGTATGTAACTCACTAGAGACTCGGGAAACAAAGAGAAGATGTGTACGAACGAGATATCCAGCAACAAGAAGAAGGAAAAGGCTTGAATAGAAGAACTCTCGAGGATTTGGTGATCTCAGATGTGTCCATATCAATGGAACGGGTGACTCATTATTTCGATGAATCATTTCTTCGGACAGAAGAAGATTCTGTAAACATTTACTCGAAATCTCACTTATCAGATTCCATTGTGGAAGAATCGCCCGCAATTTTTTCTGAGGAATTGACCATGCCGATCCATGCATAATATCATGAAAAATGGATACAAATTTGTGACTGCTACTTAGTATCGGCAATGGGTCTGAAAAAGTATCTAAAAGGATGAAATTTATATATTTGCACCCTGTCGAAGTAAGGAACCATGGCATATATGTTTGGAACAGATTCCATTTTGAGATATTTGAAAAAGCACTATCTCGTTGAAAGGTTCTATACATCTGCCGTTTCTCAACGCATTTATTTAGACAAAGATTCCGTTTTTTCCTCTTTCCGGATGGTAAATATTTCTCAGAACATGGAGTGTGAATCAAACCCATGTTTGAATTGAAACTGAGATACTGATGCAAGTTCTTCCCTTCTGAATCAGATAGATTCAGATCTGAAAGAGGCTGACAATAAGTTCCTTCAAAATTGACTCTTTGTTCCTCTGTCAGAGGTGTTCCAGAAATGTCTGCGATCGAGTAAATAGCTCTACGAACGAATGGATCGGATCGAGTTGGAAAATGGAAAGATTTGTACAAGTTATACGTTTCGTCACCACTTTGTGGAAAATCGTTAGGTATGAATATGTCAGATACCTGTGACTCAATTGGCGAAGGTGAAATAGTATCTCTCTCCAAAAAAACATGTTTTTTTTTACCGACGCACAAAGAAAATATCTTGTTGCGAATGAACGAGATATTGAGGAATTGTCCATATGTAAGATCATAATTATTGATACGGGTCTTTTCCGCATAAAAAGGGAATCTTTTGTTACAATAGAACCAGAAGTGATGTGGATTATTCAAGAATCGAAGTTGATTTGCTTTATAAAAAGAAGATATCAATGAACTCCTATGAAAGGGTTTCACGGGATTCAGCCAATTGTCTCGATCGTGGGATATCATTGAGAAATAGGAATCCGTGTTCTCAAAGGATTTCCCGCGATTATTCCTAGTATGGAATGAGTCAATCATCCACTTTGGTATCTTATTGAACCAAAATCGTGCTATTGTTCCTCCATTGATCAATAATTTCGATCTTTGGGAAGTATCATGATCATCTAATAAGAAAGGTTTCAATTTGTTCAAATGAACGATTTGAACACCTATTGATTCTAACAACTGATTGCAGAGTTGATCATTCGGACCTTTCAATTCATAGATGTGGATCTCGGACCTATGAATGGGGATATTCCCGATACTCACAAAGAAAAAAGGAAGTGACTTAGACAAAAAGAGAAGTGACTTGGACAAAAAGAAACGAAGTGACTTAGACAAATCTTGTTTGTCGATAACCTCGGACCAATCAATCGAATGTTGATTAATACGTAATCGATCGAACACTACTTGAAAACGGTTCTTCTGTTCAGAAACGAAATGTTCCAAATGTTCTTGGAAATTCTTGCTCCCATTGGACCATTTGTATCTATATGCATTAGGATCCCGATTCATGGATCTCTCGGTTCGAGAAATAAGAGGATCGAACCATTTCTTCTGACTCTTTTTCAAATTCGATAAATGTTGGTTGATCGTATATTTCATTATAGTTATATGATTCAGAGTATCATTTCCTATTTGATCCCTTTGAATTCCATATTCGAAGTTGCGATCGGATCTATTCATTAAAAAGAATCTCTTCGATACATTTCTTATGTACCCATAGGTGCTATATTGGATTTGAATCAGATTTCGGATCAATCTATATTGATTGACTGCCTCCATTATGTTGTTGCTAGCAAATACCACTATTTTTGGATCTTCCAAACCATTCCTGCAGGAGATCCGGACCGATTTTGTTCTGATCCTTCGATAAAAAGATTCATTCTCTTCATAAAAAATATGAGGTAGAACCAATAAAGATTTCTTTTTCGATTCATCCCTGGAGTTGAATACCTCATTCAATAATTTTTTTTGATCCAATCCGTAGGAATCAATAGAAAAGGCAAATCCCTTATGATACATCAGATCGGGCTCGGTTATTGATAGAGTGAATAGATCTGCCCTTTCTTGAAATCTCTCTTCTGATTCAAAATCGTGGTGTAACGTGTATCCACCTTTGTTCCGGCCATGGAATAGGTGGAATAAATCACAAAATGGATTTTTGTTCAAGAATGAAATCTTATTGGAACTGTCCATATCCGGTTCATCCTTCGGAACCATATCACATCCCGGATCTGATGAAATAGGATGAATTGAGACGGTATTTTGTAAATACGTAATTATCTTGAATATATCAACCATTTCTTTATTTTCCGATCGCCTGGAAGGGACAAAAGAAACATCTTGTTGTTTCTTCAACAATTTCTGATCTCTAGTGGACCTCTCAGTAGCATTCGACCCCAGATGAAGTTCTGACCATCTGTCAGAGAAAAAAGAACGAATTGATCTTGTAGGATTCCCAATAAATTCTTCGATTTCTTCCGGAAACAGATGATTATTCATCTGCTTCTCACGTTCCGTGAATAGCCGGGACATTGAGAAATATCCAGAAAGGCATTTCGGGAATCGATCTGATTCTATCTCTGTTCGTTCCGTTTGAAGAAAGGAAGGATCCCAAAGAATCGATCTTTCTTTTAGTTGCTCAATTTCTGTTTGATGTATCAATGTGTGATATTCCGAATCCTCATTACTAATGGAATTGAAATGATCTCTGGATTGATCAGAAGATCCTTTCAATTGGCTAGAATCCGTTACTTTAACGAAAATAGATCTTGTGGAATCGTATTGAATATTTGACGATACATTCCGTACCTTGCTAAAAAACCTATCCTTGTTTACCAACCACATACTGCCTAACCAAATCAAATTCTCTCTCGATACGTTCCTCAAAAAATCCGATTCGTGCTGATTCTTCCCCCAACTAACGAAGAGATCCTGGTGGAATTGCCACATATGAAATTGAGCGCAATTTTGCAAAGAAATACCCCACTTGTTTTTGTTTCCCGAGAAGAGACGGGGAACATGCTCAATATCATTTGATTGAATAGTTGCCTCAGCTCCTTGTTGTTTGAAGAAACCCTCCACTTCAATTGGTCTTTTTTCACGAAAAGCAGACATGAGATAACAAATCAAGTGTTTCACTAAGATTTCGAATAGCTGTCCCGAATTCAAGTTGATTATGTTTTGCTTCTTCCCCGGAGAAAGACGATCAAACAATTCCAAATCATGGTCCTTGCGGATCGGATCATCCGTATCCGTATAGGATACAAAAAGAAACTCCAGATATTTGATATCTTTCTCTTTGAATGAGATCTCAATTCCAGCTACTGTTTCATTAGATATCTTACAACTAGAATCCCTCTTTTTTCCGATCCGGTTCCTCCACCACCGCGAACCCCAGTTAGATTCAGGCATGATACACTTTTTAGTTATTGGGAGAAGCCAAGTACTCTCTTTCGGATCCATGAAACAACTCTCAGAGATCTTTTTCCCTTTTGGAAGATACAGGAGCGAAACAATCAACCTATTGATATTGGAAGACAAAAAAGATTCTTCCAATGTATCATTTCTGGGCCCAATGGAATTCATAGGTATAGGAAGAAGCCTCATCAAATAGAGATTTTTTCTTTCGACCATATTTCGATTGTTAATACGATATATAAGGACCGCTACTACAAGCAGTACTACACCTTTGATCGTGAAATATCGATTGCTTGTTGAACTCTGCGAATCGCATGAAAGTAGGATACTCCAAATTCGGGGGTCAAAGAGTTTCATAAAACGTTCTTGGTGGAAAAAAATGTGAGTGAAAGATCCCACTAAATTCAATTTTGTCCATGAATCTAAGAAATAGTGAGAATTCTTGATCTCTCTCAATATCTCTCTCAATTCGAAGATCCAGGATTTGAGTTGATGTCCTTTCATTGATTCCTCCTAAAGATTTCATTTCAATTGGAATTTGCTTATTCGTGATGATACTTATCTTATGATGATCCTTGTGAAATTAAGCATCCATGGCTGAATGGTTAAAGCGCCCAACTCATAATTGGCAAATTCGTAGGTTCAATTCCTGCTGGATGCACGCCAATTGGAATGTTTAATAAGTCTATTGGAATTGGCTCTGTATCAATGGAATCTCATCATCCATACATAACGAATTGGTATGGTATATTCATACCATAACATATGAACAGTAAGAACTAGAATTCTTATCGATACTGGAACTCATAGGGAAGAAAATGGATTTATGGATGGAATCAAATATGCAGTATTTACAGAAAAAAGTATTCGGTTATTGGGGAACAATCAATATACTTCTAATGTCGAATCAGGATCAACTAGGGCAGAAATAAAGCATTGGATCGAACTCTTCTTTGGTGTCAAGGTAATAGCTATGAATAGTCATCGACTCCCGGTCCCGGGAAAGGGTAGAAGAATGGGACCTCTTATGGGACATAGAATGCATTACAGACGTATGATCATTACGCTTCAACCGGGTTATTCTATTCCACCTCTTATAGAGAAAAGGACTTAAATCAAAATACTTAATAACACGGCGATACATTTATACAAAACTTCTACCCCGAGCACACGCAATGGAGCCGTAGACAGTCAAGTGAAATCCAATCCACGAAAGAATTTGATCTATGGACAGCATCGTTGTGGTAAAGGTCGTAATGCCAGAGGAATCATTACCGCAGGGCATAGAGGGGGGGGTCATAAGCGTCTATACCGTAAAATCGATTTTCGACGGAATGAAAAAGACATATCTGGTAGAATCGTAACCATAGAATACGACCCTAATCGAAATGCATACATTTGTCTCATACACTATGGGGATGGTGAGAAGAGATATATTTTACATCCCAGAGGGGCTATAATTGGAGATACCATTGTTTCTGGTACAGAAGTTCCTATATCAATGGGAAATGCCCTACCTTTGAGTGCGGTTTGAACCATTGATTTACGTAATTGGAAGTAACCAATTAGGTTTACGACGAAACCTAGAAATCGATCACTGATCCAATTTGAGCGGGATAGACCTCAACAGAAAACTGAAGAGTAACGGCAGCAGGTGATTGAGTTCAGTGGTTCCTCATATAAAATGATTGACTCTAGAGATATGGTAATATGGAGAAGACTAAATTGTTTGAAGCACGGACAGAACCGGAAGCGCCCCTTGTTTCAAAGAGAGGGGGACGGGTTATTCACATTTCATTTGATGGTCAGAGGCAAATTGAAAGCTAAGCAATGGTAATTCTAAAGATCCCCCGGGGGAAGAGATGTCTCCTACGTTACCCGTAATATGTGGAAGTGTCGACGTAATTTCATAGAGTCATTCGGTCTGAGTGCTACATGAAGAACATAAGCCAGATGACGGAATGGGGAGACCTAGGATGTATAAAATCGTAGGATGAGTGATTCGACAGATTTGGATTCCTATATATCTACTCGTGTGGTACTTCATCATACGATTCATATAAGATCCACCTGTCTAGATATCATCATATACATCCAGAAAGCCGTATGCTTTGGAAGAAGCTTGTACAGTTTGGGAAGGGGTTTTTATTGATCAAAAAGAAGAATCTACTTCAACCGATATGCCCTTAGGCACGGCCATACATAATATAGAAATAACACTTGGAAAGGGTGGACAATTAGCTAGAGCAGCAGGTGCTGTAGCGAAACTGATTGCAAAAGAGGGTAAATCGGCCACATTAAGATTACCATCTGGGGAGGTTCGTTTGATATCCAAAAACTGCTCAGCAACAGTCGGACAAGTGGGTAATGTTGGGGTGAACCAGAAAATTTTGGGTAGAGCCGGATCTAAATGTTGGCTAGGTAAGCGTCCTGTAGTAAGAGGAGTAGTTATGAACCCTGTAGACCATCCCCATGGGGGTGGTGAAGGGAGGGCCCCAATTGGTAGAAAAAAACCCACAACCCCTTGGGGTTATCCCGCGCTTGGAAGAAGAAGTAGGAAAAAGAAGAAATATAGTGATAGTTTCATTCTTCGTCGTCGTAAGTAAATAGAACAAGTCG
>Ananas_comosus_cp
CCCAATATCTTGTTTAGCAAGATATTGGGTATTTTTCCTTCAGCAATTCATATACATTAAGACTTCTGTCTTATCCATTTGTAGATGGAGCTTCAACAGCAGCTAGGTCTAGAGGGAAGTTGTGAGCATTACGTTCATGCATTACTTCCATACCAAGGTTAGCACGATTGATGATATCAGCCCAAGTGTTAATAACACGACCCTGACTGTCAACTACTGATTGGTTGAAATTGAAACCATTTAGGTTGAAAGCCATAGTACTAATACCTAAAGAAGTGAACCAGATACCTACTACAGGCCAAGCAGCCAAGAAGAAATGTAAAGAACGAGAATTGTTGAAACTAGCATATTGGAAGATTAATCGGCCAAAATAACCATGAGCAGCTACAATATTATAAGTTTCTCCCTCTTGACCGAATCTGTAACCTTCATTAGCAGACTCGTTTTCAGTGGTTTCCCTGATCAAACTAGAGGTTACCAAGGAACCATGCATAGCACTGAATAGGGAGCCGCCGAATACACCAGCTACACCTAACATGTGAAATGGATGCATAAGGATGTTGTGCTCTGCCTGGAATACAATCATAAAGTTGAAAGTACCAGAGATTCCTAAAGGCATACCATCAGAGAAACTTCCTTGACCAATAGGGTAGATCAAGAAAACAGCAGTAGCAGCTGCAACAGGAGCTGAATATGCAACAGCAATCCAAGGACGCATACCCAGACGGAAACTAAGTTCCCACTCACGACCCATGTAACAAGCTACACCAAGTAAGAAGTGTAGAACAATTAGCTCATAAGGACCGCCATTGTATAACCACTCATCAACAGATGCTGCTTCCCAGATTGGGTAAAAATGCAAACCTATAGCTGCAGAAGTCGGAATAATGGCACCAGAGATAATATTGTTTCCATAAAGTAAAGAACCAGAAACAGGTTCGCGAATACCATCAATATCTACTGGAGGAGCAGCAATGAAGGCGATAATAAATACAGAAGTTGCGGTCAATAAGGTAGGGATCATCAAAACACCGAACCATCCAATGTAAAGACGATTTTCAGTGCTGGTTATCCAGTTGCAGAAGCGACCCCATAGGCTTGTACTTTCGCGTCTCTCTAAAATTGCAGTCATGATAAGATCTTGGTTTATTCAATTTTCAAGGACTCCCAAGCACACGTATTAACTATAACTAGATAGAGATGTGATAGATAATAGAAGGCTTGTTATTTAACAGTATAACATGGCTTATACACCAATGTCAACCAATCTTAACAACTATATATCTATATGATTAAATCCAGCAAAAGAATTTGTAAATGAAATGAGTTCAAATAGAAAAAGAAAGATTTTTTTCTATTTTCCATATGGGTTGCCCGGGACTCGAACCCGGAACTAGTCGGATGGAGTAGATAATTTTTCCTTGTTGCAATAAAGGAAAAAGATCCCTCCCCAAACCGTGCTTGCATTTTTCATTGCACACGACTTTCCCTATGTATACATATCAAATTTACATCCCGAGAAGAAAGTCTACGAATTTTGACTACTCAGTTGATTCAACCACTAAACCACTTCATGAGCATTTCAGAATAGAGATTTTGGAATTTTTTCTGTCTTGATATTTAGAGATCTATTCTCTATATGGGTCTCATGACCAATTATCAATGATTCACCAGGTTATTGATACGGATAATATCCAAATACCAAATACGTTCTCGACGTGATCCATGTAAAGAAAAAGGGGTTGGTTTGGGGAAGATCAAAGAAAGAACTTGTTCTTCTTCCGTAAAAAATTCTTCTAATAATGCCGAACCTAATCTCCGCAAAAAAGAGCGTACCGTACTCTTATGTTTACGAGCTAAAGTTCTAGCACACGAAAGTCTAAGTATATACTTTATTCGATACAAACTCCGTTTTTCGGAGGATCCACTATGATAATGAGAAAGATTTCTACATATCCGACCAAATCGATCAATAATATCACAATCTGATAAATCGGTCCAGATCGGCTTACTAATAGGATGTCCCGATACGGTACAAAATTTAGCTTTAGACAATGATCCAATGAGAGGAATAACTGGGACTATGGTATCGAATTTCTTAATACCAGTTTCTATTAGAAATGAATTCTCCAACATTTGATTCCTTACCACCAAAGGATTTCTTAGTACACTTGAAAGATAACCCAGAAAATAGAAGGAATAGTTTGATAATTGGTTTATATGAATCCTGTGTGGTTGAGACCAAAAATGAAAATAATATTGCCAGAGATTGACAAGGTAACATTTCCACTTCTTCATCAAAAGATGAGTCCCTTTTGAAGCCAGAATTGCTTTTCCTTGATATCGAACATAATGCATGAAAGGATCCGTGAAGAACCATAAAGTTTTCTGAAAATAATTACGGTACACTACTATAAGATGTTCTATTTTTCCATAGAACTGTATTCGCTCAAGAAAGGTTCCAGAAGATGTTAATCGTAAATAAGAAGATTGTTTACGAAGAAAAACGAATACAAATTCGCATTCAGATACATAAGAATTATATAGGAACCAAAATAGTCTTTTATTTTCTTTTGAAAAAACGTAAATTGATTTCTTCGGAGTAATGAGACTATTCCAATTATGATATTCGTGGAGAAAGAATCGCAATAAATGCAAAGATGGAACATCTTGGATCCGGCATTGAAGGATTTGAACCAAGATTTCCAAATGGATAGGATAGGGTATTAGTATATCTGACACATAATTTAAATGTGATAATTTGTCCTCTAAAAAGGGAAATATTGAATGAATAGATCGTAAATTCTGACATTTTGGTATTTCTTTTTCTTCGGGAAAAGATACTAATCGCAGCGAGAATGGAATTTCCACAATGATCGCAAAACCTTCTGATATCATCTGAGAAAAAAAATGAGAATAAAAATAAGTGTTGTGCCCAACGAATCGATTTTGGTTAGAATAATTAACCGAATTAATCAAATAATTCTGTTGATACATTCGAATAATTAAACGTTTCACAAGTACTGAACTAGATTTTTTGTCATAACCAATAATTTCCACGGGTTCGTAAAAAATCGAATCATTTAAACCATGATCATGAGCAAACGCGTAAATATACTCCTGAAAAAGAAGCGGATATAGGAAGTGTTGTTGCCGAGATCTATCTTTTTCTAAATATCCTTGTAATTCTTCCATTTACATTTCTACTTGAGCCAGAGGCAGGAGGTTTTTCTTGGTTTATCAAATGATACATACATAGTGCAATATGGTCAGAACAGGGTATTATGTATTGTATTATGTATATACTATAGTAAGAAAAAAATATATACCCCGGAAACAAAACAGGGAGTCCAATCAACAGATCTTTTTACCTTCCTTTTCTATCCAATTGGTTTATGTTCGTTATAATTACAACAGGAGAAAAAATCCTTTATTTTTGCAACCCAATTGCTCTTTTGACTTTGGAATAAATTCTCTTTATCAATATACTGTTTCTTCTACACATCCGCCTACAATCCATAATAAAGAATAATTAGGATTCTGAAAAAAAAAGAAAAAATCAATGGTTCACTCACAGGAGAACCCACTCTTTCCCGCATTAGGCACTAATTCATTTTTAACGTCTAATTAGATCGGGTAATCATTCCAATTAAGAACATAAGCTCGTTGCTTTTTATTTTACCAAAATTGGAGCCATAGAGCTCTATCCATTTATTCACTAGACCCAATTTGTCCCCTTCCTAAAATCAAAACAATCTTTTGGAACTGTAACGATCCGGTAAGGATAAACTCAAAGTTCTACTTTAACTTTGACTTTCATTTCAAATTAAATAAATTAATAAAATCAAAATTAAATAAAATAATAAATTAATAAAATAAGAAATTGATTTTATTACGACATGCTGTTTTTTCCATTCATTACCCTTGAGGATCAGTCGTGGTCTTATAGACTATACCAATAGTCTGGACGAATTCGTTGCTTCATCCAAATGTGTAAAAGATCATAGTCGCACTTAAAAGCCGAGTACTCTACCGTTGAGTTAGCAACCCGGATAAATAGGATATGTAGATACGATCGAAATACAAAAATCAATAGAATTGCACCGCACGACCCTATCAAAACATTGAACTAGCAACACATCGAAAAGAAAGATTTTCTGATCAATTATAAACACAAAATACCAAAATGAGCAGATCGGATTAAAAATATTCCCAATCGAAATGTAAAAATTATGACAGACCACCCATTTTTTATCAAATTCTTTTTGGATTTTACTTAAGAAAATACATCTTGTATGAGAGTAAATGCAGCAAGGCAAACCCATCATTTGAGTGAAGGAAACAAAAAAACCAATATGGGGTGGGGATAAACAGCCCTCTTTATCTACGATCGAATTATATTTGTTCGATACACCATTGTCAATATAAATGCAATGTTGAGAAAATAAATCAAGTAAATAAAATAAAGACTTGTGTTGGATTGGCACAACATAAACATAAATAAGAAATTGAAATGGAAAAAATTAAGGAAAAGGTAAAGAAAAAATCCCCGGTTTATTCAATCAATAAAAGTACGATAAGCAAGCTTAACCCCTTGTTTGTTGTTAAATTCAATTCCCCCACCAAAATATGAATAAAGCAAGAAAAAGGCAAATGGTGTGTAAATATAAATAATTACACAAGGATAGATACTAGTTACCCTTCCCTACTTTATTTTATTTATTTATTTTGTTTTTTACTTTAATTAACTCGAAGTTCTTTCTTTAAAGAATTCTGCCTTCCTTAAAATATCATAAACAGTTCCTGTAGGTTGAGCACCTTTTTCAAAGAAATATAGAATAGCAGGAACGTTTAAATAAGTTTGATTCTTTATCGGATCGTAAAAACCCACTTTTCGAAGATCTCTTCCTTCTCTTCTGGATCGAACATCAATTGCAACGATTCGATAGATGGCTCATTGGGATAGATGTAAATAAACAACGCCCCCCCTAGAAACGTATAGGAGGTTTTTTCCTCATACGGCTCGAGAAAAATGATTCTAATTTCTGTATATAATAGCAAGTGGATCCATAAAATCATGAATTTGACTATGATTTGAATTTAGTACTTTTTTCTTCTTCCTTACAGAAAAAGGAAGAAATCTCATTCATACTCATAACTCAAGTTGGGTAATTCTGACAAGAAAATCCTTAGACATTTATTGAGCCGTCTCTAAACTCTTTTGTTTGTCTCATTTCGAATCTATTTTTATTCCTCAGTCTGATCCAATTGTTGAGACAATTGAAAATAGTGTTTCCTTGTTTCGGAATCCTTTATCTTCGCTTTGTGAAATCATTGGGTTTAGACATTACCTCGGGGATCCTTATTCCTTTCAAAATGGCAGCAACATACCTTTTTTTGTTATTTCTTTCTATATAAATAGAATACGAACGATTGATTCCCTTGTGATACACTTTTCATCGAAATAGTTTTACCAATTTCGAAAAATTGGACTTTGCAAACTTGTTCTGAATTTGAACCTTTCAATTTAGAATTTATATATAGTGAGGATATACTTACAAAGTTGGTCTAACTTATTGATTTTCACTAACCCTAGATTCTTTCCCTTGAAAAATGAATCAATCTTTTCTTCTCGAGCTTCATAATGTACTATTTACTTATAACCCAACACAAATTAGGTTCCGGGCAGAACAAACTATGTCGAGCCAAGAGCATCTTCATTACTATAGAAGACGGCGGATGTCAAAATCCACAGCCGATCATGTCCTTCAAGTCGCACGTTGCTTTCTACCACATCGTTTCAAACGAAGTTTTACCATAACATTCCTCTAATTGAAATTTCAAAGCGGTATGGAATTGATTCAATATAAAATCATGAATAGTCATTGGTTCAACCGGTATATAATAGTCCATACTTTCTATCTACGGTACGGATAAATAAGTATTTATCCGGATAAGGGTCAGCAAGGATCGAATTTATTTAATTTAACCCCATATTCTATCATATGAATGAAAATATTTATTTATATTTATAAATAAGACGAATAAACGAGTTTGCTTAAGACTTATTATTTACATCTTCAACAGATTGTTCGAGACGATCAATCATGAAGGATCCAGTTTTCTCGAACAAATAAACTATAAACCTCCAAAAGAGGTTTCTATAGTAGAATACTAATGATTTCCAATCCCGAAATCAAATCAATTAGTAACCAAAAAAGCTATTCCAATGACCCGAAAAAGTCGAAATTTTGATAATATAGATTTCTCATACTTCTTCCAGTACCAATTCCGGTACCAATCAAAAAAAAATGAAGTAAAAAAGAAAAACGATCTCGTGTAAGGTAAAATTGGGTTCCTTACATTATTGTTATTCTTTCTTTCATCTGAAAGAGAAAATCTGAATCAAGAATCAGAGAAGTATGATCTTTTCGGATCCATCATATACAACTAAGAGTTCTTACCTTAGCCGGGGTAATTCTAATTATAGATATTTTAAAAATCACAGATCCTTTTCACTTAACCGAAAAGCCCTTGTTACTGAAATACAACAATACAATAAAAATACATAATATATATCATATAGGCATAGGCCTTGTTTTTTATACAGATTTTGTTTTACTTCTTCAAGAATTTTTCGATCAATTCTAAAGTCAAGTAGATGGAATATACGAATTTCTCCCCAATCACTACATTACATTGATTTACAATGGTTCATTTGAACCAGCTAATATCTAAGATACAAAAAAATAAGGTCCAGATCAATCCGTTTTTCCTATTTTTTTTTCCGCGCAAACCCAACTTTAATTAGAAGTTTTAAGACCTGTGATGAAATTCAAAACTCCCCACTCTTTAATCTCTACATTCTATGTGGAATTGGGCGGGATACCATTTATTTTCTTTTTATTGACTATAGAGAGGTCTTTCTCTCACATTGTGATTCAGAATGCATCATGTGATAATTCCCATTTCATAGGTATTAGATATGGGACATAAAGTTTCTCTAAGGAACTAACTTCAAAATGAATATGAAATGAATATGAGTAGTACGAGCATATCCTGAATGTTTATGATATAATAGACCAAAAATCTCTTTTTTGAATGAAAATAAAGATATTGAATTTTACCCACATTTGACACTTGATTCCGTTTGTGAGAAACCAAACGAATTCTCAGATATGATTCTTAGAACCATTCTGAAAATTAATAAGAAAAGATTTTTCCCTTTAACAAATTCTTGTTTCATGTGGAATGCAGTGTGATCCCATCTTTCGTTTCATGAAGGACGATCTGGGACGGAAGGATTCGAACCTCCGAATAACGGGACCAAAACCCGCTGCCTTACCGCTTGGCCACGCCCCATTTTGATTTCTATTCGATACTAATCAACACTAATATTGGTATTGGTTATTCGTCAATCTCAACCCAAATACATAAAAACATATGGGATATTTTGTTGCTAGGATTCAAGACATGTAGATATAGAATCAAAAAAATTCATTGATCATTACATAGAATTCAATTAAGATATTGTATGAAAGTTGAATTCCTTATATTATCATTTTAGAATGATAATGGGGGGAGGGATTTTTTATTTGGGAGAGTCCGAACCGAAGAAAAAGGAGGATTTCTTGATCTGCCTTTTTCATTTTTCCCTTATAAAAATAACTCAAAATTATCTAATCCACAAGAACGAAATGCTTGTTATGCTTAATATCTTTAGTTTAATCGGTATCTGTCTTAATTCTGTCCTTTATTCGAGTAGTTTTTTCTTCGCCAAATTGCCCGAAGCTTATGCCATTTTCAATCCAATCGTAGATGTTATGCCTGTCATACCTGTACTCTTTTTTCTCTTAGCCTTTGTTTGGCAAGCCGCTGTAAGTTTTCGATGAAATCTTTAATACTCTGCTAAATTGATGATGTATTCGATAAAAAAATTCTAAAAATTGATAAGATCAGATAAGTCTTACATTACGAACCCTCGATTCAAAAATCTAAATTCTTGTATATTGAATGAATAACCGCAGCGATGAATTTGGATCAGCCTTTTCCCCGTTCTGACCTTCCAGTGAGTATGGACTATTAGGTACTCCACAATACCTAATTATTGATATGACAAGAAATTTCGGTTAACGAATGAATAAAAATCTTATTACAAATAAATTCGTTAAAATAAAATGACTTTTCAAGAAAAGACTTCATTTTATTTTTCATTTTTCGGGGTGTCAAAACAAATAAAATAAAATGGTATATGTGGTAAAAAATAGGTAATCTATTCCCCTTTTTCAAAAAAAAAAAATGATCTTGGAGATTGTGTAATGCTTACTCTCAAACTCTTTGTTTACACAGTAGTGATATTCTTTGTTTCCCTTTTTATCTTTGGATTCTTATCTAATGATCCAGGACGCAATCCTGGACGTGAGGAATAAAAAATTTCTAGTTTTTTTGCTTTTTTCTAAATTAATTCTTAATAATCTTATTTGTTTCATACATTTAACTATGATAAAATCAAGTTATGAGAATCTTTTCAAATTCGAAAATCCCAAGTGATCAGAGAAAGCGGAAAGAGAGGGATTCGAACCCTCGGTACAAATAATTCGTACAACGGATTAGCAATCCGCCGCTTTAGTCCACTCAGCCATCTCTCCTAATTCCAAATTGAAAATTTGTTATGTGATGTAACACGTGAAATAAAGATTGAGAAAAATCCACCTTCTTTTCTTTATTTTATTTTTTCATTTTATTTATTTATTTTTATTTAATCTTATTTAACTTTAATATTATTATTTAATTATTATTATTTATTTTATTACATTATTCTATTTTAATAATAGAATTTATTATTATATTATTAATATAGAAATTGGAAATATTCTAAAATATTCTAATAAATAATAGAAATTATTTAAATAGTTATTTAAATTTAAACTTAAACAAAGTATTTAATATTTAAATAAAATAAAAAGGAAGGTATATATTTATACTAAATAAAAATATATATATATATATAAATATATTATAGTATAAATTGTATAAGAAAATATGTATAAGAAAATAAATATAAGAAAAATAAGAAAAAGATAGAAAAAAGCAATTGATCAGGAATTTAATATAGATAATGACTCAAAATGGATCTCCTCAATAGAAAGAATATCTTAGTTCTTTGATTTTATACGAAAGGTTTATTCTCCCGGCCTGATCCGCTTAAGTACTGGCCGGGACATTTATTCTTTTATTCCAATGAATCCTTCATAGATCAAACGATTAAATTTGGAATTTATATCAATCAAAAATACTTGTTATTGAAGCAACAACAACAAGAGAAATTTCCATTATCATTCCTATGATCGAAGTCCCATTTATTATTATTTAATTTAATATTTCTTTTTTATTCTTCTTTTTTTTTATTGAAGATTCTTTTTTTCTTTTTCTCAGTTTATTACTTAATTTCTTACTGTTGTCAAGTAAGGAATAAAAAAACACATATGATAACATATCATATATATATACATTAAACAATATTAAATTACATTTAACAATTTTAAATATTTAAAATATTTCTATTCTAACATATTTCTATTCTAATAGAATAGAACTCAATATAACTCATTTACTTCTTCAAGAGACAAAATTGGAACAGTTGAGATTCAATTGACCCGAATTCATAAGATCTGGCACTGGCAGTTGAAAAGAAGGTGAAAAAAGGGGGGTCCATGTATACAGAATTTCGAATTTTTATAGTCTAGCTTCAATCACCCCTTCAGGCGGGAACCATTAGTTTAGTAATGACTTCCCAGCAAACGAAAAGCTTACCTTTTTATGTTATGCTATTTAAATTTAATTATGTTATTTAAATAAGCTTTCCGCTCTTCGCTTAGCTTCTTTTTATTTTTATTTTATTTAAGTCCCCGGCGAGACAAAATACGTGTCAACGCTAGAATTTTCACGATTCTGATGCTATCTTGATTTTGTCTCACCCCTTTTTTTGTTCGACAAATGATCCATTCGTATACAATAATGAATATGTAGCGGGTATAGTTTAGTGGTAAAAGTGTGATTCGTTCTATTAACAACTTAAATAGTTAAGGGGTCCATCGGTTTTTTTTTTCAAACTCCGATCAAAAACTTTATTTCTTAAAAAGGTTTAATCCTTTTCCTCTCAATAGCATATTTGAGGAAAAATATACGTTCTCACGATTTGTATCCAAAGGCCAATTAGGAATTGCATCAAAAAATTGGATTATGGATATGGATTCGCGAAGCATAATTTTTTGAATTGGATTAACTATTCCAATTGAATAAGTATAGGTAAAGGGTCTATGGATGAAGATACAAAAGTTTATTTCCAATCGTAACTAGATCTTCCATTTTTGTGTTGTAAAAGGAAATTGAAGCCAAATAGCTAAAAAACGATAGTTTTGGTTTACTAGAACCATCAGCATATTGTTTCAGCTCGGTAGAAACCAAATTCTTTTCCTGAGGATCCTGGGAGTGAAAATAGGGAACGAAGTAACTAGACTAGATAGATTTGGTATAATCTCTCTCCTCTAGAGGGATCATCTAGAAAGCGAGTAGCTTTAGATGCATTCATACAGAAAAGCTGACATAGATGTTATGGATCTAATTTTTTCTCTGGAAATATATGGACCTTCCATAAAGGAGCCGAATGAAACCAAAATTTCATGTTCGGTTTTGAATTAGAGACGTTAAAAATGATCAACCAACGTCGACTATAACCCCTAGCCTTCCAAGCTAACGATGCGGGTTCGATTCCCGCTACCCGCTCCATATTCATTATTGTATATGCGTCATCAATTTGGATATGCATCCTTTTTTCCCGAAAAGATATATTTTCCATATAATCGTTTTTTATTTGAACAAGAGTAAAGTAAGAATACGAAAGAAGAAAATAGAAATGAAAAGCGTCCATTGTCTAATGGATAGGACAGAGGTCTTCTAAACCTTTGGTATAGGTTCAAATCCTATTGGACGCAATTTTTTTTCCATCTATTTTCTTAAATGTCTATACTAAGAAACCCTTTTTGAATGATTCAAATCAGAAATTTTTCTCAATGATTACTCTCATGCTAAGAATAAGTATGATAAATTTATGGTTGTTCCTGAAGTAGAAATAGTTCGATCTGTTCCTGAATAGCTTCCTTCAAAACGGCTTCTGCTTGCTCGGTGAATGTCTTGGTAGAAGATAGAATTTCTTGGAATTGAGGTTTATTCTTTTTTAAGTAAGTACGTAACTGAACAAGAAATTTCTTTACCTGTCCAATTTCTAACGGATCAAGATATCCATTCGCTCCGGTATAAATAGTAGCTATCTGCTCTTCCACCGTGAGAGGGTCTGATTGGGATTGTTTAAGCAACTCACGTAATCGTTGACCTCTTGCCAATTGATTCTGAGTAGCTTTATCGAGATCAGAAGCAAATTGTGCAAAGGCTTCTAACTCTGCGAATTGCGCTAGTTCCAATTTTGATTTGCCAGCTACCTGTTTCATGGCTTTAATTTGAGCTGCGGATCCTACTCTGGAAACAGAAATACCCACATTAATAGCAGGTCGGATTCCAGCATTGAATAGATCGGCGGATAAGAATATTTGTCCATCTGTAATGGAAATTACATTAGTAGGAATATAAGCTGAAACGTCTCCAGATTGAGTCTCAACTATTGGTAAAGCAGTCATACTTCCTTCACCTAAACTAGAACTTGATTTAGCGGCTCTTTCCAAAAGGCGTGAATGCAAATAAAAAACATCTCCTGGATAAGCTTCACGACCGGGAGGTCTTCTTAATAGAAGAGACATTTGGCGATAAGCTTGTGCCTGTTTGGAGAGATCATCATAAATTATTAAAGTATGTCGTTCACGGTACATAAAATATTCAGCCAAAGCTGCTCCCGTATAAGGGGCGAGGTATTGTAATGTAGCAGGTGAATCCGCCGTTTCAGCTACGACAATAGTGTATTCCATGGCCCCTCGCTCCTGGAAAGTAGTCACTACCTGAGCCACAGAAGATGCTTTTTGACCGATAGCTACATAAACACATATTACATTTTGCCCTTTTTGATTGAGAATCGTATCTGTGGCTACTGCTGTTTTGCCGGTCTGTCTGTCCCCAATAATTAATTCTCGCTGACCGCGTCCTATAGGGATCATCGAATCAATAGCAATAAGCCCTGTTTGAAGGGGCTCATATACAGAACGTCTCGAAATAATACCGGGGGCAGGGGATTCAATTAACCGAGATTCAGAAGCTGAAATTTCCCCTCTCCCATCAATAGGTGTAGCCAAAGCATTTATAACACGACCCAAATAAGCCTCACTCACAGGTATCTGAGCAATTCTTCCTGTTGCTTTTACAGAACTTCCCTCTTGTATCATCAAACCATCACCCATTAATACAACGCCAACATTATTGGATTCCAAGTTCAGAGCAATGCCTATTGTACCCTCTTCAAATTCTACTAATTCACCTGCCATTACTTCATCAAGACCATGAATACGAGCAATGCCGTCGCCTACTTGAAGTACGGTACCGGTATTCACAATCTTTACTTCTCTATTATATTGTTCAATACGTTCACGGATAATATTACTAATTTCGTCGGCTCGAAGGGTTACCATTAGTGTTTCTTTATTCTTTTTCGGAAGCAAAGGGAAAAAAATAATGCCTAAATTGTAAACTAAAGTAAAAGTGGAAGGGCTAATCAGTTATTTCTTCCATGGCCCCAAGAATGCCAATATTAGTACGGATCGCACGGAAATGTAACTCGGTATTCAAACAACTATTCAGAGTTCCTAGAGCTCCTTGTAAGGCTTGTTGGAAAACTCGTTGTCGGACTTGATTTATCGCTCTTTGTTGTTCAAAATGAAGGGTTTCATTTTTGTAATTTTCTAATCGTTCCAAACTATCACAAGTAGCTTTAATCAAATTTTCTTTTTCTCGTTCTATCTCAGAGTATCCATTCATTCGATACTCATCTGCTTCCAGTTCCACTTTCTGTAAGCGAACCCGGGCTTTTTCGAGCTGCTCAATGGCCCCTCTACGTAATTCTTCTGAATTTCGAATAGTACTCAAGATCCTCTGTTTTCGATTATCTAATAAATCATTTAATGAAAGTAGATTATCTTACCATTAATTTCACAACTTTCATGATCTCTTCCCGAACCAAACATGAATCTTTCGATTCATTTGGCTCTCACGCTCAATTATTTATTTGATTTTTTTGTTATGGGTATTCCCATATCTTTTTTTTTTAATGTAATGAGCCTGCCCTCTCTTTTCTTTTCTGTTTGTATTCAAAGATATCTAAACTGATACAAGACCAGAATAAATATTAGGAGGACTCTTCCGACCAGATAAAAATCGATAATTGTCAGCAAAGTTGTTTCTTTATTTGTATTTGTTCTTAATTTAATTAAATTTTCTTTTTATTTAATTAAATAAATTTAAAAAATTTCTAATTTGGAATTAGATTTTTTCTTTTTTTCTTCAAATCCAAAAATTCCTCTTTTTTTATACATAGGTCGTCGATTCGGCATTGGATAAAAAAGGCAGAGTGCCCTTTTCTTTCTAGTAAATGGTTCAAATCCTTTTATCGATATGAGTGTTCTATATCAGATAAATTACCAACTATTCATTTGGAAAACATTTCAGTACTAATGTAGTCGTAGAAAGAGTACCATGTTTTGCCTGGACTTCAAACAGTTTAGCTTTAACCATGTTAATGGTCTCACATTATTGGTTGATAGAGAATCAAAGTTGATTTACCAATAAGTCACGAAATGCTATGGTTCTTACATATGATTTTTGAATTTATTCAGAAGTAATTCGTCGAGATCGTGCACCTTTTTTCCTATTTATCCTAAATATACTATAACTATAAATAACTATAAATAAAGTAAAGTGCAGCCGGATGGATCCAACCTATTCTTGAAATACACAACCCGCACACACTCCCTTTCCAAAAAAAATCAATACACCAATCACTACACTTAGATTTATTGGATTTGTTGCTAAAATATCGGTATTAAACCCGAAACTCCCGGCGGATGGCCAGTGGCGTGAGAAAACGAAAGAATCGGTTACATTTTTCATATGCTCTCCTCTTATAGATAGGACTGACAAAGAACAAAGTTCTTTTTCTATCACTTCGCTCGCCCCTTTCTTTTTTGATCAATTTATTTATTTTTAATTGAATTTCCCCCTTTTTAATGGGAATAGATTAAATCTAGTAATTTCATTTAGGTTAGGTCTTAGGTCTCATTTCAATTGCGAAATATATCGTTTGTGGAAACGTTTCCTAAAAGGAAAAAAGTTTCCATTGTACTAAGCTAAGGACGGGAAGGAAGAAAGCGAGTGATCTGGTAATTCCTCATCCTCAAAGCAGTCCTTCCTGGAGTCTCAACAAATAAGTAATTATAGGAGTAAAGTGTTGATATAATTCGAAGAAGGAAACGGCAATTTAATTTCAAGTTAATAAAATAAGAAAAAAAGTAAAAAGAGTATGTAATCTAAGGTACTTTTTTACATTTCTAGGATTAAACAAAAGGATTCGCAAATAAAAGCGCTAATGCCACAACCAGTCCGTAAATTGTTAAAGCTTCCATAAAAGCTAGACTAAGCAATAAAGTACCTCGTATTTTACCCTCTGCTTCTGGTTGTCTCGCAATACCCTCTACAGCTTGGCCTGCAGCAGTACCTTGACCAACTCCAGGTCCAATAGAAGCAAGTCCTACAGCCAATCCAGCAGCAATAACGGAAGCGGCAGAAATCAGTGGATTCATGGTAAGTTCCTCGCACCAAAAAAAAGAAAAAGAAATGGTTAATGATACAATCGACCAATGAATTATTACTTAATTTTATCATTAAGTTTGATCATTAAGATCTATTGGGTCGAAGTAACTAAAAACTAATGATAATATTACTGACTCGTCAGAACTACTTCGATATCTCGTTTTTAGTTTCTACCCATGATGAAGTTTTTGTAAATCCATATACATACGGTTCTAGTTATTGCATTTCTTTCTTTCCAACCATTCTTTCATTCAATCCTTCGTTCTTTACTCTTCTATATCCTTGAGTTCATCTGTTTTTTCATCCAATCCACAATCACAAATGAAACAGAAGAAAGGACTTGACTTATCTTGTAATCCATCTAATCTAAATGCAGTAAACTGCAATCAAATCAATATATGCAATCATCAATATATGCAATGGATATCAATATGATCGATATCAACGATATCAATATATCAATATAACGATATCAATATGTATATCAATACATATATATATATTTTTTATTTTGCTATAACTAACTATATATATATATTATATATGTATAGCATATAGTTAGATATATATAGTTAGTTAGTATATAGGTAGGGTATAAGGTAGGGTATAAGGACTTATATTTATATATAGATAGGACTATATAACTAGTGAATATCTAATATTGCATATACATATTACATATACATTTCTTTCTTCCATAACGTAAACTGGCCGCATTTTATATTGAATCGGATTATAGAATCATTCCTTGAAACCCACACAAAAAGTGGCTGGACTTATAGACATTACATACATCTAGTGTGACCTCCCCAACCCATTTTTTTTTTTTACAATTCCGTAATATCGTTCATCTTCTCTCCTACGACTCTAGGTCATATCTTCATACGTATTTATATCTATTATGTTCTCCAACCAAGCAGATTATCTTGAACCATGCATGAATTGGGATAAGCTAAAAAAAAAGACTATTTCGAAAACTAGTCAATGATGACCCTCCATGGATTCGCCTATATAAGCCGCGGCCAACGTTGCAAAAATAAGAGCTTGAATACCACTTGTAAATAATCCAAGAAACATGACAGGTATAGGAACTACTGAAGGGACTAAAGAAACAAGAACAACAACTACTAATTCATCAGCCAATATATTCCCGAATAGTCGAAAGCTAAGAGATAAAGGTTTTGTGAAATCTTCTAGGATGTTAATTGGTAAAAGTATTGGAGTTGGTTTGATGTATTTCTCGAAATAACCCAATCCTTTTTTGGTAAGACCCGCATAAAAATATGCCACTGACGTGGGTAAAGCTAAAGCAACAGTAGTATTTATATCATTCGTGGGCGCAGCTAACTCCCCATGAGGTAACTGTATGATTTTCCAAGGTAAAAGAGCACCTGACCAATTAGAAACAAAAATAAATAGGAACATAGTTCCAATAAAGGGAACCCAAGGTCCATATTCTTCTCCAATCTGGGTTTTGCTCAAGTCTCGAATAAATTCAAGGACATATTCAAAGAAATTCTGACCGTCGGTCGGAATGGTTTGTGGATTCCGAACAGCTATGATGACTGAACCTAACAAGATAGCAATTACGACCCAAGAAGTGATAAGTACTTGGGCATGGATTTGTAAACCTCCTATTTGCCAATAGAAATGTTGGCCTACTTCTACACCCGATATATCATATAACCCCTTGAGTGTTTTAATGTAACATGGTATAACATTCATATTGTCCTCTGATAGAAATTGAACTTCAAAAAAGGAATTAGTTTGATTCAACCATTTCTTTCTCAACTCACCAACTTGAATCATTAATCATATATTTAGGATACCAAGAAATCACATAACATCATAATATATATCAATATCCCCAGTTCTTTTTTTTTTATCTATTTTGTTAAATGCAAAATAGATAAAAAAGTAACCGATCCAATAAATCTATGGAGTTGCCCAATAATTAACATTAACTAATCTTATTATTCTTAATCTTAATCATAATCAACGATTTCTTATATAGCTAGAACGACCCTCACAAATTGCGGATACTAATTTGTTAAGAATCAATCGAATTGAAGCTATAGCGTCATCGTTGGCCGGAATCGAAATATCTGCAAGATCTGGGTCACAATTTGTATCGATTAAACAAATCGTCGGAATCCCCAAAATGGCACATTCTCGAAGAGCCGTATATTCTTCTTGCTGATCAACGATGATCACAATATCAGGCAATCCCGTCATATATTTGATCCCACCGAGATATGTTTGCAAGGTAGATAATTTTCTCTTCAACATTGCTGCATCTCTTTTGGGGAGACGGTTGAGTTTCCCCATCTTTTCTTCTGCTCTTAAGTCCCTGAACTTATAAAGTCTCGTTTCCGTAGTGGACCAATTCGTTAACGTACCACCGAGCCATTTTTGATTAATAAAATGAGACCGAGCCCTTATTGCAGCTGATGCTACTGAATCCGATGCTTTATTTTTGGTACCGACGATTAAGAAGCTTTTTCCCCTACTTGATGCATCAAAAACTAAATCACAGGCTTCTGATAAAAAACGAGCAGTTCTAGCGAGATTTGTAATATGAATACCTTTACGCTTTGCAGAGATGTAAGGGGCCATTCTAGGATTCCATTTCTTAGTACCATGACCAAAATGAACTCCTGCTTCCATCATCTCTTCCAAATTGATGTTCCAATATCTTCTTGTCATTTTTTCCCACACTTCCTTTTTGTTTTTTCTTTTTCTTATTATTAACAAAGAGACGAGGTACCTTGAAATAAATAATTGTTCCGATGGAACCTTCTACCGGGGATTGACCATCGATACACGGCACATAAATTTTTTTAATTACTTATTTTATTTATTACTAAATCAATAATCAGACCAGTATAGTTAAAAGATAGTTAAAGTTAAAATGAATCCGCTCTTAGGAATCATTAAATCGCATAAATGATTGTTCTGATGTCTCATGTAAATTTGTCTCATGGAAATTGTTTGTCGCGCAAGAACAAAATAATTCTCTATGGTGTAACAAAATATCTCTCATTTCCAACTCGAATAGATTTTTTCTTTTGATTTCCAAATAAATGTTTTTGTCTTGCCTTGAACGGTGCACAAATTTTTGGAATCCGGTACCAACAGGTATAATCCCCCCCAGAACAACGTTCTCTTTCAGGCCTTTCAACCAATCAATACGACCTCGTAGAGCAGCTTTTGCTAAAACTCGAGCGGTTTCTTGAAAACTTGCTTCGGATATGAAACTTTGAGTATTCAGAGACGCTCTTGTTATTCCCAATAAGATTGCCCGATAACAGATCGATTCGTCCAAAGCACGCCCTGCTCGTTCCGCTCGCAACAATCCGATTAATTCTCCAGGCGAAAAAACATTAGACATTCCATCTTCTGAAACCAACACTTTTGATGTTACTTGACGTACAATAATCTCTATATGTCTATTATGGATCTGTACCCCCTGGGATCGATAAACCTTTTGGATCTTATTAACCAAAGAGATACAACTTTGGGCTATGGTTAGCTCAGCTCCAATCAAAAACCCCCAGGGGATCCCAAGAATTCTTGGTATGCGTTCGTTCCAACCTTCAACTCTCCTTTCGAGGTTCATCGATAGTGAATCAATCGAACGCACTTCTAAGATTTGTTCTACTTTTGGAAGACCTTGCGTTATGTCACCAGATCTCGATTTTTCATATATAAATGTAACTAATGTATCTCCTTCGTAAAGGATTTTCCCATAATGACCATGAACAGTTGCTCCAGGAGTAGCCAAATAAGGCTTAGCTGATCTTATAACTAAAGAGTCGACATTAACAATTAAAATTTGACCAGATTTTTTTACGTGTGGTTCGTATTTAAATAGACATACATTTTCACAAATAAATTGTCCAAGGCTAATTTTGGTCGATGTCTCTTCACAATAATCATGATGGAAAAAGCACCAATTCAAATGGAATGGGTTCAAAATGATGTTACTGCATGGATCGGGATTATAAATCCTCCTATTTTCATCTATTAAACAGTATTTAAGTACTTGAAGTACTTGGAAAATCTGTTTCAAATTGTCAAGTAGCAAATATTTCTTTAACACGATCTGATTATGAGTTATTAAATGGTAAGATGAATAAAAATTCGCTATTTTAGGTACAATAGCGCCTAAGAGACCTAAAGAATCCCTAATTGGAATTAGGGGATCCGATTCTTTTGTCAAATTGTTATATTTCGAACTATTGAATGGACCAATTCGAGAACAATTGGATGATGACAAAATTATCAAAGATTGGCATTCCTTATTTCGATTCAACAACGTACCAATAGTTCCTTGATGTTGGCTAAGTGATTGAATCTTCGCCTTGGAATAAAAGGGATTGATATTGGTGCGATCTAATCCATTATCGGGAATCAATCCGGAACTTGCCCTATCATACCTTTTTCCGGTATACGAAATAGTGGACTTGACTAACTCAATTCTTATGAAATCGCGAATTAGATCATTTGCCCTTACCTCAACAAAGGAAGCATGAACCTCTTCTATAAAACCATTTTGTTCTTGGTCCCAATTCAATACTAAGCAAGTCCGAACTAATTGAATACTTGTGTGATAAATTCCTCGAATTGACTTGCCATTTCCATAAAGGATATAATTGACAACTCTAAGTTGGACATTATCCTTTTCCTGCAAGATATCCCGAGGGAAAAGTGTTGCTAAATTTATCCCATCGGATATTTCATATGTGACTACGGGTCGAACCGAAACAAAATACTTTTTCTTGGTAGGTGTGATCCGTTGAACATAGATCCAATTTTTCCATTTTTTTGATTCTTTAGAATTTTTTTTTTCCGTTTCTGGTGGTATAAAAATGCCGCTGTGCCTGGATATCTTATCTGTCTCTCCAGGAAAATGAATATCTCCAGAAAAGATTTTAAGTTCAATATATTTTTTTTTTCTCTCCACTCGGACTAATCCGCGTACTCGGCTTCTTGTATTTATATTTAAAGCGAGTCGTGTATCTACTCCAATGATACTATTGTTCCGGACCATTATTAATGAGGATCCCGGTAAGATATGCACTTCTTCGAGAATGAAAAAAAACTGATCTACTTCCGTTTGGTATTTCGGACTAAATTCTTTTGCTCCTCGATACTCAATCAAATCTTCTTTTTTTATGATTGAATCCACCTCTATGGTCCCATATTTAGTAATTCCGGAACTGCTTCTTCTGTATCGTGGATCATCAAAATAAGCAAGAATACTATTTCTACGTAAAATACCATTTATGGGTATTTCAATCGAAATACCAAAACAGGGTATTAGTTCTTTCTCTCGTTCTTGATCATATTGTAATGGGATGATGAATCTATTTCTTCGCTTTTTCGCCAAGAAATCAGGATTCTCTTGGAGAATAGAAGGATATATGAAATTCCAATGACCATTGGATATGATTCGATCAAGTCTTGAATAGTCAAGAATTTTCCTATCTTTTTTACCAGAAGTATCCAACAATTTATGTCTTACTTGATCATTAGTCATTGAGGGGTTAGAGATATATCTTCCTTCAACAGAAAGAGAATAAACATTCATTTGATCTTGATCCTTGTGGAGCGAAAAAGACACTATACTGGATCTGCACGGACCTCCTGCTAATATCCATAAATGACTTGTTTTTGGTAATAGATGAACATTACCATATGTATATTCAGGTGCATGGTAGACATCGGTACTCCAGTGCATTTCTCCCTCTGATTCAGAATAAATATGTTTTCGTACCCTCTCTTTAAAATGAAAAGTAGACGTTCCAGCACGAATCTCAGCAATCACTTGTTCTGATTCTACATATTGATCATTTTGAACTAAAATCAAACTTTTTGGCGGAATAGTCACATTATGTATAATATCCCGACTCTCAATAGTTACATACAAGTCTATAGAACATAGAAAAGCGGGATGCCCATGACGGGTACGTGTGGGATGAACCAAATCCTCATTGAATTTTATTTTTCCATTAGAAGGAGCTCGTACATGTTCTGCAGTACCGCCTGTGAATACTCCGCCGGTATGAAAAGTTCTTAATGTTAGTTGAGTCCCCGGTTCCCCAATTGATTGACCCGCAATAATACCTACGGCTTCTCCCAATTCGACCAGATCGCCATGAGTGGGACTCCGACCATAACATAATTGACAGATCCAAGATGTACTCCTGCAAGTAAAGGGGGTTCGAATATATATTGGTTGTGCTCGAAAGGTTATGAATCGATTGACAAGTCCAATCCCAATATCTTGATTTCGAGTGGCAATGCATCGTAGACCGATATATATATCGTCTGCTAATACACGACCAATTAGTGTTTGGACAAAAATCTTTTCCGTCATCCCATTTTGAGGACTCACGGAAATACCTCGGATAGTACCACAATCTCTTCTACGTACAATAATGTGTTGAACTACTTCAACAAGTCTACGTGTAAGATATCCAGCATCTGATGTTCGTACAGCAGTATCTACAACTCCTTTGCGGGCTCCGTAGCAGGAAATTATATATTCTGTCAAAGAAAGTCCCTCGCGTAAATTGCTTTGAATGGGTAAATCAATCATTTGTCCTTGGGGATCTGACATTAATCCTCTCATACCTACTAATTGGTGTATCTGAGATGCATTTCCCCTTGCTCCTGAAAAAGACATTAGATAGACTGGATTAGAGGGATCAGTCATCCGAAAATTAGGATTCATTTCTTGTCTCAAATATTCACTTGTAGCATACCATATCTCAATAGATTGACGTAATTTTTCTACCGCGTGTACATTCCCATAATGATGGTGTTTCTCCAAAATAAAACTTTGTTGTTCAGCGTCTTGGACTAACCATCCCTTAGAAGGTATTGTTAAAAGATCATCAATTCCTAATGAAATAGATGTAGCAGTGGCTTGATGGAAACCCAAAGTCTTTACTTGATCCAGGATATGTGATGTATATCCCATTCCGAAATGATCTATTAATCTGCTAATAAGTCGTTTCATAGCAGTTCCATTTATCACTTTATTGTGAAAGACCAGATCGGCCCGTTCTGCCATAAGTACCTCTATATTCTGCTGAGTAGGATTCGACAATGGGCCTGAGTCAGTGATTCGAAAACTTAACTTTCTTTCCTCAATCTCAATCTTGATTCACGCAGAAATTCAGAAATTATGATACTAGTAAAATTGGAAAAACCCGAATTCCAGGCATCGCCTAATCGAATTTCTTAGTTTAGATAGTGTATGAGTAGGCCCGACAAAACCCTTGTATGGCTTCTTCTATTTCTCGATAAAAAGAAATATGACCAAGAGTGGTTCGAATGTATATACAACGGATTTCTTTTTTTACACTTCCTACTATTAGATAGTGCCCATAAATCTCATGATAAGTACCCAAAGATTCATATTGAACTTCGATGGGAACTTCTCTTGACCCAATGACACGTTGATCTAGTCTCCATCGGAGCCACAAAGGACTATCTAAACTGATTCGTTTCCGCCGATAAGCTCCAAGTGCATCATAGGAACTACAAAAATACGGTTCTTTCTCTTTCGTATACTTATAATTATTATTGTCAACTGTTTGATTTTGATAGTTTCTGCAATTATATGGATTATACATATTTGCACAAATACCTCGACGATTCCCGATCGTTAATACATAGAGTCCGATAAGTATATCTTGGGTTGGTACGGAAATGGGATCTCCAATAGCTGGAGACAGGAGATTCATATGAGAAAACATAAGTAAACGGGCCTCCGCTTGAGCTTCCAAAGATAAAGGTACATGAACAGCCATTTGATCCCCATCAAAGTCTGCATTGAAGCCCTTACAAACTAATGGGTGTAAACAAATAGCACGTCCCTCCACTAAAATGGGTTGGAACGCCTGTATGCCTAATCTATGCAGGGTGGGTGCTCTATTCAACAATACAGGATGCCCCTGCATAACTTCTTGCAGTATTTCCCATACAATCGGTTCTTTTTCCCGAATTTTACTTTTAGCAATCCCTATGTTAGAAACACCATGTTGCCTGATTAGACCACGAATTACAAATGTTTGGAAAAGCTCTATTGCTATTTCTCCAGGTAATCCGCATTGATGTAATGAAAGCGAAGGACCCACAACAATGACGGAACGCCCCGAATAATCGACCCGTTTACCAAGCAGAGTCTCACGAAATCTTCCCTCTTTACCTTCAATTACATCCGAAAATGACTTGTAAACTTTATTATGACCATCCCTCATTGGTTGCCCGCGGATCCCATTATCAAGAAGTGTATCCACGGCTTCTTGTACTAATTTCTCCTGACACATTACTAATTCCCCTGGCGTAGATCTACTTGTTGCTAATAGATCAGTAAGAGTATTGTTCCGATAGATAACTCTTCTATAGAGTTCATTAATATCCGAACTCATTAGTTTACCTCCATCTATCTGAATGATTGGTCTCAATTCGGGAGGAAGAACTGGTAATAAGCACAAAACCATCCATTCTGGTTCTACATTTGTTCGAATAAGATGTTTAGCTAATTCCATACGTCTAACCAAAAAATCCTTTCTTCTTCTAATTTTTCTATCTTCCCATTCATTTCCAGTAGACCCTTCGTCTCCTAATTCTTTCCATTCTGCCAATGAATTATCTATAATAATTCGCAAATCCGAATCAGCTAATTGTTCTCTGATAGCACCTGCTCCTGTAGAGATTTCTCGATTTCGAAATGTCTCGAAGCCTGAGGTAGTAAAAAAAAGTGGGATACTGTAGTTCCGGGATTGGATTTCATATTCGAATGAACCTCGTAATCGTAAGAAAGTAGGTTTTTTAGCTATGGGCCTAGCAAAAGAGAAATCGAGATAGGTTCCTATAGGATCGGATTCCCCCCCTTTAAAATCGGACGTGAAGGTTTCCTCTCATCCGGCTCAAGTAGTTACACCAAATAAAAAGGGAGGTGAAACTTTGTTCGAAAAAACCCTACAAAGAGCTACTCCTTACTCAAGTTCCCAGTAAGAACCAACCTTTCATTGATTCATTCTTCTTTTTTTTTTACTTGAATTTTCTGAATTACTTATGACAAAATGGAAATGTGAAATTATTGAGTAGTCTACTTCCCTGATGAATTTTTTTAAAGAAATACTTTGGAATTCGTAAGGGATTTATTTGTCTATATATCGTTCCATTCGATCTTTTAGGTCTCTACTCACCTCGATGGTTATGCCATGATGTCCCTTGAAGCATATATGCGATAGATAGACTCCTGTAACCATGCTATATTTGCTTGCTTAAACAGAATTTCTCTCTAAAAGAAATGGAATGGCTAATTCCACGAAAAAATCTTTTTTCACGAGGTATAACTGGCTATTTTATCTGTTACGGAATCGACCATGGATCAATTCCCCTTTCATTTGGAAGTATTGAATACACCCATAATTCTATTCTGAGTTTCATGTTATTTCTTCCAAAACACATGTCAGAGTCGGGGGCATCCCAATCGGATTGAATGGGATGACAGTTTCTCAATCCGAATCTGTAAAATGAAAATCTTGATCAAATCACACATCGCAGTATACTAGGCCTTCTAATTGCTTAAGGGGTTTATCTAAAAGATTCGCGATATAACTAGGAAGACGTTTCAAATACCACACATGAGTCACTGGACATGCGAGTTTGATGTATCCCATTTGATATCTTCGTATCCGAGAGTCAACAAATTCTACCCCGCATTGTTCGCAAAATTTCGGGTCTTCTTTTTCAGCTCTGATCACTCGATAATTTCCACAAGCACAAATTCCACTTTTTATGGGTCCAGAGATTCTTTCGCAAAACAATCCATCTTTTTCTGGTTTATTGGTTTTATAATGAAAAGTATAGGGTTTTGTCACCTCTCCAACTATCTCTCCATTAGGTAGGATTTTGTTGGCCCAAGCCTTTATTTGTTGAGGAGAAACTGGTCCAATTCGAAGTTGTTGATGTTTATACTGGTCGATCATAGAATAGAAATGATGATTCATTCAGATCAAGCTTCCTTCCTATTAATCTGGAAGTTCTTCTCAGATACAAGGAAATGATTCAGTTCTAGAGCCAAAGATCGTAGTTCTCGAACGAGCAATCGAAAAGATTCGGGAGCATCCTCGGGGTTAGGTACTCTTCCTCCAATAATCGTAGCACCAAGTACTTCTTGACGAGCTCTAATATGATCAGATTTATAAGTAAGCATCTCTTGTAAAATATGAGCAACACCAAATCCCTCTAGAGCCCAAACTTCCATTTCTCCTACTCGTTGTCCCCCCTGCTTGGCCCTTCCTCTAAGGGGTTGTTGTGTAACAAGTGCGTAATGTCCACTAGAACGTCCATGGATTTTATCATCAACTTGATGAATTAATTTTAGGATATAGGACTTTCCCATTAGAACAGGTTGTTCAAAAGGATCTCCTGTTCTTCCATCAAATATTCTGCTTTTTCCAGGATACTCAGGTTCAAATACCCATGGATTTCTTGTTTGCTTACTGGCTTCATATAATTCGGAAAACACTAGTTTTCTCGAAGCCTCTTGCTCATATCTCTCATCAAAGGGTGCTATTCTATAATGTCTCTTTAGCAGATTCCCTGCTAACCCGAGCGAGCATTCAAATATCTGTCCCACATTCATTCGTGAGGGTACTCCTAAGGGGTTGAAGACCATATCAACGGGTGTTCCATCTTGCAAATAGGGCATATCTTGTCTAGGCAAAATTTTGGAAATGATACCTTTATTCCCATGTCTTCCAGCTACTTTATCACCTACTTTGATTTCACGTTTCTGTAAAATATATACACAAATCATTTCTGAATTATAACTGGAACCATCCTTTTTCTGGATCCATCTCACATCAATAACGCGACCCCTTCCACCTATAGGGAGTTTTAGAGAAGTTTCTTTTGCAGTGGATACCTGAATACCAAGTATGGCTCGTAATAATCTATCCTCCGGGGAATACGAGGATTCGTTCGCTGTCTGAGGCGTTAATTTACCTACTAAAATATCACCTGTTTCTACCCAAGATCCCAGCATCACAATTCCATTTCTGTCCAAATTGCGGAGTAAATGAGCCTCCAGATGCGGTATTTCCTTAGTAATTCTTTCAGGGCCTTGGCTTGTCACATGAGTCTGAATTTCATATTTTCGGATGTGAAAAGAAGTATAAATATCTTCATATACCAGACGTTCGCTAATTAGTACTGCATCTTCAGAATTGTAACCCTCCCATGGCATATAAGCTACTAATACGTTTTTTCCTAAAGCGAGTTCCCCACCAACTGTAGCCGCACCGTCCGCTAAAATTTGTCCTTTTTTAATGCATTTACCCCGCCGAACCCGAGGTTTTTGATGCATACAAGTATTTTTGTTGGAACGTTGATACATAACTAATGGAATACTTATAGTGTTCCCATTACTTGATAACATGATCTTGTGAGTATCAGTATAAATGATCTTTCCTTCGTGTTCGGCTATAACTAAAACCCCCGAATCTAGAGCCGTTTGGCGTTCCAGCCCAGTTCCAACAATGCACTTCTCGGACCGAGAAAGCGGAACTGCTTGGCGCTGCATATTAGAACTCATTAAAGCCCGATTCGCATCATTATGCTCGATAAAAGGAATGAGGGAAGCTCCAATAGAAAAATATTGGAAAGGCAAAATGCTTCTAAGATGAATCTGTTCCCATGCAATAGTCAGGAATTCTTGACGGTATCGAGCTGGAACAACCTGTTCTTCCTGAATACCCCGATTCAAGGCCAAAGAATTTCCTGCTGCTACCATATAATATTCATCTCTATTTGGTGATAAATAAACCATCTGTGGTTCTTTTTCTTTTTGTTTCTCAGATATTTCATAAAACGGACTCTCTATAGATCCCCAATGACCAATCCTCACATGAATAGCTAAGGATCCAATAAGTCCAACATTGATTCCTTCGGACGTGTCAATTGGACAAATACGTCCATAGTGGCTAGGATGGATATCTCGTATCCGAAAACTAGCAGTTCGTCCCGTCAATCCTCCAGGACCCAAATAACTCAATTTTCGTCCATGAACGATTTGTGTCAATGGATTAGTTCGATCCAAAACTTGAGATAAAGGGTGTAGGCCAAAAAACGATTCATAAGTAGTTGTTAATGAAGTTGAAGTTACCAAATTTTGAGGAGTCGGTATCAATTTATGCCTGATTGCTCCACATATAGTTCCTCTAACCGCATTTTCTAAACGAACAAGAGCCAATCCGAATTGATCCTGTAACAGATCTGCTACAGAACGAATACGTTTATTTTTCAAGTGATTCATATCGTCAAATGTACCCATTCCAAATTTCATTCCGATCAAATGATCCGCAGCAGCCAATACATCTCGTGGTAACAAAAATGTATTGTTCTGAGGTATATCAAGATTCAGTCTCCGGTTCATATTTCGTCGACCAATCCTTCCTAATTCACATCTTTGTTGAAAAAATTTCTTTTGTAATTCCTTACATAAAGACTCAGAAAATACTGGATCCCCGCCTACACAAGCAAATTGTTGATAAAACTCCAAAATAGCATTTTCTTTTGACCCAATCTTTTTTTTCTCTTTATCATTCGGGAAAGACAAGAAAATCTCAGGGTAACAAACATTATCTAGAATTTCTCTTAGATTCGAACCCATAGCTGATGATAGAACTAGAATAGATATTTTTTGTTTCCTACTCACACGGGCCCATATCCTTGCTTTTCTATCAATTTCGAATTCCGATCTTCCTCCCCAATCTGATATTATAGTGCTGGTATAGACAGAAATTCCGTTATGGTCCAATTCCGAACGGTAATAAATACCGGGACTTTGCAATATTTGATTGATCACAATTCGGTATATTCCATTTACTATAGAGGTTCCTAGGGAATTCATTAGAGGAATGTTTCCAATAAAAACGGTTTGCTCTTGCATATCTCTACCGGTTTTCCAAATTAATCCCGCGGGTACATATAATTCCGAAGAATATGTGAGTGATTCATACACAGCATCTCTTTCTTTTATCAAGGGTTCTACCAATTGATATCTTTCCGCAAATAATTTAAATTCAATTTCTTGATCTGTATCTTCAATTTTTGGAAACTTATGAAATTCTTCCGTCAAGCCTTGATTAATGAACCTACAAAATCCCTCAAATTGGATCTGACTAAATCCAGGTATTGTGGACATTCCCTCATTTCCATTCCGGAGCATCTTAATCTTAAGTTTCCTGTTTATCGAAAAAAATCCCATTATTGACTCACTATTCATCGACCCATACGGATCGATCTAGCAATGATGGAATGTATATTCTGTTTACTGAATCACATGAAATTTTAGTGAACTCCATATATGTATTTCATACGTATGAACGGAAACGAGACGGAGGAATGAAGACCATTTTTGACGCAAGTTCGAATTTGCGACAGGTACAAATGGAATGGAAATGAATTGATAAAACATTCCTGGAAAAGAATTCTGTCACTTACACTTATGAAGTCTTGTATAGATATACAATATAAATACAATATCAAAATTGATCCAATTTCTACCTATAATTATGATATTACGATCAGATTGGGTACCAAAGATTCACGATTAAATCTGCTTTCTATGAATGAGATAAAGACAGAATAATCAGGAGCACTATCCAGTTTTACTTTACTTTATTTAGATTTAGCACACTTAATTTAATGTTAAAAAAAAAAAAAATTCAAAGATTCTTTTGTTTTGGTAGTAGTCTAATTTATAGAATAGGATTGAATTGCATAATCATAAAAGGAGTAGTATTTTTTAAGTGCATACCAATATAGCTATCTACCTATCCGCATATTCCATTTTTTATCGTAATTTCACTTGGAGCAACAGGGATCAGGTCGCACTATATTATAATTAGTATTTTTTATTCAATATATTCAATACAATGAAAGATTAAAGCACGGTGATTCTCTATAGGGATGGATATGTACATAAGAGAGAGACCCGACTCGGTATCTGTGTACCAATTTCTGTTCTGGGGTTTACATATACATATATATTTTCTTATAATTGCTAATTGAAAATAATTTTGGAAAATAATTGATACTGATTAGTTGTAAATCAATTTGATTTTGTTATACCATTAAGGAAAGGAAACACATTGAGATTAAATACAAAATAGAAGAACCGTTCACTACTTCAAAATCAAAAATAAACAAAATCCAAAATCAAATAATAAATAATAAGAATTAAATAAAAAAAAAATAGTTAATAAGAAAAAGTTAATGGTTCCAATTTGCCCTAAATTTTGTAGTCTGTGACTGGAAATCCATTTTTTCTTTTTTCAATTTGAAATTTCTTTTCAATAGAAAGAGAAGGGAAGTTTTTAAGCGGTGTGTGTTTTGAGATACAATCAATCGAAGAGAATAATCTAAACTGGATCCCATAAGAAACAAGAATTCATTTTTGGAAAGAGATTGAAAAGGGATAAGCACAATGAGATTCAAGATCAAAAAACAAATAAAAAAGAAAAAAAGGGTTCAGCAATCCCCCCTCTGAAAAAACAAACAATTAGTAATAAAATGTGGATGAATAATATTTTCATCGATTTTGGATCGGATTTGGCGGCATGGCCAAGCGGTAAGGCAGGGGACTGCAAATCCTTTATCCCCAGTTCAAATCTGGGTGTCGCCTGATCAACAAAATACTTAGAATTTCTTATTCTACTGATAGAATAGAACTCGACAAATTCTTGCCCTGCAGAAGCAAAGGCAAAGGACTGAGCTTGTCGATACTTGATTTATAGAATACATAGTTCTATAAAAGACTGTAAGTTGTTTTCTCAAAATCTGGCTCTGTTTGGGCCGCTACCCAGAACCCAAACAGATATACCAATAGGGATGAGGTAAGGCTTACTTATTAATTCCAGAACTACGAAAGTAAGAGGTCAGAAATCTTGGTATCCAGAGGTTCCTAAAGGACATTCCTTTTTTGCTCCTAGGATTGAAGAAAAGATTATATGAAAGACTGTCAAGACTTCCTAATTATCTTACACTACCTACACTAACGTAGGGTCTACTGATTCTGTCTGGAATTAGATTGGATAGGCTGATGGGAAATCAATTTAGGAGTTGTGGAAAGGACTGAAGATACTTTGTATCCATACTTACGAGATACTCCGAGTACTCAAACATTCAATCAGGATGGTTGGTCGGCTCTTATCTTATAGAATAACAGAGTAAAAGTCAAAGTAAAGAAAAAAAAGATTTCTTTGGTCGTGTAGGGAGATTACAAAAAAAATGTATGTAATAATGGTAGTGATGTCTCCCCATTCTTTCACAGAAAGAAAGACAGTAAGGCTTAGATCAAATAGGAAATATAGGTATCCAATAGATAGTTATCTATCTTGATGGTATATCTTTTTTTGATATTTTTTGCTTATGAAAGAAGGGTAACAAAACAAACAATAGGTCTTACTATTCCCACATGTTCCATTAGGAGCATTCCTTTGCTATTTTCAAGGAAAAGGTGTGTGTATCGTATTTTTACTTAATACTTCCCAATTCTACCAGAAATCCTATAAAGAATCTGTTACGAGCGGATTCATTGAATTGGTTTATCAATAGCCTTAAGTCAGAATCCTATTTTGACTCTGCGCCATTGATTCTACTATGATTATTGATCAATAATGGAATAATTCCTTCATAGAAATAGGAGATATAATTCACATGGATATAGTAAGTCTCGCTTGGGCTGCTTTAATGGTAGTCTTTACATTTTCCCTTTCACTCGTAGTATGGGGAAGGAGTGGACTCTAGGTATATTAATAATTGATTGAGTAATCGATTGAGTAATCGAATTGTATCAATTGTTTAATTGATCGTTTTGCGAAGCTTTATTTTTAAAATGTCTCTCTTTCAAAATTCTACTGGAAAAACAATAATGAATAAAAAAATACAATAATGAATAATAACCATTCGATCAAACAATGAATGATTACTATAGTTTAGTTGTATTTCAAAACTCAAATCTACGCATGATAGGAAATTTTTTCCAACCGAATTCCTCCTAAATATTCTATTTGGATAAACCAGTTCTTACCAGAATTATGGATATTACAATGAGAAAAAACCAATCCCTAGTTTTTTCTTTATTTGTTTCTCTCTTTCTTTACTTTCACTGTTCTAAGAACAAATCGTTCTGCTATTAGATTACGACGATACCTACTTTCTACTGGAAGTGACTAGTGGTTGTCCAAAGAGGTTCTACACATAATAAAATTAGATCTTTCTTCCGCTGAGCGATCCACCACATATCACACATTTAACATTTTAGACTCCTAGAGATTCTTTTATGCTTTTTTGACTCATCTAATGTCATGTTTAAGCATAAAAAATGGTCCGAGTCCCCTTTACTAATCTACTTCCTTTCAAAATCTGAAGAAGTTACCATAGAACTTCGTAAATGATCTGTTAATGGCTCAATCAATGACTTCTTGGGATGGGAAATCAAAAAAAAAAATTCCTTGGTTTTGTTTTCTTTTGCTATAGTATATTCCCATACTATTCTTCCTCTATTGATTCTTTCGATGGATCCCGGAACCTATATATAAAATTATAAGAAACCCAGGAATTAGAAGAATAGGCCTTAGATTATTTTGGGTTGATCGAAATCGAGTGGATGTAGCGAAAAAAAGAAATAGAATTAGACTGCTATTTCGATGTACTAGTCTACTATTTATATTAGATGTACATCTAATATATCATATACATACATATTGTAAATTGATCTATATAAACCCTCCATTTAGATAAAGTCTATATCTGTATACAATACAACTATACATGATAATATCATTGTATACAATATTAGATAATATAAAATACTCTAAAGAGTGGTAGAAAGGACTATATATAGTCCTTTCTACCACTCTTTATGATTCCAACCAGATCATTTCATTTAAGACTTGGAATTTTCTTTTAATCCCTTTCTTTCATTTCTTCAATCATTGAAAAAAGGATTGATAAGAACTAATAATTCAGATTCAAATTAATCATTTTGACTGACTGTTTTTACGTAGATAATAAGTAAAAAGGCAGTAGGAACTAGAATGAACAGTGCAGTAGCAATAAATGCGAGAATATTGACTTCCATAATTTCATTATTTCTTTTTTTCTTCGCAATAACTCGGGATGTAATCCCATAGAGATGAGAAATTTAACTCCTGTAAATTCATTGGGATGAATTGATCCTGATGATACCGAATCGGATCAATATTATGAATAACAATATCTGATCTATCAAATCGATTCATCGTCGAGAATTGAATAGTATAACATAGGAAGATCCTTTATCCATACCAATTCTGAAATGGGATTTTTTATTGGATCAGGAATCCCATTGCATTTTTCATCCTCTTCCACTTTTCTTTTCTATAACCTACTGTCTTCCTTATCTTATACAACTCTCCTTCCTGTGTATTATACTTACAATTATGAGGTATTATATGACCGGTATTCTATGGGTCACACACAGACCCAAACGAGGTGAGATGGAAAAAGGGGGGGATTAAATAAAAAAGATCAAATATTCCAACAAATTTACTGAAAAGGGTCCTTGCTTGGTCTTTTCTTTTATTTTATTAGTATCCTCTTTCTTGTATTTATTTGTACTGGAACGCATACATCAAAAATGATGTCTGCAATTTGAATGAGAATGAGATAGATTGTTTACAATTAGTCATTGAGGATACACAAACAAAGTCAGAACTAGAAAAGGTGTGGTTTAACCTGAAAAGTACTCTGTCGAGGTAATTATGTTAAGTTCATTGTCCATCGTACAATAAACGAATACAATTTGTGTATGTACTCCCGGTAAAATAGGATCACTCTACTCCATTTCATGGATCAAGAACAATCGAAAAAGAAAGTAAGACGAGGATGGTATCTCTTAAAATACTGAATATAGTAATACCACCGATTGTACTAATGTACATATGATATGTCTCTCCTTTATCAATCGGGAGTAGTGGAAAGATTTGAAATTCCCGTATCCGTATTTGTGTGATGATAAATGCGAAATAAAAAACAAAAGAAATAAGGATCCCTCCCCACTGGGGATTAGATCTTGCTTCCTGTCCCCCTTTTCCGTGAAAAGAGAGAGATGAATTGATAAATTCACCGGATCCTAGTTCGGGACTGACGGGGCTCGAACCCGCAACTTCCGCCTTGACAGGGCGGTGCTCTGACCAATTGAACTACAATCCCAGCGAGGTGTATGGCATACATATTCTTAATGTTACATATTCTTATGTAATCATAAGAACATTCTAGTCCTAGTCGTCGTATTGTAAGAAAGACAGGAATGATATACTGATATCATAGCCACATATAATATGGGCTATAGTGAGAGCGACACGGATTACTAGTAACCAATAATTATTTTACTGCCAAAAGTGGATAATCAATCTTTCAATGAGAAAAAAGAACTAAACTCTTTTGTTTGCTTTTCATGATACTTTACTTAATTAAGTAAAGTATCATGAACTAGATCCTTAGAAAGATCAGAAAGAGAAAAATTGGGATAGAGAAAAAAAAAAATTGACTCTTTCTCTTTATTTCTACGGATTAGGCATTTCCGTTTATGGAAGACAAATTGGTTATATCATATTCATGGAGCGGTGAATTATTGGGCCGAGCTGGATTTGAACCAGCGTAGACATATTGCCAACGAATTTACAGTCCGTCCCCATTAACCGCTCGGGCATCGACCCAGGAAGAATTCATTCTAGGCTTATTGATAATCTATGATCAACTTCCTTTCATAGTACCCTACCCCCAGGGGAAGTCGAATCCCCGCTGCCTCCTTGAAAGAGAGATGTCCTGAACCACTAGACGATAGGGGCATATACGCCCGACCGTCATCATACTATGATGATAGTATGAGCAGTTTTTTGGAATTGTCAATATAGTCTAATGGTATGACTAGATCCAAAAAGTCTTTCCTACTTTTATGTTATGATTTTATAGAATTTTTTTTTTTCCAAAATTCAAAATAATAATCTTATCTACTTTTGGAGTAAATCCAATTTATTGTTCCTGACTGAACTCCTATGCATATAGGCATATATTATGTGCATATAGTACATATATACATATATACATACATGCAGTAGACTCATAATGGAAAAAAAAAATGGCTAATTCATGAATTGAATAAAACGGCCCTTTTAACTCAGCGGTAGAGTAACGCCATGGTAAGGCGTAAGTCATCGGTTCAAATCCGATAAAGGGCTTTTTTTTTCCACTAAACTCAAGTTTTAGCCTTCGTTTTTCAGCGGAAAATATCTCTATTATTTTTTCTAAAAAGAAAAGGATAACCACCATTATAATGAATTCTGATTATTCTGACTTATAGTTAAGTTAGGAAGTTGAACATTTATTGATTAGCAAAATGACTAATTTCACGTATTAGGAGTAGTCCACCTGTAGTGACATAGTAGTCCTCCTCATGTCTCATTATTCACAAATTTTTTGTCCTGGGAAATAACAGAAATATTCTATAATACTCTATATATCCAATTCCTATTATTAATCGACAAACCAAGGTGTTCTTATTTCTCCAATGTTCTTATCACACCCACTATCAAATTCTAAATAAAGAAAAGGTAAGTGGACCTGACCCATTGAATGATGACTATATCAGCTATTCTGATATTTAAATTCGATATAGATGAAATTGTATAAGCAGATTTCTTTTTATTTCCTTAGACCACGCAAAGCAAGAATAAATCGATATTTATGATTTAACCTTCTTGTTACTGGGTGCTCCATAGGAATAAATCGCTATTTTTTTCTTCTACAAAGTTTATTTCGAAAATCTATTTTTCAATATCTTTCCTTGATTTCAGAATCAGATATTGTTTTGTTCTTCCGCCAATGCAATAGAGAACGAATGCGAGAAAAGGACTTTCATTTCCAGTCTACCATTATTTAATATTTCATTTTGTGGCAGGAAAAAATAGGAAATTTTCTTTTATTTTGGTTTGACCCGTTAAAAGATATACTCTGAAATATGAGTCATAGGACAATTCAGGATTCAAATGGTTATCAAAAAAATGGTTATATAGTATAAGGACTAATCGAATCGAGCTCATGGATTTCCCATGGATTTACCTAGGTTGGTTTGTGGCCCAATAGAAAAAAAAAAAAAGAATTTGTATATTCGAAACCCATTGTAAAGGGGCATTGAACGAGAAATCGTCTATAGATAATCGAACTATCGTATGCCTTGGAAATGATATGAGGTGTTCGGAAATGGTTGAAGTAATTGAATAGGAGGATCACTATGACTATAGCCCTTGGTAGATTTACCAAAGAAGAAAATGATCTATTTGATATTATGGATGACTGGTTACGGAGGGACCGTTTCGTTTTTGTAGGCTGGTCCGGCCTATTGCTCTTTCCTTGTGCTTATTTCGCTTTAGGAGGTTGGTTTACAGGTACAACTTTTGTAACTTCATGGTATACCCATGGATTGGCCAGTTCCTATTTAGAAGGTTGCAATTTCTTAACCGCTGCAGTTTCCACTCCTGCAAATAGTTTAGCACATTCTTTGTTGCTACTATGGGGCCCTGAGGCACAAGGAGATTTTACTCGTTGGTGTCAATTAGGCGGTCTATGGACTTTTGTCGCTCTCCATGGTGCTTTCGGACTAATAGGTTTCATGTTACGTCAATTCGAACTTGCTCGATCTGTTCAATTGCGACCTTATAATGCAATCGCATTCTCTGCTCCAATCGCTGTTTTTGTTTCCGTATTCCTGATTTATCCACTGGGTCAATCTGGTTGGTTCTTTGCGCCCAGTTTTGGCGTAGCAGCTATATTTCGATTCATCCTCTTCTTCCAAGGATTTCATAATTGGACGTTGAACCCATTTCATATGATGGGAGTTGCCGGAGTATTAGGTGCAGCTCTGCTATGCGCTATTCATGGTGCTACCGTGGAAAACACTTTATTCGAAGATGGTGACGGTGCAAATACATTCCGTGCTTTTAACCCAACTCAAGCCGAAGAGACTTATTCAATGGTCACTGCTAACCGCTTTTGGTCCCAAATCTTTGGGGTTGCTTTTTCCAATAAACGTTGGTTACATTTCTTTATGTTATTTGTACCAGTAACCGGTTTATGGATGAGTGCTATTGGGGTAGTCGGTCTGGCTCTGAACCTACGTGCCTATGACTTCGTTTCCCAAGAAATCCGTGCAGCGGAAGATCCTGAATTTGAGACTTTCTACACCAAAAATATTCTTTTAAACGAAGGTATTCGTGCTTGGATGGCGGCTCAGGATCAGCCTCATGAAAACCTTATATTCCCTGAGGAGGTTCTACCACGTGGAAACGCTCTTTAATGGAACTTTAGCTTTAGCTGGTCGTGACCAAGAAACCACCGGTTTCGCTTGGTGGGCCGGTAATGCCAGACTTATCAATTTGTCCGGTAAACTACTTGGAGCTCACGTAGCCCATGCCGGATTAATCGTATTCTGGGCCGGAGCAATGAACCTTTTTGAAGTGGCTCATTTCGTACCAGAGCAACCCATGTATGAACAAGGGTTGATTTTACTTCCGCACCTAGCTACCCTAGGTTGGGGGGTAGGTCCGGGGGGGGAAGTTATAGACACCTTTCCATACTTTGTATCTGGAGTACTTCACTTAATTTCCTCTGCAGTCTTAGGCTTTGGCGGTATTTATCATGCGCTTCTCGGACCTGAGACTCTTGAAGAATCTTTTCCATTCTTCGGTTATGTATGGAAAGATAGAAATAAAATGACTACAATTTTGGGTATTCACTTAATTTTGTTAGGTATAGGTGCTTTTCTTCTAGTACTCAAGGCTCTTTATTTTGGGGGCGTATATGATACCTGGGCCCCAGGGGGGGGAGATGTAAGAAAAATTACCAACTTGACCCTTAGCCCCAGTGTTATATTTGGTTATTTACTAAAATCTCCTTTTGGGGGAGAAGGATGGATTGTTAGTGTGGACGCTTTAGAAGATATAATTGGGGGACATGTATGGATAGGTTCCATTTGTATACTTGGTGGAATTTGGCATATCTTAACCAAACCCTTCGCATGGGCTCGACGTGCATTTGTATGGTCTGGGGAGGCTTACTTGTCTTATAGTTTAGGTGCTTTATCTGTCTTTGGTTTCATCGCTTGTTGTTTCGTCTGGTTCAATAATACCGCCTATCCTAGTGAGTTTTACGGACCCACCGGGCCAGAAGCTTCTCAAGCTCAAGCATTTACTTTTCTAGTTAGAGACCAACGTCTTGGAGCTAATGTGGGATCCGCCCAAGGACCTACTGGTTTAGGTAAATATCTAATGCGTTCCCCGACTGGAGAGGTTATTTTTGGAGGAGAAACTATGCGTTTTTGGGATCTTCGTGCTCCCTGGTTAGAACCTCTAAGGGGTCCCAATGGTTTGGACCTGAGTAGGCTGAAAAAAGACATACAACCTTGGCAAGAACGACGTTCAGCAGAATATATGACTCATGCTCCTTTAGGTTCTTTAAATTCCGTGGGTGGCGTAGCTACCGAGATCAATGCAGTCAATTATGTCTCTCCTAGAAGTTGGTTAGCTACCTCTCATTTTGTTCTAGGATTCTTCTTTTTTGTGGGGCATTTGTGGCATGCGGGAAGGGCCCGCGCAGCTGCTGCAGGGTTTGAAAAAGGAATCGATCGTGATTTGGAACCTGTTCTTTCCATGACCCCTCTTAACTGAGATTTTCTTATTTATATCTATTCTATTGTTCTTTTCTGTTCTGGCTCGGCTATTCCACCTAGCCGAGCCATTCCTTTTTATGAAAGATAAGGGGCCGGGCCAAACAAATAAAGAAAAAAATTTATTCAATAAACAAAAGGAGAGAGAGGGATTCGAACCCTCGATAGTTCTTTGTTTAGAACTATACCGGTTTTCAAGACCGGAGCTATCAACCACTCGGCCATCTCTCCCAGGGGTAATCTCTATTTTATTCCTACGAATAGAACATGACCATATGATACACTAACTATCTGTAGAAACATCCCAGATGCGAATCCATATTTCGATGTATCTATGTATACTGTATACATAGATACATGATCTAGTATGTCTGCTTGTGAAATAAAGACTAAACTCCCCCCGAGTTCATGTCCGAATAAAATAAAGTGGTAATAAGTTCTAAAGAAAAGAATCAATTGATTCATGATAAAATCCCTCCATGATGGATTTTATTACAATTTTGACTAAGTGCGGGATCAAATGTATAGTTCATTTGTTGGTAGCTTGGAGGATTAGAAACATGACTATTGCTTTCCAATTAGCTGTTTTTGCATTAATTGCGACTTCATCAGTCTTACTGATTAGTGTACCCGTTGTATTTGCTTCTTCTGATGGTTGGTCAAGTAACAAGAATGTTGTATTTTCCGGTACATCATTATGGATTGGATTAGTCTTTTTGGTAGCTATTCTTAATTCTCTCATTTCTTAAACTTATTTGGTATTTCCCCGATCCAAAAACAAAAATGTCACTCCTTCAAATAAATTCGAATTGTGAGACATATTAAGATTCAATCTGAGTTCTGAAAAAAAAATTCTATTTCAATGTTATTAATTGGATCTAATAAATAAGATTATCTTAATCTATCTTAATTGGAATCTTACTTTACTATAGTATCTGAAGTATACTATCTAAGTTTTACTTTTTACTATACTATCTAAGTATCTGGCCCTGCACAAATATGATCCAGCCGCATATATGATATATAATATATGTCATATATGTGTGGACATATACGTGCGTATCAGGGAGGAAGAAAATGCGGATATGGTCGAATGGTAAAATTTCTCTTTGCCAAGGAGAAGATGCGGGTTCGATTCCCGCTATCCGCCCATAATCATAATTAAGTAATGTACTATGATAAAAAGATAAAAAATTAATTGACTACTATACTAACTACTAACTACTATAGTGGTTAGTATAGTAGTTCTATCTTCCCCCTTTCCTTGCCTACCATCCAAAAACAAAAATGTTGCGGAGACAGGATTTGAACCCGTGACCTCAAGGTTATGAGCCTTGCGAGCTACCAAACTGCTCTACTCCGCGCTAAAGAACTAGGAACTAATGGGCGAAGAAAGATTGGATACGCCCCTCTACCATATCTATACAAATAGAATAGTCCATTTATACAGAATGGTAAAGAGGGCCCTTCTATGATCATAGATCATAGAGATCTATACAAATATGAAACGATATTTTTATCCTTACCAACTTGATCTTGTTGCGCCCGGTAACAAACATGCATAAACCATTTCTCGAAGTATGTGTCCGGATAGGCCAAAGTCTCGATAGTTAGCTCTAGGTCTTCCAGTCAAAAAACAACGTCGATGAAGACGTATAGGTGCACTATTACGTGGTGGGGATTGCAATTTTCCATGAATTTCCCATTTTTCACTCAACGATGAAACTTTGCTTATTTTTTCTTTTGAGGATCGGCGAATCAAATGATATTTCTGTTCCAAATTTTTCCGCTTGTTCTCCCTCTGAATCAAACTTTTTCTTGCCATAATGTTCAGTTCCTATTATTATCAATGATACAGTTCGGATCCTAGATGTAAAAATATAAGAAGGCGTATCCTCCCCCTCCATCGAAACAAATGAAATTGTTGCTGATACAGTACATAAAAAAACAATAAATAACTAAATTAACCAAATTTTCCTGATGTGGAGGCAATCAAGAAAGCTGCATAAGTGAATATATAACCCACGGAAAAGTGGGCTAATCCAACCAATCTTGCTTGTACAATGGAAAGAGCCACCGGCTTATCTCTCCATCGAATCAAATTAGCCAAAGGTGTGCGTTCATGAGCCCATGCTAAAGTTTCAATCAATTCTTGCCAATATCCACGCCATGAAATTAAGAACATAAATCCAATAGCCCAAACAAGATGTCCAAATAAGAACATCCACGCCCATACCGATAAACTATTCATACCAAAAGGATTATATCCATTGATAAGTTGTGAAGAGTTTAACCATAGATAATCTCTTAACCATCCCATCAAATAAGTGGAGGATTCATTAAATTGTGAAACATTACCCTGCCATAATGTGATGTGTTTCCAATGCCAATAAAAAGTAACCCATCCAATGGTATTTAACATCCAGAAAACTGCCAAATAAAATGCGTCCCAAGCAGAAATATCACAAGTACCGCCGCGTCCTGGGCCGTCACAAGGAAAACTATAACCGAAATCCTTTTTATCCGGCATTAATTTGGAACCACGTGCATCTAAAGCACCTTTTACTAAAATCAATGTAGTTGTATGCAAACCTAGAGCAATAGCATGATGAACCAAGAAATCGCCAGGGCCTATTGTTAAGAAAAGTGAATTACTATTCTCATTAACAGCATTCAACCATCCCGGTAACCATATGCTTCGACCTGCATTGAAGGCTGGGCCATTCGTTGAAGATAAGAGTACATCGAACCCATATGAAGTCTTACCATGAGCAGATTGTATCCATTGGGCAAATATAGGTTCGATCAAGATTTGTTTTTCCGGAGTACCAAAAGCGAGCATGACGTCGTTATGAACATAAAGGCCCAAGGTATGGAACCCCAGAAACAGGCTGGCCCAACTTAAATGAGATATGATAGCTTCTTTATGGTCTAACATTCTTGCCAATACGTTATCCTCATTCTGCTCCGGATTGTAATCTCTAATGAAAAATATAGCTCCATGAGCAAAGGCTCCTGTCATGATGAACCCTGCAATGTATTGGTGATGAGTATATAAGGCAGCTTGAGTAGTAAAGTCTTGTGCTATGAATGCATAAGCAGGTAAGGAGTACATATGTTGAGCTACTAAGGAAGTAATAACCCCTAAAGAGGCTAGAGCAAGACCTAATTGAAAATGAATCGAATTATTGATTGTGTCATAAAGACCCTTATGCCCACGTCCTAATCGACCCCCCGGAGGAATATGTGTTTCTAAAAGATCTTTGATACTGTGCCCAATCCCGAAGTTAGTTCTATACATATGACCAGCAATGAGAAAAATAAATGCAATAGCTAAATGATGATGAGCAATATCGGTCAGCCATAAACTTTGCGTTTGTGGATGGAATCCCCCAAGAAGGGTTAGAATGGCAGTTCCCGCCCCTTGGGAGGTCCCAAATAAATGACTACTCGAATCAGGGTTTTGGGCATAAAGATTCCACTGACCCGTAAGAAGGGGTCCCAACCCTTGGGGATAGGGTAATACGTCTAAGAAATTATTCCATCTGACGTACTCTCCCCTGGATCCGGGAATAGCGACATGAACTAAATGTCCTGTCCAAGCCAAGGAACTTACTCCGAAAAGTCCTGACAAATGATGATTGAGACGAGATTCAGCATTTTTGAACCACGAAACGCTTGGTTTCCATTTGGGTTGTAGGTGTAACCAACCCGCTATTAAAGATATAGCAGAAATAAATAATAGAAAAAGAGCTCCTGTATAAAGATCTTCATTGGTGCGTAATCCGATTGTATACCACCACTGATAAACACCGGAATAAGCGATATTCACTGGGCCGGTAGCACCTCCTCGAGTAAAGGCTTCTACAGCTGGTTGACCAAAATGAGGATCCCAAATTGCATGAGCAATTGGTCTTACATGTAAAGGGTCCTGTATCCATGACTCAAAATTTCCTTGCCAAGCCACATGAAACAGATTTCCTGACGTCCACAGAAAGATTATTGCTAACTGTCCAAAGTGAGAAGCAAAAATGTTCTGATAAAGACGTTCCTCAGTAATATCATCATGACTCTCGAAGTCATGTGCGGTAGCAATACCAAACCAAATACGACGAGTAGTGGGGTCCTGAGCTAAGCCTTGGCTAAACCTCGGAAATCTTAATTCCATAATGCCTTTCAAATCCTCCTAGCCATTATCCTACTGCAATAATTCTTGCTAAGAAGAACGCCCATGTAGTGGCAATTCCGCCCAGAAGGTAATGGGTTACTCCTACAGCACGTCCTTGTACAATGCTCAAGGCTCTAGGCTGAGTAGCAGGAGCAACTTTTAATTTGTTATGAGCCCAAACGATGGATTCAATGAGTTCTTGCCAATAACCACGGCCACTGAATAGAAACATTAAACTGAAAGCCCAGACAAAATGAGCACCTAAGAAAAAAAGACCATATGCAGATAATGAAGAACCATAAGACTGAATAACCTGAGATGCCTGTGCCCATAAGAAATCTCGGAGCCACCCATTAATAGTAATGGAACTTTGTGCAAAGTTTCCTCCTGTGATATGAGTTACCACCCCTTGATCACTTATAGTACCCCAAACATCCGACTGCATTTTCCAACTGAAATGGAAAATGACTACCGAAATTGCATTGTACATCCAGAATAGACCTAAGAAGACATGATCCCAGGCGGATACTTGACATGTCCCCCCTCGCCCTGGTCCATCACAAGGGAAACGAAAACCAAGATTTGCTTTATCAGGAATCAAACGGGAACTGCGAGCAAATAGAACACCTTTCAGTAGTATCAATACAGTCACATGGATCGTAAATGCATGAATGTGATGGACTAAAAAATCTGCGGTTCCTAATGGAATAGGTAACAAAGCTACCTTGCCGCCTACTGCTATTAACTCACCACCTCCCCAGGTTAAGCTGGTACTCGTTGTTGCACCAGGAGCTGTTACGCCAGGTGCTAAAGCATGGGTATTTTGTATCCATTGAGCAAAGATGGGTTGTAATTGTATAGCGGTATCTGAAAACATATCTTGGGGACGTCCTAAAGCACTCATGGTATCATTATGAATATACAAGCCAAAACTGTGAAAACCTAGAAATATACATACCCAGTTAAGATGTGATATGATTGCATCGCGGTGCCTAAGGACGCGATCTAATAGATCGTTGTATCGAGTAGTTGGATCGTAGTCTCTTACCATAAAGATGGCTGCATGTGCAGCAGCACCAACTATGAGAAATCCACCAATCCACATGTGATGTGTGAACAACGAAAGTTGTGTACCATAGTCAGTAGCTAGGTATGGATAGGGGGGCATGGAATACATATGATGAGCTACAACAATGGTTAAAGAGCCTAACATAGCCAGGTTAAGAGATAATTGAGCATGCCATGACGTTGTTAGGATTTCATATAGGCCCTTATGGCCCTGGCCCGTAAATGGACCTTTATGAGCCTCTAAAATGTCCTTAAGGCCATGACCAATGCCCCAGTTGGTCCTATACATATGACCAGCGATCAGGAAAAGAATAGCAATAGCTAAATGATGGTGTGCAATATCGCTCAACCACAGACCCCCTGTTATTGGATCTAATCCTCCACGAAAACTTAGAAATTCCGCGTATTTTGACCAATTCAAGGTGAAAAGGGGGGTTGCTCCCTCGGCAAAACTGGGATAAAGTTGAGCCAAAAGGTCCCGATTCAAGATAAATTCATGAGGAAGTGGTATCTCTTTAGGATCAACTCCAGCGTCGAGAAATTGGTTAATCGGTAAAGATACATGGATTTGGTGTCCCGCCCAAGAAAGAGACCCAAGTCCCAGTAACCCCGCTAAGTGGTGATTCAACATGGATTCTACATCTTGGAACCAAGCCAATTTTGGGGCGGCTTTGTGATAATGGAACCAACCGGCAAAAAGCATTAACGATGCAAAGACCAATGCACCAATTGCGGTACAATAGAGTTGTAATTCATTAGTTATTCCAGATGCTCGCCAAAGCTGAAAAAAACCGGAGGTTATTTGTATTCCTCGGAAACCCCCGCCCACATCACCATTCAATATTTCTTGACCTACTATTGGCCAAACTACCTGGGCACTGGGTCCAATGTGAGTAGGATCACTTAGCCATGCTTCATAATTGGAAAAACGGGCACCATGGAAGTACATGCCACTCAGCCAAAGAAAGATAATGGAGAGTTGACCGAAATGAGCACTAAATACTTTTCGGGAGATCTCCTCCAAATCACTGGTATGACTATCGAAATCGTGAGCATCAGCATGTAGATTCCAAATCCAAGTGGTAGTATCAGGGCCCTTAGCTATTGTTCTTGAGAAATGGCCGGGTCTGGCCCATTCCTCGAAAGACGTTTTTATAGGATCCCTATCCACAACAATTTTCACTTCTGGTTCCGGCGAACGAATAATCATTAAGTCCTCCTCTTTCCGGACAACACATACAAAGAGACCCGCCAACAGTCAAGTTTTTAGTGAACCTCTGAAAAATAGATATTTTATTTATGATTATTCCCTTTCTTTCCTATCTCCCATCCATCTATTTTATTTAGTTATTCACTAGAGCAATTATGATATTGAAGTCGATCCGAGGCAAGTGTTCGGATCTATTATGACATAACGATTAGGTGCCCAACGGACCCTTTTACCTTGGAAAATCCTTTCCTGGCGTGACGAAAAAACTATTTTTTTGCGCAACCTAAACCTAGTGTATTTATATCTGAATGAAGGTATAAATACCTATATGGAGCTACTTCCATGGAACATAATATCTTATTACTTTATTACAAATCGCAAGATCATTCATTAGAATTAATAAGATAAAATCATTCCGATATCTTATCTATATTTAGTATTTTTTATTAGCTTTACTTTATTAGTTCTATTCTATACTGTATCCATATCATTTATCCCTATGAGATACCGTACAAAATATAATGCAGAAGGAAGGGATATAATGAAATTCTTGATTAGATCTTCTCATAGGAACGATCTATTTTATTTGATTGATGGATCCAACAACCAAACCCATTTTTTTTTTAATTCATTAAAAAAGGGAGTGGTTTTATTCGAAGCGCTTCGTGATTTTCAACCAATTATGTGCTTCAATATAATTACCTGGAGTAAGCGCTATAGCTTGTTTCCAATACTCAGCAGCTTGATCGGACCAAGCTTCCGCAATTTCAGAATCACCCTGTAGAATGGCCTGTTCTCCCCGGTCGGAATAGGTGGTTCCTTCCCTTAGAACCGTACTTGAGAGTTTCCTACCTCATACGGCTCATAAATCGATTCTTTTTGTGTCCTATCTGAATCTACCCTATGCTAACTGAATTTGATTTCTCATAAATCTATCCCATTTTTTCTTGGGTTAACCAGAAGAAGTTAATTACATAAGTTTCAAACCCTAATTTTGATCAATAATCAGAATCAGTTTGATCTTTTCTCCCACCTTCAGAAGAATGAAGCATAGGTATCCCCGCAATATCGTTAGAATTTTCTGAAAGGTAACTATCTCGGTTTCATATATGGAATTCATATAGAATCTTTGAAAAAGACTTTTTTCCATAAGAAAAAAGAACTTACTATCTTTGGGATCTGATGCTACACCGCTGCTCAATACCTTAGTGGATCGACTCTATTACATAAGTTGATTCCTAACTTTTGTCCCATATCATGACATAAGTAAGCAGTTCTTAACTGTATCGACTCAATAGCTCGCTAATTGATCTTTACGGTGCTTTCTCTATCAATTTGATCCTTTATCCATAGAATATAGTATATAGGCTGCACTCATTTTTTTTTTCTTCCTATTTTGGTTCTCGTGAAGTCTCTTTCCTTGCTACAGCTGATAAAAATCGTTGCTTTGGACGATGCATTATGTAGAAAGCCTATTTTTTTCTAGTATTTACTAGCCAATTTGATCTTTGCTTTTTTTCCTTATTTCTATAGTGGAGATAGTCGCACGTAATGACAGATCACGGCCATATTATTAAAAGCTTGTGGTAAGAATGGGTTTCGTTCTAGTGCCCGGAAATAATATTCCAAAGCCTTTGTATGCTCTCCATTGCTTGTGTGTATAAGGCCTATGTTATAGAGTATATAACTTCGATCATAGGGATCAATTTCTGGTCGCGTAGCTTCATAATAATTCTGTAAAGCTTCCGCATAATTTCCTTCGGATTGAGCCAACATCCGTTACGGTCGTTCATTCTATTCAGAAAATCTCCGTTCCAGAACCGTACATGAGATTTTCATCTCATACGGCTCCTCCCTTCTGCGCATAGTCCTAAGGGGAATAATCCATAGAATAAAAATTGAACTATTCTCATCTCATTATGAACTGAAAGGAACTAGTATTTTTACAAGAAATCTCTAGCCAGCCTTCCCGCAAGAGGTTTTTTCTTAACACCAATCATATTAGTGTTAGATATAAATGGTAACTCCAACAATTTCTTTGTTCTCAACGCCTTCTATTTCCAGGAATTAGTCACTTCAACGATCTTTGATGGTTATACGGGTATCCAAAGTACAAACGAGATGGATGTTTGTTGTCCCAACCATTCTTGTTAGTCCCGATACCGATAAGGAAAAGGGGAATTTATAACAAAGTTTTTGTGTTGTTGATTCCTAGGTGTAGTGCTTTTTCCCTTATGCCGCCTATTGGTACTAATGTAGTGTAGGATTGACCCGCAATACAGAACCCATAGGTGTAACCTTTCGCTCAATACTCAAATCAACAATTGAAACATCTGAGGCTGCATCAATCGAGGATACACGATAGAAGGAATTGTTCTATCTCCAAACTTCACCTTCACCGAGCGTAGGTTTATTTCAAGAATTTCGTTCTTTCTATACCGAACCGCGTCTCTTTCTCGTAAGACTGAGGTGAGGGCTAAAAAAAACAAGAAAAAAGAATCAAATCGCACCATCTCTGTAATAGGTAAATGCCTTTTTTTCTCCTGAAGTTGTCGGAATTATTCGTAATAAGATATTGGCTACAATTGAAGAGGTCTTATCAATAAAATTTCCATTTATACGAGATCTAGGCATAATTAGCAATCCATTCTAGAATTCTTTTCATTACCCCTCGGGGAAAATTATCCCACAAACAAAGCAAAGGAATTATACAGTACGAAATAACATAAAAACAGACTAATTTTATTCTAATAAATAGATATGGGCTTTCCGCTTAAATTGTCCCCTTTTGTTTGGGAAAGATATGAGATATTGGAATCAGATTGATTTCATTCCCATTTTTGTAGTATACCAATGAGCGGAACTATTACTATTTCATCTAAGTTAAATAACCAAGGACTTTATTTTACTACGGATTCTGATAACTCGAGAAGTTTTGATTTGGTTATGATCCAAAGAGAAAAAAGAATGGAATAATCATTCCATGAAAAAATAGAGTAGAGTAAGCATACCTTCTGTTTGCATAACGTGTATACACCACGCCATACAATCGAAATATCAAAATCCATGGGACGATTCATAAATTTGGAATAGATCCGTGGGGTAGCTGATGAATGAGAGAAGTTTTTGTTGAGAAATATTAAATGGGAAAGGAATTCTTCCTATGGAACTAGTGATCGGTCGTACCTGTACTGCAGTAATATGAATAACTCGCTATTCACTCAGTTTCTGGCCAATAATAAGATTATGTAGGAGAGATGGCCGAGTGGTTCAAGGCGTAGCATTGGAACTGCTATGTAGGCTTTTGTTTACCGAGGGTTCGAATCCCTCTCTTTCCGTTTCTGTTAATTCACCAACGTTATCGACCACGATGTATCAAATCAAATAACAATTGAAACCATTATTCCAGCAATAAGACCTTTATTTGATAGAAATTCTCTATTCCTAATTACTGTGGTTATAAAATAGGAAAGAGCAAAAAAGAAAAAAAAAAAAAATCCTACTGTTGATCCATTTGTGATAGGTGAAAAATGCGGATGGATTAAGGCCCTTAGATCTATTTAGTTCGGCGAAAAGGGGACAAAATTCTATGAACCTTTCTTTCTTAATTTTGTTAGGTTCAAGTCTGACGAGAATAATATTCTACGACTAACAACTCATTTATTTTCAAACCGATCCATTTACTATCTATTATTTGATTTACTAATCCTTTATATTGGAATGAGTCAATAGTCAAATGTTTTGGCAATTCCTCATGGGCGGATGAAGCAATAGAATTTTGAATCAGACCTTTTGATCCTTGGTTATCCTTCGCAGTAATAATATCTCGGGGTTTGCAACGATAACTTGGTATATCCACTATACGACCATTAACTAAAATATGTCTATGGTTAACTAATTGCCTGGCTCCGGGGATGGTCGAAGCCATACCCAATCGAAAAAGGATGTTATCCAAACGCATTTCAAGTAGTTGTAGTAAAACCTGACCCGTTGACCCTTTGGCTTTTCCAGCGATATGTACATATCTAAGTAATTGTCGCTCTGTCAGACCATAATGAAAACGCAATTTCTGTTTTTCTTCTAGACGAATACGATATTGCGATTTTTTCCCAGAACGCAATTGGTTTTTAAGATCACTTCCGGATCTAGGTCTTTTACTAGTTAGTCCTGGTAAAGCTCCCAGACGGCGTATTTTTTTAAAACGAGGTCCTCGGTAACGAGACATAAAGACTCCTTTTTTTTTTATTTTATTGAAATTTCATTTTACACAATAAATCTAAATTCAAACTGAACTAAAGGATAAACAAAGCAAAATCGACTGATGAAGTACTACAAAAAAAATGAATTGTATCAACATCTGGATTTTTTGTATATATATATAGGAAGTTGAGGCTCCGTTTGATGATTTGTTCTGTAGAGATCTAATTGCTCTAATCCATTTTTATTAATAGTTGCAAGTTACCACGACATAATAGATCGCTGATCCAGCATTTCATTTGAAGAAAAGGAGAGATTATCAATCTCGGAAAAATAGATAGAGAAAAAGCCGGCTATCGGAGTCGAACCGATGACCATCGCATTACAAATGCGATGCTCTAACCTCTGAGCTAAGCGGGCTCGCATAAGAGAAAAATAGCGTAAGAAATATTGTATAGGAATTCCGGAAAATGTCGGATCTTAGCTATTAATTTCATATGAACTAAACTAATTAATAGAGTTCTATAGCTAGAAGTTAGAAGTTCTAAGCTAAGTTCTTTTTAGAAATAATTAAAATAAAAAAAAAAATATAATAAAATATAATAAAAAAAGAAAATAATAAAAAAATAATAAATATAAAATATAATAAAATAATATTAAAAAATTATTAAAAAATATTTCATCAATCATAATCATAATATATGATCATATCAAATTCGATTGGAAATTCTAATTAGAATAAATAGAATTTTTCTTAAAGCTTAACTAAAGCAGTTATAGATAGTAAATTATGTTAATTTCATTATAGCGGATCGGTCCTAAGAAAAGAATAAGATAAGGATAAAGATACAATCTAAATTAGATTGAGACATTATTCTGGTTTCATTTTGAAAAGGAGGAGATAGGACGAAAAAAAAAAAAAGAATGAATATCGAACGTTACAGTATTACAAATCACACTGTAAAAATGAAAGGGAGAGATAAAATAGATATGGGATATATCTATTCATCTTGAATTGAAAATACATCAATGATAGAATTATTTCTGATTGAAATAAACAAGGTTTATCCAATAGAAATGAACTGATAGAGGATGGTCAAAAAAAGAAAATAGCAGCCTTTTCGATATAGGAATCATTAGATAATGAATTCAACGGTTTCAAAAAAAGAAATAAATGAAAGAGATGGATGAAATTATAAATGTATCTTGGTCTCAAAGAAAAGGGAAAGGGGGATATGGCGAAATTGGTAGACGCTACGGACTTGATTGGATTGAGCCTTGGTATGGAAACCTGCTAAGTGGTAACTTCCAAATTCAGAGAAACCCTGGAATTAAAAATGGGCAATCCTGAGCCAAATCTTTTTTGGGGGAAAACAAGGGTATAAAACTAGAATAAAAAGGGATAGGTGCAGAGACTCAATGGAAGCTGTTCTAACGAATAGAGTTGACTACGTTGCGTCAGTAGCTGGAATCCCTCTATCGAAATTCGAGAAAGGATGGCCATATATACCTAATACGTACGTATACATACTGACATATCAAACGATTAATCACGACACGAATCCATATCGTATAATATATTTATATTATTAATGTTTATTATAACATTATGAATGATTATGAAATCATGAAATATGAAATGAAATTCGGAAAAAATTAAGAGTTATTGTGAATCCATTCCAATCCAACAAAAATCGAATATTCAGTAATAAAATCATTCATTCCAGAGTTTGATAGATCTTTTGAAAAATTGATTAATCGGACGAGAATAAAGAGAGAGTCCCATTCTACATGTCAATACCGACAACAATGAAATTTATAGTAAGAGGAAAATCCGTCGACTTTATAAATCGTGAGGGTTCAAGTCCCTCTATCCCCAATAAAGAGCCCATTTTACTTCCTAACTATTTATCCTCTTTTGTTTTTTCATTGATGAAAAAACAAAATTCACTATCTTTCTCATTCATTCTACTCTTTCACAAATGGATCCGAACAGAAATCTTTGGATCTTATCCCATACAAATGAAGATATATAGGTAAACAATCTCTATTATTAAATAATTCACAATCCATATCATTATCCTTATATTTACTAGGTCCAATTTTGTATTTTTTGTTTTAGTCCCTTTAATTGACATAGATACAAGTACTCTGATGATGCACAAAAAATGGTCGGGATAGCTCAGTTGGTAGAGCAGAGGACTGAAAATCCTCGTGTCACCAGTTCAAATCTGGTTCCTGACACAGAAAAAATCTATTGGATAGATATTCAAATTAATAGAGAAGAATCGGGATACATATTCGTTAATAGTCTAGAGTATGATACATATTTATTCATCTAGGTATATAGATATATACATCCATTTTTAGAGGTGGGTAAAGGTAAAAAAGAGATATATGTATGGTAAAGAACAAAGTGAGATTACGTTCCCTTTTCTTTTTTGTTTCTTTTTTCTTTCTTGTTTGTGCATACTGTGCTTTCTCTCACTCAAAAAATGTGAAGTCTTCATATATATCCAAAAAAGGTTTTTTAAAAACTTCAAAGTCTAGGGAGAGGAGTTGAAGGATAAGAATAGACAAAATGCATTTCAAACAGAGTACAAATCAAATCCAATCCCTTTTCATTTCTTATTTCTTTCTTTTTTTTATTTATTCTATTTCGTCATATTCTATTTCTTCATTATTGCTTACGTTACATTACTTTCCGGGGTCCGGTCCATCTAAGTGATGTGCGCGGTACAAAGTTCATGGTGCAGAACTCTTTTGATTCATCCTATTTTTTCTGCTCATACGAAAGAAATGAATACAAATTGCAATTGGGGAATCTCAATGAAGTCCTTTTTAGCTTAAGCTATCCATAATACGAATTTGAGTCCAGTAGTTATTCTGTTTCATCTAGAACAGAACGTCAAAATCTTCCTTGACTTGAATGAAATCTGGAGTCGTGTCGTATAAGTAAACTCGTATAAGTAAACATGAGTTTCTTATCATTCAATGAGCATCTTGTATTTCATAGAAATTTGGGGTAATATAGTCCTTACGTAAGGGCCAGCCTATCCAACTTTCAGGCATTAAGATACGTTTAAGACGTGGATGATTATCATAAGAGATTCCCAACATATCATAAGATTCGCGTTCTTGAAAATCAGCACTTCTCCAAATCCAGAAAACAGACGGGATTCTAGGATTATTCCTTGGAGCAAATACTTTTATACATACCTCTTCTGGTTTATCTATACCATACTGTATTCTTGTAAGATGATACACACTAGCTAAAAATCCGCCCGGTGCTACATCATAGGCACACTGAGAGCGTAAATAATTGTAACCATATACATATGAAATGACAGCAATGGAGTCCCAATCCTCGGTTTGTATTTGTAAAGTCTCTATTCCTCGGTAATCGAAGCCCAAAGATCTATGAACTAGCTCATGCTTGACTAGCCAATCAGATAAGCGATTCTGCTGCATTGTCTTGATCTCTCCCACATTTGTATAAGTATTTCACATTTACAATGAAATTTTCAAAGATTGACCTGCTCTTTTTTATTCTGCACAAAAGAACCCTGCCTGATTCACTAATTCGTAGGAAGATACTGAACTTTTGGATTTGAAAAATGTTTCAGAAGATATCTCTGAAGTAGATGGTGATTGATAGAGCAATCCTTGATCGTAATTTCCAGTATGAGTACTGCGTTGAACAGAAAATTTGTGATTGGTAGTAAAACATCGATTTTCCTGTTGAGATACAGTTCTATCTTCAAATATTTCTCGAGATATCTTCTTACGAAGTTTTGTTATAGCATCTATAACTGCCTCTGGTTTAGGTGGGCAGCCCGGCAAATAGACATCCACAGGAATTAGCTTATCGACTCCCCGAACAGTACTATAAGAATCAGTACTGAACATCCCTCCTGTAATAGTACAGGCCCCCATAGCAATGACGTATTTTGGTTCAGGCATTTGCTCATATAATCTCACTAAGGAAGGAGCCATTTTCATTGTGACCGTGCCGGCTGTTAAAATTAGGTCCGCTTGCCTAGGACTTGATCTTGGCACCAACCCATAACGATCAAAGTCGAATCGCGAGCCTATTAATGAAGCAAATTCAATGAAACAACAACTGGTACCATATAGAAGCGGCCATAAACTGGAGAGTCTTGACCAATTCGAAAGATCATTCGATGTAGTTGAAATAACTGAATTGGGGGTTGTTTGGTCAAGTAACGGAAACTCAATCAAATTCATAACTGTCTCAATGTAATCTTTTCCTTCCTTTTTTTTTTTATTGTCTGAATACTCAGTTAAGACCATTCCAACGCTCCTTTTCGCCATGCATAAACTGAACCCACAATTGGGATAAGCACGAAAATTAAAGCTTCGATAAATACAGATACACCCAATACATCGAAACTCATTGCCCATGGATAAAGAAAGACCGTTTCAACATCAAAAACAACAAAAACTAGAGCAAACATGTAATAGCGGATTCGGAATTGTAACCAAGCGTCCCCCATAGGTTCTATGCCCGATTCATAACTAGAGAGCTTCTCTGGTCCTTCACTAACCGGGGCTAAAACTCCTGAAATTACAAATGCCAAGATAGGAATAACGCTTGATATTATTAGAAATGCCCATAAAATATCATATTCGTGAAGCAGAAACATAAATGTACTCCTATTAATGTGGAATATGCTGAATTATTCGAGTTGGCATTGTCAATTCATCCAGAACTTGTTTTCCTAGGTGAAACAAGAATTGATTTTAATCAAATCAAAGTGCATAGTTCAGAGTTTGTTTGCTGTGTGGCATGTCTTGTTTAGAGATTCATCCAACGGAATCGGGATTCCATTTTGGATTTCGATTCTATTTAGATATGGTGTAGACATAAGGCGTTCTTACACAAACAAAACTCTCTCACTTTGTCTCGCTTTCTCTATTCTCTATAAAAAAATAGATATAAGATATAAAAAATATTAAATAATCAAATTCTAAATAATAAAAGATTCTAAATAATAAAAGTAATTTAATTAAATACTAAAATATACTAATCTAACCTAATAGAATATTCTATTACTAATGTATTCTAATGAATAGTAATACTATGTTTTTTTCTTGATACTTCCTTATATTTATTTCTTTGTATTTTATATTTCGAAATATTTCTTATTTATACATTATATAACATTATATATTTACTTATAATTTATATAATGTATAAATAAGAAAATGAAATAAGATAATGAAATATTATCAAAAAAATAATATCAAATATAACATAGTTATTATCAAAACCGAAAAAATTTTTTGGGTAAAAGATGTCTAGGGATTTCTAACATATTCGAAGTATTCTTTTCATTAAAATCCAGGTAAAGGATCGTCGTTGCTTCTATTGATTTTATACAAATACGAATACGTAAACACAATCTAATGCATCGAACGATTATATTTTCTTTCTTTTTCTTGTCCTAGATTTGACACATACTGATCTGATTAGATCCATTGGAATGAATTATTTTTTTTTTTTATTTTCAGGTCCCTATGTATTTACATGAATATGTGGTAATGCTTTCATTTCATTTCTATGAAACAACCAACGGTCTGTCCAGTCTATAAACAAGTACTAATGAGGAAATGAAAACTATACTAAACTAAACTAGAATGTCTATACAAAAATAGACAAATAGAATGTATTAGGGCTATACGGACTCGAACCGTAGACCTTCTCGGTAAAACCGATCAAACTTATTATTATCGAAATGATTCGAACTGTTTCAAAGACCCAACATGCATTTTGTTTGTTGCATTGGGCTCTTTCATCAACTGATGTAAAGATCAGTTAGTCCACCATATTTTTTCTTTACAGGAAGATAATGAGCTGGCTCCATGTGCTCTGATTCATTATTTGTATTCAGATCTAGTAGCAATACCAAAGTGTTTCAAAGAAGGGTTACCTTGACTTAGGTCTGCCTTCGGCTTAGATCAACCTAAGTTAAATGGAATCTCTATCGTTCCGCTGCAAGAGTCGAATATGAGACTTCATACACCTTAAAGTTCATAGGACGAAAAGAGGTTTTTTTGAAGCCCTTATACTCATTATGCCTAGCATTGAATGGGCTGGGTATTTACCTTATCAACTATCAAATCAATGACGGGTTCTATTTGATTTGGCACCTAAATTCGCACCAAAATCGGACCGAACCAAATATTTGTCAGGCTATTGTTCTCTCGAATCTATGGAGTAAGACATTGATTTTTCAATAAGATCAATTATGTTCATTGCATAATAAGCTCCCTTGAAAAGCATTGGCGCACGTGTAAACGAGGTGCTCTACCTAACTGAGCTATAGCCCTTGTCATAGATATCTTAACATATAGATAATTTCTTGTCAAGATGGATATTCCCTAATCCCACATGATAACTCTCCGATCCGTTTACTGTTAACAGATTGGTATTGCTTAAAAATAATATTCTATCTATAATCCCCGAGGTGATGGGTCTTCTTTTGCGGTGATAAATTACCTACTTAACTCAGTGGTTAGAGTATTGCTTTCATACGGCAGGAGTCATTGGTTCAAATCCAATAGTAGGTAGAACTTATTAGATACCGGAGTCAATGCAATGGTATCTAATAAGTTTTTCTACTCATCTTCCCTTTTTCGTTGTATCAGATTATACTTGATTGTCTTCAATTGGCAGAATCTAAATGTGGTGTATAATAAAGAACTTCTAAAAAACTTCTTTTGATTATTTTGATGTATTGACTAGTAGGAAATAGCATTGGCAGCCTCTACTCGTGTCCTAGCTCGTCTGAGAGCTAGATTCGCTTCAATCACTTGTCTCTTACCCTCAGCTCTACTCAAGTTAGCTTCAGCTATTTCAAGAGCTTGTTGAGCTTCTTGTGGATCAATATCAGTACTCATCTCCGCATCATTTCCTAAAATGGTGATCTCATTATTCCCTATTCTAGCAAAACCACCCATCAGAGCCACCGTTAACCATTGGTCGTTGAGGCGTATTCTCAAAAGACCTATATCTACAGCCGTGGCAATAGGGGCGTGGTTTGGTAATACACCAATTTGGCCACTATTTGTAGATAAAATGATTTCTTTCACTTCTGAATCCCAAATAATTCGATTAGGAGTCAGTACACAAAGATTTAAGGTCATTTCTTCAAATTGCTCTCCACTTCTAAGTTCATAGCTTTCGCGGTAGCTTCATCGATGTTACCCACCAAATAAAAGGCCTGCTCGGGCAGACCATCTAATTCTCCGGAAAGGATCAGTTGAAACCCCCTAATTGTTTCTGCAAGACCAACATATTTTCCTGGGGAACCAGTAAATACTTCTGCCACGAAGAAGGGTTGTGATAAGAAACGCTCAATTTTTCGTGCTCTTGCTACAGTTAAACGATCCTCCTCGGATAATTCATCCAACCCAAGAATTGCTATAATGTCCTGAAGTTCTTTGTAACGTTGTGAAGTTTGCTTAACTCTTTGCGCAGTTTCATAATGTTCCTCGCCAACGATCCGAGGTTGTAACATAGTTGACGTTGAATCTAAAGGATCTACTGCTGGATAAATACCTTTGGCAGCTAATCCTCTTGATAGTACGGTAGTAGCATCTAAATGTGCAAATGTAGTGGCAGGAGCAGGGTCGGTCAAATCGTCCGCAGGTACATAAACTGCTTGGATCGAAGTTATAGATCCCTCTTTGGTAGAAGTAATTCTTTCTTGCAAAGAACCCATTTCTGTACTAAGGGTAGGTTGATAACCCACTGCAGAAGGCATTCTCCCTAATAATGCGGATACTTCTGATCCTGCTTGGACAAAACGAAAGATATTGTCGATGAATAGAAGCACATCTTGTTCATTAACATCCCGGAAATATTCTGCCATAGTTAGGGCAGTCAAACCAACTCTCATACGAGCTCCCGGCGGTTCATTCATTTGACCATAGACTAAAGCTACTTTTGATTCTGCAAGATTTTTTTCATTAATTACTCCGGATTCTTTCATTTCCATGTAAAGATCATTTCCTTCACGAGTACGTTCTCCTACTCCGCCAAATACAGATACGCCTCCATGAGCTTTGGCAATGTTGTTGATCAATTCCATGATGAGTACTGTTTTACCTACTCCAGCTCCCCCAAATAGTCCGATTTTTCCTCCACGGCGATAAGGAGCTAAAAGATCTACCACTTTAATACCTGTTTCAAAGATTGATAATTTCGTATCTAACTGTATAAAGGCAGGCGCAGATCTATGAATAGGAGATGTTGTGCGAGTATCTACAGGACCTAAATTATCAACAGGCTCTCCAAGAACGTTGAAGATTCGCCCGAGAGTAGCTCCGCCGACTGGAACACTTAGAGGAGCTCCCGTGTCAATCACTTCCATTCCTCTCATCAGCCCATCTGTAGCACTCATAGCTACAGCTCTAACTCGATTATTTCCTAATAATTGTTGTACCTCGCAAGTCACATTAATTTGCTGACCGACAGTATTTCGACCCTTAACTACCAAAGCGTTATAAATATTAGGCATTTTGCCCGGGGGAAAAACGACATCCAGTACTGGGCCAATAATTTGAGCGATACACCCTAGGTTTTTTTCTTCAAGTGTGGAAACCGCAGGGCTAGAAGTAATAGGATTGATTCTCATAATTATAATAAAGTGAAATATGTCGAAATCCTTTTTGGAATAATACCAAATCGAAAATAAATGTCCGATAGCAAGTTGATCAGTTAATTCAATAAGAGATAAATGGGAGATAGCACTCGATTTAGTTGGTACCACCCAACCGAATCCGATTCACTCGTTTACTCATTCAATGAGTAAATTTTCAAGTTCAGCCAATCTTTTTTTTTTTTCAAAAAAAAATTGCAAGTAGATGAAATCGTGAATAAATGTGTTTCATTTCTCTATCATTATATAAAAAAAGATCCATATTATATTACTTATGGAATTCGAACCCGAACTCGATTTATGATTTATTATTTGGATCTTATTGGCCTTTGTTCTTTATTTTGGATTTTTCATATAGATTTCCGTCTTTATATTATACCCTTTCGTGGATGAATTATGCCTATTTTCACATCTAGGATTTACATATACAACATATATTACTGTCAAGGGGGAATTTTTCTCAGTATTTAGATATTTAGATTCAAAATAAGAAAGGGATCAATTCAATTATAAACCTGCAAAACAAAGATTAGGATTGGGTTGGGTTGCGCTATATATATCAAAGAGTATACAATAATGATGTATTTGGTGAATCAAATACATGGTCTAATAACAAACCGTTTTAACATAACATTTTAATGAGTTGATAATATTAATTGAATATTGAATATTTTTTGAAAGATTTTTGTTAAAGGTTTCATTCATGCCTAATCCATATCGAGTAGACCTTGTTGTTGTGAGAATTCTTAATTCATGAGTTGTAGGGAGGGACTTATGTCACCACAAACAGAGACTAAAGCAAGTGTTGGATTTAAAGCTGGTGTTAAAGATTACAAATTGACTTATTATACTCCTGAATACGAAACCAAAGATACTGATATCTTGGCAGCATTCCGAGTAACTCCTCAACCCGGAGTTCCGCCTGAAGAAGCAGGGGCTGCGGTAGCAGCCGAGTCTTCTACTGGTACATGGACAACTGTTTGGACTGATGGACTTACCAGTCTTGATCGTTACAAAGGAAGATGCTACCACATCGAGCCCGTTGTCGGGGAGGAAAATCAATATATTGCTTATGTAGCTTATCCTTTAGACCTTTTTGAAGAAGGTTCCGTTACTAACATGTTTACTTCCATTGTAGGTAATGTATTTGGTTTCAAAGCCCTACGAGCTCTACGTCTGGAGGATCTGCGAATTCCCACTTCTTATTCAAAAACTTTCCAAGGCCCGCCTCATGGCATCCAAGTTGAAAGAGATAAGTTGAACAAGTATGGTCGTCCTCTATTGGGATGTACTATTAAACCAAAATTGGGATTATCCGCAAAGAACTACGGTAGAGCGGTTTATGAATGTCTACGCGGTGGGCTTGATTTTACCAAAGATGATGAAAACGTGAACTCACAACCATTTATGCGTTGGAGAGACCGTTTCGTATTTTGTGCCGAAGCAATTTATAAAGCGCAGGCCGAAACGGGTGAAATCAAAGGACATTACTTAAATGCTACTGCGGGTACATGTGAAGAAATGATCAAAAGGGCCGTATTTGCCAGAGAATTGGGAGTTCCTATCGTAATGCATGATTACTTAACTGGGGGATTCACTGCAAATACTAGTTTGGCTCATTATTGCCGCGACAATGGCCTACTTCTTCACATCCATCGCGCAATGCATGCAGTTATTGATAGACAGAAAAATCATGGTATGCATTTTCGTGTACTAGCTAAAGCATTACGTATGTCTGGTGGAGATCATATTCACGCTGGTACAGTAGTAGGTAAACTGGAAGGGGAACGCGAGATGACTTTGGGTTTTGTTGATTTATTACGTGATGATTTTATTGAAAAAGACCGTAGTCGTGGTATCTTTTTCACTCAAGATTGGGTCTCTATGCCAGGTGTTATACCTGTGGCTTCAGGGGGTATTCATGTTTGGCATATGCCTGCTCTTACCGAAATCTTTGGAGATGATTCCGTACTACAGTTTGGTGGAGGAACTTTAGGGCACCCTTGGGGAAATGCACCTGGTGCAGTAGCTAATCGGGTGGCTTTAGAAGCGTGTGTACAAGCTCGTAATGAAGGACGTGATCTTGCTCGTGAAGGTGCTGAAATTATCCGTGAAGCTAGCAAATGGAGCCCTGAGCTAGCCGCTGCTTGTGAAGTATGGAAACAGATTAAATTCGACTTCGAACCGGTAGATAAGCTAGATAAAACGAAATAGAAAGATAAAAACTAAGCGTGTAGAGTTTAGTAATTCCTCTTTGTTCTCCTAATTGATTGCAATTAAACTCGGCCCAATCTTTTCCTAAAAAAAAGGATTGAGCCGAATAAAATAAAGAATGAGCTTACTAACATAACATACTATATATTTGCATATATCTTTCATATCACATGTACAGACCTATATACTATATATACAAGTATATACAATATACAAGTATATACAAGATCTAAATAGAACGAAGACGAAACAACTCAATATTTCTTTATTTTTGGATCCAATCCATAATTAATCCTAAGGATCCATAGGATTAGTGGATCATTTTATATCTCGTAGTTTCAGGCCTTAGATTAAGCTAAGGTAAGGGCTCCCTCTATCCAATCTACTCATCCTGTATATTGTCTTTTTCGTTCCATGTTGCAATATAAACTTATTATTTGATTATATGATACAAGGTTATGCGAGAACGAATTCTTTATTTATAAACTATTTCTCTTTTCGATGAAAATTTGTATTTTAATTGAAAAAAAAAAAAGAATCTATCTATATAGATAGATATTGAAGTGATATCTCGGATTCCAAAAAAAAGAGAATCATTTCTTTCAATACTCACTTATTATTAGTTAACAATCCTAATCCTCATATGCTTAATTCTGATAGGAAATAAAATAGTAAAATAATTATTCATCGAATGACTATTCATCTATTGTATTTTCATCAAATAGGGGGCAGAAAGATTCTATGGAAAAATGGTGGTTCAATTCGATGTTGTCTAACGAGAAGTTAGAGCATAGGTATGGTTTAAGTAAATCGATGGAAAGTCTTGATGCTATTGGCCATACCAGTGGAAGTGATGAACCCCTTCTAAATGATACGGAGAAAAATTGGAGTGATAGTGTTAGTTATAGTTTCAGTAATGTTGATTATTTATTTGGTATCAGGGATATTTGGAGTTTGATCTCTGATGACACTTTTTTAGTTAGGGATAGTAATGGTGACAGTTATTCCGTATATTTTGATATTGAAAATCATAGTTTTGAGATTGACAATGATAGTTCTTTTCTGAGTGAATTAGAAGGTTTTTTTTCTAGTTTTTTGAATAGGGGGTCTAAGAGAAACAATCACTACTATTATCATTACATGTATGATACTCAATCTAGTTGGACTAATCACATTAATAGTTGCATTAATAGTTATCTTCGTTTTGAAGTCAGTATTAATAGTTCCATTTCAGGTGGTACTGACAATTACAGTGACAGTTACATTTATAGTTTCATTTGTACTGAAAATGTAAGTGGTAGTGAAAGTGGAAGTTTTAGTATACGAACTCGTAATAATGGCAGTGATTTCAATATAAGAGGAAGATCTAATGATTTCGATATAAATAAAAAATACAGACATTTATGGGTTCAATGCGAAAATTGTTATGGATTAAATTATAAAAAACTTCTTAGGTCAAAAATGAATATTTGTGAACAGTGTGGATATCATTTGAAAATGAGTAGTTCAGATAGAATCGAACTTTCGATTGATTCGGGCACTTGGGATCCTATGGATGAAGATATGGTTTCTATGGACCCCATTCAATTTCATTCAGAAGAGGAACCTTATAAAGATCGTATCGATTCTTATCAAAGAAAGACAGGTTTAACTGAAGCTGTTCAAACAGGCATAGGTCAACTAAACGGTATTACCGTAGCAATTGGGGTTATGGATTTTCAGTTCATGGGAGGTAGTATGGGATCTGTAGTAGGTGAGAAAATCACTCGTTTGATTGAGTATGCTACTAATCGATCTCTACCTGTCATTATTGTGTGTGCTTCTGGAGGAGCACGCATGCACGAAGGAAGTTTGAGCTTGATGCAAATGGCTAAAATATCTTCTGCTTCATATGATTACCAATCCACTAAAAAGTTATTCTATGTATCAGTCCTTACATCTCCTACAACCGGTGGAGTAACAGCCAGTTTTGGTATGTTGGGAGATATCATTATTGCTGAACCTAATGCGTACATTGCATTTGCGGGTAAAAGAGTAATTGAACAAACATTGAATAAGACAGTACCCGATGGTTCACAAGCGGCTGAGTATTTATTCCATAAAGGCTTATTCGACCCAATCGTACCACGTAATCCTTTAAAAGGTGTTCTAAGTGAGTTATTTCAGCTCCATGGTTTCTTTCCCTTGAATCAAAATTCCAAAAATTAAAGTATAGCACTAGATTCAGTTATTTTATTTGTAGCGAACAAGTATTTAGTTCATCGTAATAAAAAAAACTAAGAAAAATGTTCTTTGGTGATATAAGTTACACTTTCTAGTAAGAGTCAGAAGTTTCGGATAATTTTTTTTCTTCCAGATCCAGATCTATTTTTTATCTTACCCCTATTCATGATTAGGTATTATGAACCTCTATCAACAGGATAAAATAAAAAGGTGAATTTCTCTTTCCGAGGAATTCGAATTTGGGGAAATAAAAAGAATTTTATCTGGCTATCTTACGTATTAATTAAGATAGACAATAATTAAGATAGACAATAATGAAAAAAAGAAGATCAAAATAAAAAGAAATAGCAAATACGGATATGGAATAAAAAAATTTCTATATATATCGCATTTTTACTATGAATCCCCGTTTGTTGGATCGTATTATTTAGAGTCGCGAATTCATAATGAACTTAATTTTCATAAGAAAACTCCTTTTTAATAAGAAACTCCTTATTAGATTAGAAAGAAAGATAGAAAGAACATAAGGATGGGAGAAGAAGAATAATAAAATTTGTAAAAGAAGATTATCCTATCTATATTCGTGTAGAAAGATGAATAGGTACACTTAATTTAGTTCTACATTTTTGCACTTATTATCTATCTTTTTTTTTTTATTTTCTTTTTATTTTATTACTATTTGAGATTTCCAAATAATAATTTGAATTTCCAAATAATAATATTCCAAATAATATTATTTGGAAATCTTATATTTATTATAAAGTATATATTTATATATACTTAATTGTTTATATATACTTAGTAGTATAATATGAAGTTTGAATATTATTATTCAAACTTCATATTATATAAAATACAATAGTCAATATTACTTAATATTACTTATAATAGATATACTTATCATATCATAAGATATCTTTCTAATAGATACAAATATATAGATACAAATATTAAATCGAGGCACCCATTCTATGACAGATCTCAACTTACCCTCTATTTTTGTGCCTTTAGTGGGCCTAGTATTTCCGGCAATTGCAATGGCTTCTTTATCTCTTCATGTCCAAAAAAATAAGATTGTCTAGATCCAATGGGACCAAATCTTATCAATTTATTTCAACACTGTATCATAATGTGGCTCTTTCCACACACAAATGAAAGAACTGTTATGCATGCGGATACATGATATCCGCATAAATGCATGTATATATATGCAGGGCATAGCTGGTTAAAAAGGATCAGTAAATATTTTTAATAGAAAGTCAATGTATCTAACCAATTACTCCACATCAGAATAGCGCTAGTTGATGAAAGTTACTTCGGGATCAAGAAAGGTAAAGTCAAATTTGGGTTATTCTCTCAATTCCAATCGAATGCAACTGGATCTAGTATAGTATGAATTGGCGATCAGAACATATATGGATAGAACTTATAAGGGGGTCTCGAAAAACAAGTAATTTTTGCTGGGCCTGTATCCTTTTTTTAGGTTCACTAGGATTCTTAGCGGTTGGAACTTCCAGTTATCTTGGTAGGAATCTGATATCCGTATTTCCATCTCAGCAAATTATTTTTTTTCCACAAGGAATCGTGATGTCTTTTTACGGGATCGCAGGTCTATTCGTTAGCTCCTATTTGTGGTGCACAATTTTGTGGAATGTAGGTAGTGGTTATGACCGATTCGATAGAAAAGAAGGAATTGTGTGCATTTTTCGTTGGGGATTTCCTGGAATAAATCGTCGCATCTTCCTTCGCTTCCTTATGAGAGATATCCAATCAATCAGAATTGAGGTTAAAGAGGGTCTTTATCCTCGTCGTGTCCTTTATATGGAAATCAGAGGTCAAGGGGCCATTCCCTTGACTCGTACTGATGAGAATTTTACTCCACGAGAAATTGAACAAAAAGCTGCCGAATTGGCCTATTTCTTGCGCGTACCAATTGAAGTATTTTGAAATGAATTGAACACAATAAAGAATAAATGTTTTCTCGGCATGGGGGGAGGAACTTGCTAATTCCTTTTTTAATACAATTGAAGTCTTTTTGGAATGTTCATTCGAACAAAACATGTTAGATTATTCTATTTCCTCCTTCCTTTGTCGTGGCGACTCCCATAGAATAAAACAAAAAAGCAGGAGGGCGTATATGGAATAACTATAATAAACTATACTATAATTAAGAAAAGAAGAAATTTTTGTATACCATTTGTATACCAAAAGTATTTCGTATGCGTATGGATCCCAACTCAATTCTTTTCTACTAGAAGATTTCTACTAGAAAAAAGGATAATCTAATAAGTAGGGATTCATCAAATATATCCGAACATGTATTTCGTAATACGTAATTCATCTCATCTTTTTAGGCCCAAAATCTTGATGATACCCTTTTTCCTTGGTTGTGGCTAGACGATGAAACATTTCGAAATAATTAACTGAGGGGGGTTTTCGTTTCGAAATACGATTCGTTATTTTAAGTGGGTTTTCGAGTATTCATAGAAAGGAACAAATGAGGATGAAATTGCTTCGAATTTGCCCAATTGAGATATCTGGGAATAATATAGATTTTGCATTTTTATCCGAAAAGGACGGACCCTTATCCCATTTCTATATTCCTTCTAGATCCAAGAACTAAACTCAATTTTTACACAAAAATTGGAATGAATAGAATAGACCCATAGGTTCAATACCTTGTTATAGAACTCGTGCTTCAGAGAAATATCATATAGAGTCAACGAATGAAGCAGGTTCATTAACAATTCAATTCACAGATAAAAAATGAAAAAAAAGAAAGCATTGCCTTCTTTCCCATATCTTGTATCTATAGTATTTTTGCCCTGGTGGGTCTCTCTCTCATTTAATAAATGTCTGGAGCTTTGGGTTACTAATTGGTGGAATACCGGGCAATCCGAAACTCTCTTGAATATCATTCAAGAGAAAAACGTTCTAGAAAGATTCATAGAATTAGAAGAACTCTTTCTGTTGGACGAAATGATAAAGGAGTACCCGGAGACACATATACAAAAACTTCGTATAGGAATACACAAGGAAACGATACAATTGGTCAAAACACACAATGAATATCATCTCCATATCATTTTGCATTTCTCGACAAATATAATCTCTTTCGCTATTCTAAGTGGTTATTTTATTTTGGGTAATGAGGAACTTGTCATTCTTAATTCTTGGGTTCAGGAATTCCTCTATAACTTAAGTGACACAATAAAAGCTTTTTCGATTCTTTTAGTTACTGATTTATGGATTGGATTTCACTCAACTCATGGTTGGGAACTAATAATTGGTTCGTTCTACAACGATTTTGGATTGGCTCATAACGATCAAATTATATCTGGTCTTGTTTCCACCTTTCCAGTTATTCTAGATACAATTGTGAAATATTGGATTTTCCGTTATTTAAATCGTGTATCTCCTTCGCTTGTAGTCATTTATCATTCAATGAATGAATGAAGAACTCATTTGATCTCCTGATATCAATCAAATAAATCAGAATCTTTCTTCCTTTATAAAGAAAGCATTTGGAATCTTACTTAATTCTTTATATTTTATTTCTACCGGTTCAAGGTATTCGTCCTATATTCCAGTACAACTATTCCAGTACAATGACAGACTCGTGCATAGGGAACTTTACTAGTTCGCTATCTAATTTATTGTAGAAATTCCGAGATCCATGATTGGACATGCAAAATAGAAATACTTTTTCTTGGGTAAAGGAACAGATGACTCGATCCATTTCTGTATCGATCATGATATATGTAATAACTCGAGCATCCATTTCAAATGCATATCCCATTTTTGCGCAGCAGGGTTATGAAAACCCACGAGAAGCAACTGGACGAATTGTATGTGCTAATTGCCATTTAGCTGATAAGCCCGTGGATATTGAAGTTCCGCAAGCTGTGCTTCCTGATACTGTATTTGAAGCAGTTGTTCGAATTCCTTATGATATGCAACTGAAACAAGTTCTTGCTAATGGTAAAAAAGGGGGTTTGAATGTGGGTGCTGTTCTTATTTTACCCGAGGGATTCGAATTAGCCCCCCCCGATCGTATTTCTCCTGAGTTGAAAGAAAAGATAGGAAATCTGTCTTTTCAGAGTTATCGTCCCAATAAAAAAAATATTCTTGTGATAGGTCCTGTTCCGGGTCAAAAATATAGTGAAATCGTCTTTCCCATTCTTTCCCCCGACCCTGCTACGAAGAAAGACGTTCACTTCTTAAAATATCCCATATATGTGGGTGGGAACAGAGGAAGGGGTCAGATTTATCCTGATGGTAGCAAGAGTAACAATACAGTCTATAATGCTACATCAGCAGGTATAGTAAGCAAAATAGTACGAAAAGAAAAGGGAGGATATGAAATAACCATAGTTGATGCATCGGATGGACGTCAAGTGGTTGATATTATACCTCCAGGGCCAGAACTTCTTGTTTCAGAGGGTGAATCCATCAAGCTTGATCAACCATTAACAAGCAATCCCAATGTAGGAGGGTTTGGTCAGGGAGATGCAGAAATAGTGCTTCAAGATCCATTACGCGTCCAAGGCCTTTTGTTCTTCTTCGCATCTGTTATTTTGGCACAAGTTTTTTTGGTTCTTAAAAAGAAACAGTTTGAAAAAGTTCAATTGTACGAAATCAATTTTTAGGTCCAGAGATTCCTTAACATTTGGTAAAAAGTGCCGGTTTTTTGTCCATCGATACAATTATGTATGATCAAAAAATTCTGTAAATCCTTTTGCTTGCTTTGTTTATACTCTTTTTGTTTTGCAGGACGCCTGGAATTCATTACTTGTATTCCATTTTAGTAATAAACAATAGGCATCCGAACAAATACAAAAGAAGAGAATACAAGGCAAGGATGGGAAAAATGAAAGGAACAAATACTTTTAGGAAGGATTACTAGTCTTCCTAATCTTCTATTCGATACAAGACGACACAAGAAAATTCCTTTTTCTTGTGTCGTCTTGTATCAAAATAATAATTATTTTTTTTTTTAGAGTAGTTTTGATTAAGGTTCTATTAGTTTAGTCTAGAAATGATTTGCAGGATGTCTCATCCCTAGAAATCAATATAATAATTATATTGGATTATAGATAAAATCGATTGATTCGTTCTTTCTTCTTGCTTCCAGTTAATATTTTGGGGGAAGGGCAGGAACTATGAATCAACCGCTAGATTCAATTGTTCACAAACATCATTAAGAAACAAAAGAATAGAGTGGTTTGAAACATCAGAGCAAAGGATCCTTTTTGTCATTTCTACAAAACAAATATAATATTTTGATTATGCTGACTGGATAACTAACCAATTTGTAGGTTATGGAATAGATCAAAGTCTCGTTATAAGACTAAGAACTCCGCGGGCCCTTTCCGCTCTAATCAGACAAAGGAGGGTAAGGACCCGCTAAGTTCTTACTTTTTCATGTCTACAATCCGGCTCATACGATTACTAGAGAGATGAACCCAACCCAGAATATGAACCGTAAAAGAAAACACCTATTAAACCGATCACAAGAATACCAGTTACAGTACCTATCAGCCAAAGAGGAATCCTTCCAGTAGTATCGGCCATTTCCCCCACTTTCCTCCACATTTCATCAAGTGGTCATGCTAGAGACAAAAACAGTCATGGATAATTATGAGGATGGTATCTATCCGAATGGGATAAGAGAATTACTACTATTCTCTTTCTTTCTCTCAATTGAAGAAATAATTGGAAAATAAAACAGCGAGTACAAAAATGAGTAATAAACCCCAGTATAGACTGGTACGATTCAATTCAACATTTTGTTCATTCGGGTTTGATTGTGTCATAGTTCTATAATTTGAATTAGGTTTATCGTTGGATGAACTGCATTGCTGATATTGACCCCAAAAAAGAAACGGTAGGTACAGCTAGTCCGTGAACAGCCAACCAGCGCACTGTAAAAATTGGATAGGTTCGATCTATGGTCATTGAGGGCCTCCTAAAAGGATCTACTAAATTCATCGAGTTGTTCCAAAGAATCAAAACGGCCGGTTATCAATGGAATCCCCTGTCGGCTTTCCGTGAAATACTCATTTGGCCGAGGACTTCCAAACACGTCGTAAGCTAAACCCGTACTGACGAATAACCAACCCGCAATGAATAGGGAAGGTATAGTAATGCTATGAATAACCCAGTATCGAATACTGGTAATAATATCAGCAAAAGAACGTTCTCCCGTGCTTCCAGACATGCTGAGCTCCACAAATTTTTGTACATTCAAAAAGGGGAATCGATTCCGTGAAAGATGGGATCAGTAAATAGAAAACTACTGATATTGCATCTTTGTGAGATCGTCAATTTTGTACCAAAGGTGTATTTCGAGTATACCGAATCAGTATAGCTATCCTTCCTCTGGCACAGCAACGCAGCCTTGATCGGTACCGAAATGCTACACAATTCCTTTTTTCTTTTTTTGTTCCTTATCTATGGATAACTTATGTTATGCTATTCAACAGATCAATAGAAAACCCTCAAATTTCTTATAAGGTTTCCCTTATTGGCTTCATAATAGAAAGTAAGGATCTTGGGAAAATGTAAGTCAATGATCAATGGGTTCTAATAATTCATGAAAGATATTATCGTATTGACACAATTCAATTATATGCGAAATCTAACCCTTTTTGGTTAAAAGTTTTATTCGAATCCTTTCATTTCAAGTAATTGGTTGGTATAATATAATAAATACTTATAACTTAACTAAAAAAAAAAATAATTAATAACTATAATTAGTAACTATTAATAATAATAAATAAAAAATAATAATAATAAATAAAAAAAGAATATATAATATATAAAAAAAAAGATATATATATATATATATATATAATAGTAGATAATATATAAATTAGTAGATAATATATAAATATATATAATAGTAGATAATAGTAGTAGATAATAGTAATAGTATCTACTATTTAGATTAGATCATATTTAATGAAAGAAAGAAAACATAGTTGTAACAATCAATATTCGTGATGCAATCATTGTTGGATTAGGTCCAAGACAAAGGTTCTTTCTTGACCAAACTACAAGTATGGAACTCCATGATATGGAAAGACGGAATATGGAACCTAAAAGGATAATTGAGGTGGCTCGTCTTCGAATCGACTTTTGGACCCGAAAAAGAGAACAAAAATAAAGTCAATTTAAATTGAAAATTTCAATTAAATAATTAAATAAAGTAAAAAGTAAAAGTTTTTGTTTCTCGATAGATCCATCGATGGATGGTGGAACACCTTTTTTTCTTCTTATTCGATATATTATGGGTAATTAACTAACCTATTTATTACTATACTGAATGCAATGAGTTAAAATAAGTAATAAGGTAGTATCAGGTCGTTCGCTCCAAAAAAATGGAATTGAAGCTATTTTCAAATCCAATTCTTTTATTCCAAAATTAATGAAAATTGAATTTCATCTTCGAATGAAGTTACACGACACAGTTCTTATTACTATTACTTTACTCAACTCAAAAATTGCACAATGAACCTGTTGATTCGGAATCACAGGATCGGTCGATGTCACATCTGATGAATCAATTTTTTTTTCTACCTATGTTATGTCACTCTATCTTTTTTTAGTATTATCTATAATGACCGATGAATCATGAATTTTCCATTGGAACTAAACTAATTCTCTTAATTGGTTTTTATTACCCTCGTATCTGGGAAAAATGGAAACTTAGGTAAGTGTTTTATCAACATATGTAGAAAAAAAAAAAAAACATATCTAATAAAGCCCTTTCATGCTTACTATAACTAGTTATTTCGGTTTTATACTGGCTGCTTTAACTATAACCCCAGCTCTATTTATTGGTTTGAACAAGATACGACTTATTTGAAAATGAATTGAATAAATAATTCAGAAAAATATTTCTCGGTAATTCCAGATATTCTATGGTTCTTTCCCACACCAATTGCCAATTTTTTTCTTGGTCATTGAGATTCGCGGATAATTCAGATTAATATTTAGGGATAGATCTTACCCCTTTTTTTTATCCCCTCAAACAAACCGAAATGATTGAAGTTTTTCTATTTGGAATCGTCTTAGGTCTAATTCCTATTACTTTGGCAGGATTATTTGTGACTGCATATTTACAATACAGACGTGGTGATCAGTTGGACCTTTGATTGAGTAACATTTCTTTTTTTGATTGACCTCCTACAGGGAGGAGGTCAAATTCCAGTTGCAATTCAACTTTGTTTTGGTAAGTTATTTTATTGTGATTCGACATACATAAGATAGACGGAATCACGCTCTGTAGGATTTGAACCTACGACATCGGGTTTTGGAGACCCGCGTTCTACCGAACTGAACTAAGAGCGCTTTCAAAGAAAATCTTTTTTTTTTTTTTTTCCACTTAACTTCTCACACATCTCGCATACATATAGTATCCAAAAATGAAAGATTATGCCCCATTTTAATTGATCGCAATTAATCTCTCGTTACTGCCCATAGGAGAAGTCATAGGTAGGGATGACAGGATTTGAACCCGTGACATTTTGTACCCAAAACAAACGCGCTACCAAGCTGCGCTACATCCCTTTTCAAAATTGTTGTACAGTGTCATTGTACAAAATACCTGTCTTGTTTTCCACATCTTTATTTTCTCCTCTATCTATATAGAACTTTCTTGTCATTTCTTGTTTTTGGTTTCATATAATAAAAGAATTATATACATCTGAAACCCAACCTAACATATAAAAAATAATGAATATTTATCCGTAATGCTCAGGAAGAAGAGGTCGTCTTTTTCTTTTTTAGTGACAGGAAAATCTCATCTATTGGTTCATTGTACATATCCATTTTTGTTAGGAAATCCGCGTAAAAATAAATAAAAATGATCTTGAACTACAGCATCTGACAATATATGTATTACAATAAAGAAGGAGGATTTTCAATGCGAGATCTAAAAACATATCTCTCCGTGGCACCTGTGTTAACTACTCTATGGTTTGGGTCTTTAGCAGGTCTATTGATAGAAATTAATCGTTTATTCCCAGATGCCCTGTCATTCCCCTTTTTTTCATTCTAGTTATTGATATGCGAAGAAATGAAGAAATAGAATTCCACATGACGTAACTAAAATTTCGCCTCTCCCTTTCAATCCTTTAGGATAGTAAGGAAAGAGAAAGAAAAAGTGTATTGAACCTCATAAAAAATCCGGTAGATCCAAGATCGAATTTTGGAAAACAGAAAAAAAATTCAAACGTGTATCCAGTCTAGGGCAGGCTCCACGAAATCATAGCATAGAAAGAAGATACTTAAATGAAATATTGGGATTTAGGATAGAAATAATGGATAGTTAGAAAGAAATTGTATTACTTAATTATTATTCTATTTTGTATTACTTAACTTAATATATACTATATTAATACATATTCTATTAATTAGATAATAAATTAATTAGATAAGATAATAAGAAGAATTACAACGAAATGTTTAGAAATGGAATTTCTAATTAGTAACTTCTATTGATTTTTTTTCTTCTTCTTCGGTTCGGATCGAAAATAGAAGAGTTAAGTTAAGTCGATCCAAAATCTAAAGGAGGTTCATGGCCAAGGGTAAAGATGTCAGAGTCAGAGTTATTTTGGAATGTACCAGTTGTGTCCGAAATAGTGTCAATAAGGAATCGCGGGGCATTTCTAGATATATTACTCAAAAGAATCGCCACAATACACCCAGTCGATTAGAATTGAGAAAATTTTGTCGCTATTGTCATAAGCATACAATTCATGGGGAAATCAAGAAATAGATCGAAGGGAACATCATGTGTTCGATCTTTCCAAAGAGCAGGACAGGAAGAGTAAGAACTTAACATAAATAATATACATAATATATACAAATAAAATCCGATTTTATGTAGATATTATTTCATGTGTATAGATATATAGTATATGAATCAAATAATATATGAATCAAAGCCTATTTCGGTTGGATCTGAAATGAATAAATAAATAGAACTTTAGAGATAAGGAATAAACCATGGATAAATCCAAGCAACCTTTTCGTAAATACAAGCGATCTTTTCGTAGGCGTTTGCCCCCAATCGGATCGGGGGATCGAATCGATTATAGAAACATGAGTTTAATTAGTCGATTTATTAGTGAACAAGGAAAAATATTATCTAGACGAGTGAATAGATTGACCTTGAAACAACAACGATTAATTACTATTGCTATAAAACAAGCTCGTATTTTATCTTTGTTACCTTTTCTTAATAATGAGAAACAATTTGAGAGAGCTGAGTCGATCCCAAGAACTACTGGTCCTAGAACCAGAAATAAATAGGCATACTCCTCAATTGACTCAAAAATCCAATTGGAACTCAAGCTCAGATTGATGTTTTGTTCGAAAAGGCCTAGAATCCAGATTTGATTCTTGTGTTATAATATAAGAAACAAAAAATGGGGGAGAAGAAGAAATATTTTTTTTTATTGAAACACGTTCGTTCATCTCTACTACTTATCTTAATTTATTTTTATTCTATATCTTCCCGGAGTTCATTCTCCGGGGAATTCTGTTTCAATCATTCCTGTATATTACTTTGGAATCTCCTTTATTTGATAATCTTATTGGAAATCATGTAAAGACAATTCTTATTTGATATAGCTATTTGCGCAAGTATTTTACGATTAAGAAGCAATTGCTTCTTGTACAGATTGTGTATTAATATACTATAACTATGGAATACCTTATTCTCACGAGTTACTGCATTTATCCGAGTGATCCACAAACGACGAAAATCCCTCTTTTGTCTGCCTCTATCTCGATGAGAGGAAACCAAAGCTCTCATTTTCTGTTGAGTAATCGTTCGAGTAAGTCTTGAATGAGCCCCTCTAAAGGTTGATGCAAATAAACGAATTTTTGTTCGACGTCTCCGAGCTGTATATCCTCGTTTAACTCTGGTCATTGAATCAGATTAAAGCTTAATGAATAACTAATTGATTTCTCTTCTTTCAGTCATCCCTTTCCCCTTCCCCGGTCGATTAATAACAAAACGGATTATTCCGATATATAAAATATCAATTCCAATGGCTTTTGCTACTATGACCTTCCCAACCACGATTTTGTATTCTATTCCTTCCAGTTATTTCACTGGAAATAAGAAATTAGAACGATATAAAATTAAAAAAATAGTGGGTTCCATCGTTTCTATGGTTACCTCTTAAACGGTGAGGTCCTCTCTATACACCGGAGCCTCTTCTTTCATTTAATCAAATGTTATTGTTAACTTGTATAGTTCACACTCTTTGGCTCTACCTATCTACAGTAATAGCTCTTTTCACAAAAAGAGTTATCCATACAGTGACGGCATTTAATTATGAAAGTTGGCTAGGTAGCTGACCCTGTTAGTCCGTTCTTTCAAGAAGAGGAGCATAACCTTTTTGCTTCTTATGATACCATTTCCTCCGCTTAATGGATAACCATTTGCTACCAATGGGGAATTGCTTCTTATTTCAAATCTAGATGATTGGATTTGCACCAATGGAAACCATAAATTCCATATACAACATGGGTATATGATAGATCTTCTCTATCTATCCTATTCATTGGTACTGGTCATTGATACTGAAAAAATTGTCTCATTTGTTCGAACTTATGATCTGAACGAGTCGCACATACACCCTAGTACATGTTCCTCGACGCTGAGGACATCCTCTAAGAGCGGGAGATTTTGTAACATTTCTTATTGGCTGTCTTGTGTTTCTAATAAGTTGTTTAATAGTTGGCATGTCGTATGTATATATATGTATATATAGAATAAAATGGGTTGGTTTAGATCGATCTTAACCTGATGATTGATCATCATGAATTATTTCTATTTAATATCAAATCACAGAAAATTTGAATTCTGGTTTGAAATAAAATAGATTTATACGAAATCCCCAGTATTTTCATTTTCGACCGCTACAAGATCAACAATGCCATGAGCTTGGGCTTCTGTTGCTGACATAAAAACATCCCTTTCCATATCCTCGGATACAACCCATAAAGGGTTGCCCGTTCTTTGTACATAAACCTTTGTTAGGGTTTCGCGAAGTTTCAGTAGTTCTTCCGCTTCCAGGATAAATTCCCCTGCTTGCGCCTCATAAAAAGAACTAGCAGGTTGGTGAATCATAACCCTGATGATATTGATATAACATCATGAACGGTTCTTCTATCTCGCATGATTGGGCTAAACTAAAGTAGGGGATAAAAAAATAACAAGAAAAAAAAATAAAATAGAATTGAACAACCGTACAGGCATCTTTTGTTCATTGCATACGGCTCTGCAATGGAATTGACTTTTTCTTCTCTTCTATTCTATCGAAGAAAGAAATGGAATCCATCTAATCCAGATCGTTGAATGATCCATTTACCACCCTTCCCTTCGTAGAAGTAAAAAAGAATACTATGATGGTTCTGTTACTTTATATATTTATCTCGTCTGTGATTTAGCAATCCCAAAGTTTCTTTTTGATACGATCAAATAAGTAAAAAATGATCTTTTTTTTTTTCATTTTCGTACTCTTTCTTTCATAGCATAAGTATCAGAAAGAGACTTCCGGTGTGGAAGAAAAATGGTTTGTGACGCTGAAATGTACTCCCGACACATAAGATCAAATCGGAAATAACCCTTATTTCATACTACTATCTCGATACAAAATCTCATGTTATGAAAAAACAATAATGGTTTGTTCATATCGAACTCGAAGTGCCATGCTATTATTACTTATAATTTTCTTTTATAATCAATATGGCGAAGGCATAGTCTTCTTTTTTTTTTCAATCAAATAAAAACTCATTGGCGCCAAGCGTGAGGGAATGCTATACGTTTGGTAATTTCTCCTCCGACCAGAATAAAAGATCCCATTGACGCGGCTAACCCCATGCATATTGTATGCACATCAGGTGGCACAAATTGCATAGTATCATAAATGGCTATTCCTGGTATTACCCATCCGCCGGGAGAGTTTATAAACAAATAAAGATCCTTAGTAGCATCTTCTATACTGAGATATACCATGAGACCAACAAGTTGATTCGAGATCTCGCTATCAACCTCTTGGCCTAAAAAAAGTAATCTTTCTCGATAAAGTCGGTTGATTAGGACAAAATTGTATCTCTTAGGACAAAATTGCATCCCTTAGGAACCGTACGTGCACCTTTGGATGCATACGGTTCAAAAAAAATTGCGAAAAAAAAAAAGAATCAATGTGTCGATTCCAGTTTTATTTCTTTTTTTTTTATGTAACAGGTTTTTTTAATGAAAGGTCTTCTATTAAAAAAAACGAGATGGGTTTTGGCTCCCTTCCCTCTAAAAAAAAAGAGATTACTGAACTTATTAAACTAACCTATCATTGATGTATTGTTTCATCGATATTAAAATCACGATGTCATTGTCTTGTTCCTGAATGGGCCCTTTCAATTCTTTTAGGTTCATGGTCTACCCCGGGAAAAGATCTGTCCGAATTCTATTTGCACATATAGGACAAATGGTCTCAGTACCATTTTTTTGTTATGACTTCTTTTTTTTTTTAGTTAATTTCGTGTCTTGCTTTCCCAAAACTATTTGATGTATTCATCATACTATTCCGTTGGTCGGCAATTTTGGATCACTACTATAGTAATAGTAGGTATAAAGTAATAGTAGGTATAAAGTAATAGTAGGTATAAGAATCATTTATGATACAAGTGGTAATCATACATATATTATATTAACAATTTGTTATCGATTTGGTATTTTCTGAACGGAGCCTGGATACTTTATTTTATCAGTCCAAGTAAACCATAAATTCTTCTAAATTGATAATATTGATCCCTAATATAAAATAAATTGATCTAATTGCACTTCACGCTCCGAATGATTGATTGATGCTTCACTCAATACAATATCTCTTGGGCGAAACAGAGGATATCTCGATCAGGGGAGAGAACGGGTAAATCCCATATGACCCAATATGTCTGACAAGTCGCACTATACGTCAACCCAAACCGCATCTTCCTCTCCAGGACTCCGAAAAGGTACTTTTGGAACACCAATGGGCATTAAATTAAAGAAAAAAATTTAGTACTATACTTCACTTTAATATGGAAACGTAACAATCAATGGTTTATTGTCTTCATCCCTTTTTTCTCTTTATTCTATTTGATACATAGATTGGAAAGTTTATAGAGTAAGACAGAATGAATAAAGAAAAAATTTGAACGAAGAAATCGATCGTTCGAATGATAAACAAGTATCTATCCATTCGTTCCCCAAAAATGGGACCAATCCTCCCATTGCGTATTGGTACTTATCGGGTATAGAATAGATCTGCTTCTCTTTGTTCTTACGAACAAAATTGTTCCGTTATTTTCAATGGAATGGAATAAATATTAATCCTTTCTGATACAGAATCTACTGAAAAGGTTAGGTACATAGTATATATAGTCTTTTCCAATGCGATAAAATAAAGTGACATAGTGTCTATTTTTCTTTGATAAAGAGGTATTTCCATGGGTTTGCCTTGGTATCGTGTTCATACTGTCGTATTGAATGATCCCGGTCGATTGCTTTCTGTTCATATAATGCATACAGCTCTAGTTTCTGGTTGGGCTGGTTCGATGGCTTTATACGAATTAGCGGTTTTTGATCCCTCTGATCCCGTTCTTGATCCAATGTGGAGACAAGGTATGTTCGTTATACCCTTCATGACTCGTTTAGGAATAACCAATTCGTGGGGTGGTTGGAGTATTTCAGGAGGAACTATAACAAATCCGGGTATTTGGAGTTATGAAGGTGTGGCAGGGGCACATATAGTGTTTTCCGGCTTGTGCTTCTTGGCAGCTATCTGGCATTGGGTATATTGGGACCTAGAAATATTCTGTGATGAACGTACGGGAAAACCTTCTTTGGATTTGCCCAAGATCTTTGGAATTCATTTATTTCTCTCAGGGGTAGCTTGCTTTGGCTTTGGCGCATTTCATGTAACAGGTTTGTATGGTCCTGGAATATGGGTGTCCGACCCTTATGGACTAACTGGAAAAGTACAATCTGTAAATCCAGCGTGGGGCGCGGAAGGTTTTGATCCTTTTGTTCCGGGAGGAATAGCCTCTCATCATATTGCAGCGGGTACATTGGGCATATTAGCAGGCCTATTCCATCTTAGTGTCCGTCCGCCTCAACGTCTATACAAAGGATTACGTATGGGCAATATTGAAACTGTACTTTCCAGTAGTATCGCTGCTGTTTTTTTTGCAGCTTTTGTTGTTGCTGGAACTATGTGGTATGGTTCAGCAACTACCCCAATCGAATTATTTGGTCCTACTCGTTATCAGTGGGATCAGGGATACTTTCAGCAAGAAATATATCGAAGAGTTAGTGCCGGGCTAGCCGAAAATCTTAGTTTATCGGAAGCTTGGTCTAAAATTCCCGAAAAATTAGCCTTTTATGATTATATTGGTAATAATCCGGCAAAAGGGGGATTATTCAGAGCAGGCTCAATGGACAATGGGGATGGAATTGCTGTTGGATGGTTAGGACACCCCGTCTTTAGAGATAAAGAAGGGCGCGAGCTTTTTGTACGTCGTATGCCTACTTTTTTTGAAACATTTCCGGTAGTTTTGGTAGATGAAGACGGAATTGTGAGAGCTGATGTTCCTTTTAGAAGGGCAGAATCAAAGTATAGTGTTGACCAAGTAGGTGTTACTGTTGAGTTCTATGGTGGCGAACTTAATGGAGTAAGTTATTCTGATCCTGCTACTGTGAAAAAATATGCTAGACGTGCCCAATTAGGTGAAATTTTTGAATTAGATCGGGCTACTTTGAAATCCGATGGTGTTTTTCGTAGCAGTCCAAGGGGTTGGTTCACTTTTGGGCATGCTACGTTTGCTTTGCTCTTCTTTTTCGGACACATTTGGCATGGCGCTAGAACCTTGTTCAGAGATGTTTTTGCTGGTATTGATCCAGATTTGGATGCTCAAGTGGAATTTGGAACATTCCAAAAAATTGGAGATCCAACTACAAGGAGACAAGTAGTCTGATACGACATTGTTGTGGTATCTTTCGCCTCCATTTTTTTTTTGATTTGACATCGGGTATCAGAGAAATCTTGACTTGAATCACCATCTTTTCTTTGACTTTTTTTCTTTCTTTATATGATATGGTAAATGATCCCAAATGAATAGGTGTGGAAGCTATAATTGTAAACCACGATCGAATCCATGGAAGCATTGGTTTATACATTCCTTTTAGTCTCGACTTTAGGGATAATTTTTTTCGCTATCTTTTTTCGAGAACCGCCTAAGGTTCCGACTAAAAAAATGAAATAACTTTAGAATTTAATTGAAGTAATGAGCCTCCCAATATGGGAGGCTCATTACTTCAACTAGTCCCCGTGTTCTTCGAATGGATCTCTTAGTTGTTGAGAGGGTTGCCCAAAAGCGGTATATAAGGCGTACCCAGTAAAGCTTACAAGTAAACCAGATATGGAGATGGCGACTAGGGTTGCTGTTTCCATTTTTAGATAATTTCAAGATCACAATGGATCTACGATAAGATCGTTTATTTACAACTACACCGGAATAGTATACAAAGTCAACAGATCTCAACCAATCGTTAAATAGGATTTATGGCTACACAAACCGTTGAGGATAGTTCTAGATCTGGGCCAAGACGAACTACTGTAGGGGATTTATTGAAACCATTGAATTCGGAATATGGTAAAGTAGCTCCGGGATGGGGGACTACACCACTTATGGGGGTCGCAATGGCTCTATTTGCGATATTCCTATCTATTATTTTGGAAATTTATAATTCTTCCGTTTTACTGGATGGAATTTCAATGAGTTAGGTTTATAAGAACTATGAAGTCCTAGTCTTTCAATCAAAGAAAAAATTACTTTAGACTTGGATTTCTAGACCATTCTATTCTGGTAGTTCGACCGTGGAATTTATTTGTTTCGGTATTTGCGGAATATGAGTGTGTGACTTGTTATAATTGATCCTATTGATAATACATAGAATGGACCTGTTATCTCTATCAAGATGATTCTACCTCGTCGGATATTTATTCTAGTATCTGGAGCACGGAATATATAGAATAGATCAAGAAAAGAAATATTTGAACTATGATTCATACCTACTATTTATTCAGACCTCGCAACCGGACTCAAAAAAAATTCAAATAGGTATTTCCTAAATCAAACGAATTTTATTCCTTCAGATTTATTTTGACCGAAGGATAACTCTTTCTCTAGATTTTGTTGAGTCATTACATCCATTCATTCAATAAGTGATCATCAAAGGTTCTTACTCAGAGAACCTTTGAGTTTAGCTTGAGGCTAAATCATCGTGGTTCTAGTATGAATCTGAGGTTTCAATTGATTCATAGGGTCTCAACAAGAGAATTCCTATCAATAGTAAAACAAGAGTAAATCCGCAGTACGCACAAAAAAAAAACAATAAATCAAATAACAAATAAAAAATAGGGAAGAGAAGGTTCAAGAGGCCTGTAACGATCAACATAAAGAAAGACAGATGAGCCAACTTGATATTTTTTGGCATTATCATCACAAAGAAGAGATTCCGGATTTTTGTTACTTCGTATCTTCGAGGCAAATCGAATCAAGCGGATAATGAAGTTTTGAACTTTCTATTATATATCCGTTGAAATCAGTATTTGTGTGTTTCCGCTTGAGCCGTACGAGATGAAATTCTCATATACGGTTCTCAGAGGGGGAGTTCTATTGGGTTACCTATCTCAATAAAGTATATGATTGGTTTGAGGAACGTCTTGAGATTCAGGCGATTGCAGATGATATAACTAGTAAATATGTTCCTCCTCATGTCAACATATTTTATTGTTTAGGGGGGATCACACTTACTTGTTTTCTAGTACAAGTAGCTACGGGTTTTGCTATGACTTTTTACTATCGTCCAACCGTTACAGAGGCTTTTTACTCTGTTCAATACATAATGACTGAGGCCAACTTTGGTTGGTTAATCCGATCAGTTCATCGGTGGTCAGCAAGTATGATGGTTCTCATGATGATCCTGCACGTATTTCGTGTGTATCTCACAGGTGGATTTAAAAAACCTCGCGAATTAACTTGGGTTACAGGTGTGGTTTTGGCTGTATTGACTGCATCTTTTGGTGTAACTGGTTATTCCTTACCTCGGGACCAAATTGGTTATTGGGCAGTAAAAATCGTGACAGGCGTACCCGAAGCTATTCCTGTAATAGGATCGCCTTTAGTAGAGTTATTACGTGGAAGTGCTAGTGTGGGCCAATCCACTTTGACTCGTTTTTATAGCTTACACACTTTTGTATTGCCTCTCCTTACTGCCGTATTTATGTTAATGCACTTTCCAATGATACGTAAGCAAGGTATTTCCGGTCCTTTATAGAGAAGACATATCATAGATATTTGTAATTGATCATATATCGGGAAGGACAATAGTATTTCATTGCTACAAATATGGATTATTGAAAAAATAAGACATGTTTTTTGGATACTTCTCTTCAACTCGGAAGTATTGTATTCCTTATTTGATACGAATAGTTGAAGTGGATTTTCCGAAGAGAGGATGGATTATGGGAGTGTGTGACTTGAACTATTGATTTGGCCATGCAGATATATGATTTTATCGCCACGTTGGAATTCACAACCAAATGTGTCTCCGCATCCAACCAAAACGTAAGTCCCCTACGTAGCAGAGGATAGGCCGGTTCGCTTGAGGAGAATATTTTCTATGATCATACCCGAATCATGTCATCCACGAACAGGCTCCGTAAGATCCGTAGAATAGAATAAGTGATGTGGCATGATCCAATGTTCTATCTATTCCACTTAACTTATTTATTATAGTGTGGAAATGCATTCATTTCCTTTGCATCGATTCCAATCTATGATACTATCGGAGTGAAAGAAGGGATCTAAGGAAGAACAGAGGCTAGACTTTATTAGTAACAAGTAAATACTTTTTACGTAAGAAAATCGAGATATGGTGGGGATAAACACCAATCAAAAGACATGAGACAATCCAAAAAGCACTTGATCATGATCAAATTTGTAAGCCTACTTGGATATTGAGCATTTACCTATAAGAACAGAATTCTTTGCAATGAATAGTTGTAGTTGCAATTCTGGAAAATGGAATGTGATAAATCTTTTCTTACTTACATAGAGTTATTAACTATGTTTATGAAATAACGATTTTTTATTTTATATGGGTTTATTTCTGTTATTATATGGGTTTATTTCTGTTATTCCTTTGATTCTTGCTCGAGCCGGATGATGAAAAATTATCATGTCCGGTTCCTTCGGAGGATGGATCCATAAGAATTCACCTATCCCAATAACAAAGAAACCTGACTTGAATGATCCTGTATTAAGAGCAAAATTGGCTAAAGGGATGGGACATAATTATTATGGAGAACCCGCGTGGCCCAATGATCTTTTATATATTTTTCCAGTAGTAATTTTAGGTACTATTGCATGTAATGTAGGTTTAGCGGTTCTAGAACCGTCAATGATTGGTGAACCGGCGGATCCATTTGCAACTCCTTTGGAAATATTACCCGAATGGTACTTCTTTCCCGTATTTCAAATACTCCGCACAGTACCCAATAAGTTATTGGGCGTTCTTTTAATGGTTTCAGTACCGATGGGATTATTCACAGTACCCTTTTTGGAGAATGTCAATAAATTCCAAAATCCATTTCGTCGACCAGTAGCTACAACAGTTTTTTTGATCGGTACCGCAGTAGCTCTTTGGTTAGGTATTGGAGCAACATTACCTATTGATAAATCCCTAACTTTAGGTCTTTTTCAAATTGATTCAACCGCGAAGTACCATGATGTAGGTATCTAGGGAATAGTTACTTCAAAGTGAATCTTCCCTAGATACATTAATTTGATTATGATCTATTCCGCGAAAATACGGATTGTGCCAAAGATGCAAAATTGTTTTCTTTTTTTCTTTAGAATTTTCTTTCTATTAGAATTAGAAAAAGAAGATGAAAAAATTACAATGGATTTAAAATGAGAACTTATTCTTAGGTAAATCAATTGCGAAATGCTTCTGTAGAGTGTCCAATATTTGTTTTACATCTTCCATGCGAAAATATTCAATTCTCATAAGATCTTCTTGACTGTTACTCAAAAGGTCCAATAATGTATGTATATTGGACCTTTTGAGACAATTATAGGTCCTGGAAGGCAATTCTAATTGGTCAATAAAAATACAATTCAATGGAATTCCTTTTTTGTTTTTCTTTAGATTAGTTAATCTATCTTGAAAGGTTAAAAAGGGTAGAGTAAACCTGTTTTTATTTTCTTCGAAATTAATGTCCTCTTCCTCCGCATGTAGAAAAGGAATAAATAAATCAATCAAATTACGAGAAGCCTCATAAAGTGCTTCCTTAGGAGTTAAACTTCCATTTGTCCATATTTCTAGAAAAAGTATCTCTTGTTTTTCATTCCCATTCCCATAAGAATGAATACTATGATTCGCATTTCGAACAGGCATGGATACAGCATCTATAGGATAACTTACATCTTGAGAGTCATTTATGGGTTCCATACGATATCCGCGATCTCTCTTGATTTGTAATCCAATACACAAATCAATTGGTTCCGTCAGGTTAGCTATATGTTGTGTCGTGTCAACTATTTCTACGGAAGGTGGTGAGATGATATCTTGAGCGGTTACGTATCTAGGACCCCTTACGCAAATCAACGCGTCTCTAACTCCATAGAGATTACTTCTCAATACAATTTCTTTCAAATTTAGTAAGATTTCATGTACTGATTCCTCAATACCTACTATCGTAGAATATTCATGTGGCACCTTCTCAGATTTTGCACGTGTGATACATGTTCCTTCTATTTCTCCAAGTAAAGCCCTTCGCATGGCAATACCGATGGTATCAGCTTGACCTTTCATAAGTGGTGACAGAATGAAACGACCATAATAAAGACGCTTACTGTCTACTCTTGATTCAACACACTTCCACTGTAGTGTTCGAGTGTATCCCGCTACTTCCTCTCGAACCATACTATACTAGTATTATTATTTGATCATTGAATCATTTATTTCTCTTGAAATCGGTTTAATTCTTATTTCTACACACGTCTTTTTTTAGGAGGTCGACATCCATTATGTGGCATAGGTGTTATATCACGTACGAAACTTAATAATATACCACTTCTACGAATGGCTCGTAATGCTGCATCTCTTCCGAGACCAGGACCCTTTATCATAACTTCTGCTCGTTGCATACCCTGATCAACCGCTGTATGAATAGCATTTACCGCTGCGGCTTGAGCAGCATAAGGTGTTCCTCTTCTTGTGCCTTTGAATCCAGAAGTACCAGCAGAGGCCCAAGAAACTACCCGACCTCGTACATCTGTAACAGTTATAATGGTATTGTTGAAACTCGCTTGAACATGAATAACGCCTTTTGGTATTCTACGCCCATTCTTACGTGAACCAATACGCCCATTCCTATGTGAACCAATTCTTGGTATAGCTTTTGTCATATTTTATCATTTCATATTTATGAGTCAGAAATATACAAAAAGAAAAGATACGGAGATATCCATTTCATGTTAAAACAGATCCTTTACCTTATTTTTACATAAGGTACTTATTTTAGAATTTTGGAAAGTAAAGTTATTTTTTAGAAAGATTACCCTTGTCTCTGTTTATGTTTCGGATTGGAACAAATCACTATAATTCGCCCACGCCTGCGAATCAGTCGACATTTTTCACAAATTTTACGAACGGAAGCCCTTATTTTCATATTTTTTATTCCTTACCTTAATTCTGAATTTACTTCTTGGAAGAGAATAAGTCTCTTGAATTTTTTTTTTTTTAACTTCGAATTGTATACCCATGGTTAAAAAAATAACCTAATCGTTCGAATCTTTGTTGCGAAGTCGATAAATTATACGTCCCCTGGTTGAATCATAACGACTTACTTCAATTTTTACTCTATCTCCCGGTAGTATCCGTATAAAACTGCGCCGGATCCTCCCTGAAACATATCCTAGAATTAGATCTTCATTATCTAAACGGACCCGGAACATACCGTTGGGAAGTGATTCAGTAATTAAACCCTCATGAATCAATTTTTGTTCTTTCATTCCAGGTAACCTCCTTGAAGTATCAACTAATGGAGGAAGAGTTATATAACTCACTTTTCCTCTCTATTTTACAAATAGGAAGTTAGAGATCAAATTCGGATACCAGAGGTGGAAGATTACCATATATAACACAAAATTTCTCCTCCAATTCTTTCTAGTCGAGCTTCTCGATCTGTTATTATACCTCGAGAAGTAGAAAGAATTACAATTCCCATTCCACCTAAAATCTTAGGAATTCGTTGATAGTTGGAATAAATTCGTAAGCCGGGTCGGCTGATACGCTTTAAAATGGTTCTAGTTTTATATATTCCTTTTCTGGTTTTTCTATGTCGCAGAGTTGAAACCAAGAAATATTTGTTACTTTCCTGATGTTTCCGAACGTTTTCAATAAAACCTTCTCGTAGAAGTATTTTAACAATGTTTTCGGTGATATTTGTAGATGCTATTCGAACCCTTCCTTTTTTATCCATGTCAGCATTTCTTATAGAAGTTATTAGATCGGCAATAGTGTCCCTGCCCATGACGAACTAGAATTATAGGTTCCTCCTAATTTTGATATAATCAACATGTTTCCTTTTTTTTTTTCTTTTTTTTTTTAGAAAGTATATACGTGAGACACAATCTACTAATTTGATCTATTTGATCTATTTCAGATACCCTACTATATCATAGTCTCATCTACTACTATTTATAATACTTCGGGAGCTAATGAAACTATTTTAGTAAAATTCAACTGTCTCAATTCTCGAGCGATCGCACCAAAAACTCGAGTTCCTTTTGGATTTCCTTCTTGATCAATGACAACTGCAGCATTGTCGTCATATCGTATTATCATACCGTTTTCACGTTTGAGTTCTTTACATGTACGTACAATTACAGCTCTAATTACTTCTGATCTTTCTAGAGGCATATTGGGAACTGCTTCTTTGATTACAGCAACGATAACATCACCAATATGAGCATATCGGTGATTACCAGCTCCTATGATTCGAATACACATCAATTTTCGAGCTCCGCTGTTATCCGCTACATTCAAAAGGGTCTGAGGTTGAATCATATCATTTTTATTTCAATCTGTTATTTCAATGCAAAAGAAAAAAAAAAAAAGAAATATTGTCCGTCCAGAAATAAATAAACCTGCGGTTGTTTTTTCATCCCCAATACCCCTTTTTGTTTAGTTCCACATCTCTATCCTGAAATAAGAAATTGAGTTCGTATAGGCATTTTGCGCGCAGCTATCTCAATAGCTGCTCTAGCTACAGTTTCTGATACTCCACCCATTTCATAAAGTATTCGACCCCGTTTAACAACGGATACCCAATATTCAGGGGATCCCTTCCCCGAACCCATACGCGTTTCCGCGGGTCTTACTGTAACAGGTTTGTCGGGAAATATACGTACCCATATTTTTCCACCACGACGCGCATATCGTGTCATTGCTCTTCGCCCTGCTTCTATTTGTCTAGCTGTAATCCAAGCAGGTTCAAGTGCCTGAAGAGCGTATCTGCCGAAACTAATATGATTGCCTCGACAAGATATTCCTTTCATTCTTCCTCTATGTTGTTTACGAAATCTGGTTCTTTTGGGGTTATAGTCGATGGTTGTTTCTTAATTCCATCTCTACTGCAGAACCGGACATGAGAGTTTCTTCTCATCCAGCTCCTCGCGAATGAAAGGATTCAAATTCAATAATATTATAGATACACATTAATAGATAATACACCAAGTAATGGCTTTTATTGATATTGAATTTCTTACATAGGAAGGAAGATGTAGATACAAGATATACAATACAGCTAGACGTGTGTGTACATTTATGTATCTTTATAGATAATGTAATGTTTCTCTTTTTTATTTTTATAACATAACGAATCCTTTCCTTATTTTTTTTGACCTCTATCAAATTACGACAAAAGATTGTAATCCAATAAATAAAGGTTTCGCGGGCGAATATTTACTCTTTCCTGTTTCATTCGTAGGTTCAATTCATGACCTCTCAGAATAAATCAATTTTTTCTTGGTCCGTTCCGCCATCCCACCCAATGAATTATTAGGATTTGTTTTCAATAGAATCCTATGCAGTCACAGGTTCTGTCGTTCCCATAGCTTCTCCATTAATGGTTAGGTCCGAACTTTGCAATGGAGCTTCCAACAAAATTCGTTCCCGAGTCAATTTCCTCAGTTTTTATTAACCCGAAGGCTCTTTATTATTTTATTCTATTTAAAATTATTTCATTTACAAATTCTTATATTTCTAATTATCTTATCAGTATTGATGCTTTATCACACTGCCTTTTATGACGTGATTCATAGACCATACATATTGGAATCATATATCATTGATATTTTTGTTCTTTCTTTCTATCATCCTTCCATTTATCCATATCCCTTTATTTTTTTTTTTTGCTTTACAACCCATAATCAGATTTATTTTTTCTTGAAAGAATTTCAGTTGCTACAACCATATGATAGATCCACTCATTCATATAGTGACCGTTTCTTGGGATCTCGACAATACGAAGCAATAAGTTGGTTATTAGTTTATTTTATATAATTACAAAGTTTATAGTGGGGGTCAGTCTATTTTTTTTTTTTTTAATCCCAACTTGAAACTATAAAGAAAAAACTAACGAGTCACACACTAAGCATAGCAATTATACCAAATGATCAATCGAATTTTTATTTAACCTTATAGAATTAGAATTGTTCATTTTTTTTTTTTTAACGGAAAAAGAATGAAAGAGTTTGTCATTTTTTGTTTTATCACTGGACAGAATGGGAAGACAGGGTCGATTATTTCTCGTCTACAAATATCCAAATTTTTATACCTAATACTCCATAAATAGTTCGAATGGTATAGGAAGAATGATCAATTTTAGCGCGAATTGTTTGTAGGGGAACTCTACCCTCTCTGATCCATTCGACACGTGCAATTTCTTTTCCGTCGATACGGCCTGCTATTTGCACTTGAATTCCCTTTGTATCCGTTTGTTCAGTTAATTCAATAGCTTTTTTCATTGCTTTTCGAAACGAAACTCTATTTTTTAATTGTAAAGCTATATATTCTGCAAGAATATTAGGTTGTCCATAAGGTTTTTCAACTCTTGTGATAGCAATGTTGAGTCTCCGGTTTACAGAATGAAACTCCTTTTGTACATTCATCTGTAATTCTTCGATTCCTCGTGTTTGCCCCTCTATTAATAAATTTGGGAATCCAATATAGATTATGACTTGGATCAAATCGATTTTTTTTTGAATTGTTATACGTGCAATTCCTTCGAAACCTGAGGATATTTTCCTATTTTTTTGTACATAGTTCTTGATACAATTCCGTATTTTTTCATCTTCCTGTAGACCCGCGGAATAATTTTTTGGTTGTGTGAACCAAAAGGAATGATGACTTTGAGTTGTACCAAGTCTGAAACCAAGTGGATTCATTTTTTGTCCCATATTTTTCTATTATATATATATATTTTTTTTTTTTTATATGAATCTAAATCTTAGATTGATCTAAAAATGATTTCGATTTATCTTTTAATACAATTGTTATATGACATGTCGGTCTTTTTATCAGATAACTACGTCCTCGAGCCCGGGGTCTTAACTTTTTCACAATAGTACTCCTATTGGCTTCGGCTTTACTAATGAATAAATCAGCTTCGTTCAAACCCATATTATGATTAGCATTTGCTGCTGCGGAATAAACCAATTTTAGAATGGGATAAGATGCTCGATAAGGCATGAGTTCCAGTATCATAAGTGTTTCCTCATAGGAACGCCCGCGAATCTGATCAATTACTCTTCGTGCTTTTAAAACAGACATACATATATGTTGAGCTAAAACTTTTACTTCTTTACCTGAACTTGAGTTCTTTATCATAGGGTTATTCCCTACCTTTTTGAAATTTGTCATAAATAAGGTTATCCCCCGCCTTTGTTTGATTCACATCTATTTTTTCTTCTCAATTTTTCTATTCCAAATTCCAATTAACTTAATTAACGACGAGATTTATTATCGTTTCTTGCATGTCTCGCGAAAGTCAGAGTAGGCGCGAATTCTCCCAATTTGTGACCTACCATACGATCTGTTATATAAATAGGTAAATGTTCCTTTCCATTATGAATAGCGATTGTATGGCCAATCATTGTGGGTATAATGGTAGATGCCCGAGACCAAGTTACTATTATTTCTTTCTCCTCCCTCATGTTGAGTTTTTCAATTTTTCCCGCTAAATGATTAGCTACAAAAGGATTTTTTTTTAGTGAACGTGTCACAGCTGATTACTCCTTTTTTTTTACATTTTAAAGATTGGCATTCTATGTCCAATATCTCGATCTAAGTATGGAGGTCAGAATAAATACAATAATGATGAATGGAAAAAAGATAAAATCCTTTAGCTAGATAAGATAAGGGGCGGATGTAGCCAAGTGGATCAAGGCAGTGGATTGTGAATCCACCATGCGCGGGTTCAATTCCCGTCGTTCGCCCATCACATTATTTCAAATTCCAAAAATTCGATTTTCCATATTCCTATTTACGGCGACGAAGAATAAAACTATCACTATATTTTTTCCTTTTCCTACTTCTTCTTCCAAGCGCAGGATAACCCCAAGGGGTTGTGGGTTTTTTTCTCCCAATTGGGGCTCTCCCTTCACCGCCCCCATGGGGATGGTCTACAGGGTTCATAACTACCCCTCTTACTACAGGACGCTTACCTAGCCAACACTTAGATCCGGCTCTACCCAAACTTTTTTGGTTCACCCCAACATTACCCACTTGTCCGACTGTTGCTAAGCAGTTTTTGGATATCAAACGGACCTCCCCAGATGGTAATCTTAATGTGGCCGATTTACCCTCTTTTGCAATCAGTTTCGCTACAGCACCTGCTGCTCTAGCTAATTGTCCACCCTTTCCACGTGTGATTTCTATGTTATGTATGGCCGTGCCTAAGGGCATATCGGTTGAAGTAGATTCTTCTTTTTTATCAATAAAAACCCCTTCCCAAACTGTACAAGCTTCTTCCAAAGCATACGGCTTTCTAGATGTATATGATGATATCTAGACAGATGGATCTTATATGAATCGTATGATGAAGTACCACATGAGTGGATATATAGGAATCCAAATCTGCCGAATCACTCATGTTATGATCTTCTACATCCTAGGTCTCCCCGTTCCGTCATCTGGCTTATGTTCTTCATGTAGCATTCAGACCGAATGACTCTATGAAATTACGTCGATACTTCCACATATTACGGGTAACGTAGGAGACATCTCTATTTTTCCCCCGGGGGATCTTAATTACCACTGCTTAGCTTTCAATTCGCCTCTGACCATCAAATTAAATGTGAATAACCCGCCCTCCTCTCTTTGAAATTTGAAACAAGGGGCGCTTCCGGTTCTGTGCGTGCTTCAAACAATTTTGTCTTCTCCATATTACCATATCTCTAGAGTCAATAATTTTCTATGAGGAACTACTGAACTCAATCACTTGCTGCCGTTACTCAACAGTTTTCTGTTGAGGTCTATCCCGTAGAGGTACTCAAATTGGATCAGTGATCGATTTCTAGGTTTCGTCGTAAACCTAATTGGTTACTTCCAATTACGTAAATCAATAGTTCAAACCGCACTCAAAGGTAGGGCATTTCCCATTGATATAGGAACTTCTGTACCAGAAACAATGGTATCTCCAATTATAGCCCCTCTGGGATGTAAAATATATCTCTTCTCACCATCCCCATAGTGTATGAGACAAATGTATGCATTTCGATTAGGGTCGTATTCTATGGTTACGATTCTACCAGATATGTCTTTTTGATTCCGTCGAAAATCGATTTTACGGTATAGACGCTTATGACCTCCCCCTCTATGCCTTGCGGTAATGATTCCTCTGGCATTACGACCTTTACCACAACGATGCCGTCCATAGATCAAATTATTTCGTGGATTGGATTTCACTTGACTGTCTACGGCTCCATTGCGTGTTCTCGGGGTAGAAGTTTTGTATAAATGTATCGCCGTGTTATTAAGTATTTTGCTTTAAGTTCTTTTCTCTATAAGAGGTGGAATAGAATAACCCGGTTGAAGCGTAATGATCATACGTCTGTAATGCATTGTATGTCCCATAATAGGTCCCATTCTTCTACCCTTTCCGGGTAGTCGATGACTATTCATAGCTATTACCTTGACACCAAAGAAGAGTTCGACCCAATGCTTTATTTCTGTCCTAGTTGATCCGGATTCGACATTAGAAGTATATTGATTGTTCCCCAATAACCGAATACTTTTTTCTGTAAATACTGCATATTTGATTCCATCCATAAATCCATTTTCTTCCCTATGAGTTCCAGTATCGATAAGAATTCTAGTTCTTACTGTTCATATGTTATGGTATGAATATACCATACCAATTCGTTATGTATGGATGATGAGATTCCATTGATACAGAGCCAATTCCAATAGACTTATTGAACGTTCCCATTGGCGTGCATCCAGCAGGAATTGAACCTACGAATTTGCCAATTATGAGTTGGGCGCTTTAACCATTCAGCCATGGATGCTTAACAGGGATCATCGTACATCGTGAATAACCAAATTTCAATTGAAATGAAATCTTTAGGAGGAATCAATGAAACGACATCAATTCAAATCCTGGATCTTCGAATTGAGAGAGATATTGAGAGAGATCAAGAATTCTCACTATTTCTTAGATTCATGGATCAAATTCGATTCAGTGGGATCTTTCACTCACATTTTTTTCCACCAAGAACGTTTTATGAAACTCTTTGACCCCCGAATTTGGAGTATCCTACTTTCACGTGATTCACAGGGTTCAACAAGCAATCGATATTTCACGATCAAAGGTGTAGTACTGCTTGTAGTAGCGGTCCTTATATCTCGTATTAACAATCGAAAGATGGTCGAAAGAAAGAATCTCTATTTGATGGGGCTTCTTCCTATACCTATGAATTCCATTGGACCCAGAAATGAGACATTGGAAGAATCTTTTTGGTCTTCCAATATCAATAGGTTGATTGTTTCGCTCCTGTATCTTCCAAAAGGGAAAAAGATTTCTGAGAGTTGTTTCATGGATCCGCAAGAGATTACTTGGGTTCTCCCAATAAATAAAAAGTGTATCATGCGGAGTTCGCGATGGTGGAGGAACCGGATCGGAAAAAAGAGGGATTTTAGTTGTAAGATATCTAATGAAACCGTAGCTGGAATTGAGATCTCATTCAAAGAGAAAGATAGCAAATATCTGGAGTTTCTTTTTTTATCCTATATGGATGATCCGATCCGCAAGGACCATGATTGGGAATTGTTTGATCGTCTTTCTCCGAGGAAGAAGCGAAACATAATCAACTTGAATTCGGGACAGCTATTCGAAATCTTAGGGAAAGACTTGATTTGTTATCTCATGTCTGCTTTTCGTGAAAAAAGACCAATTGAAGGGAAGGGTTTCTTCAAACAGCAAGGAGCTGAGGCAACTATTCAATCAAATGATATTGAGCATGTTTCCCATCTCTTCTCGAGAAACAAGTGGGGTATTTCTTTGCAAAATTGTGCTCAATTTCATATGTGGCAATTCCGCCAAGATCTCTTCGTTAGTTGGGGGAAGAATCAGCACGAATTGGATTTTTTGAGGAACGTATCGAGAGAGAATTTGATTTGGTTAGACAATGTGTGGTTGGGAAACAAGGATCGGTTTTTTAGCAAGGTACGGAATGTATTGTCAAATATTCAATATGATTCCACAAGATCTATTTTCGTTCAAGTAACGGATTCTAGCCAATTGAAAGGATCTTCTGATCAATCCATAGATCATTTCGATTCCATTAGAAATGAGGATTCAGAATATCACACATTGATCGATCAAACAGAGATTCAGCAACTAAAAGAAAGATCGATTCTTTGGGATCCTTCCTTTCTTCAAACGGAACGAACAGAGATAGAATCAGATCGATTCCCGAAATGCCTTTTTGGATCTTCCTCAATGTCCCGGCTATTCACGGAACGTGAGAAGCAGATGAATAATCATCTGCTTCCGGAAGAAATCGAAGAATTTCTTGGGAATCCTACAAGATCAATTCGTTCTTTTTTCTCTGACAGATGGTCAGAACTTCATCTGGGTTCGAATCCTACTGAGAGGTCCACTAGAGATCAGAGATTTTGGAAGAAAAAACAAGATGTTTCTTTTGTCCCTTCCAGGCGATCGGAAAATAAAGAAATGGTTGATATATTCAAGATAATTACGTATTTACAAAAAACCGTCTCAATTCATCCTATTTCATCAGATCCGGGATGTGATATGGTTCCGAAGGATGAATCGGATATGGACAGTTCCAATAAGATTTCATTCTTGAACAAGAATCCATTTTTTGATTTATTTCATCTATTCCATGACCGGAACAAAGGGGGATACACGTTACACCACGATTTTGAATCAGAAGAGAGATTTCAAGAAATGGCAGATCTATTCACTCTATCAATAACCGAGCCGGATCTGGTGTATCATAGGGGATTTGCCTTTTCTATTGATTCCTACGGGTTGGATCAAAAAAAATTCTTGAATGAGGTATTCAACTCCAGAGATGAATCGAAAAAGAAATCTTTATTGGTTCTACCTCCTCTTTTTTATGAAGAGAATGAATCTTTTTATCGAAGGATCAGAAAAAAATCGGTCCGGATCCACTGCGGGAATGATTTGGAAGATCCAAAACTAAAAACAGCGGTATTTGCTAGCAACAACATAATGGAGGCAGTCAATCAATATAGATTGATCCGAAATCTGATTCAAATCCAATATAGCACCTACGGGTACATAAGAAATGTATCGAATCGATTCTTTTTAATGAATAGATCCGATCGCAACTTCGAATATGGAATTCAAAGGGATCAAATAGGAAATGATACTCTGAATCATATAACTGTAATGAAATATACGATCAACCAACATTTATCGAATTTGAAAAAGAGTCAGAAGAAATGGTTTGATCCTCTTATTTCTCGAACCGAGAGATCCATGAATCGGGATCCTGATGCATATAGATACAAATGGTCCAATGGGAGCAAGAATTTCCAGGAACATTTGGAAGATTTCGTTTCTGAACAGAAGAAGCGTTTTCAAGTAGTGTTCGATCGATTCCGTATTAATCAATATTCGATTGATTGGTCCGAGGCTATCGACAAACAAGATTTGTCTAAGTCACTTCGTTTCTTTTTGTCCAAGTCACTTCTCTTTTTGTCCAAGTCACTTCCCTTTTTGTCCAAGTCACTTCCCCTTTTCTTTGTGAGTATCGGGAATATCCCCATTCATAGGTCCGAGATCCACATCTATGAATTGAAGGGTCCGAATGATCAACTCTGCAATCAGTTGTTAGAATCAATAGGTGTTCAAATCGTTCATTTGAATAAATTGAAACCCTTCTTATTGGATGATCATGATACTTCCCAAAGACCGAAATTCTTGATCAACGGAGGAACAATATTACCATTTTTGTTCAAAAGGATACCAAAGTGGATGATTGACTCATTCCATACTAGAAATAATCGCAGGAAATCCTTTGATAACACGGATTCCTATTTCTCAATGATATCCCATGATCGAGACAATTGGCTGAATCCCGTGAAACCATTTCATAGAAGTTCATTGATATCTTCTTTTTATAAAGCAAATCGACTTCGATTCTTGAATGATCCACATCACTTCTGGTTCTATTGTAACAAAAGATTCCCTTTTTATGTGGAAAAGACCCGTATCAATAATTATGATCTTACATATGGACAATTCCTCAATATCTTGTTCATTCGCAACAAAATATTTTCTTTGTGCGTCGGTAAAAAAAAACATATTTTTTTGGAGAGAGAGACTATTTCACCAATCGAGTCACAGGTATCTGACATATTCATACCTAACGATTTTCCACAAAGTGGTGACGAAACGTATAACTTGTACAAATCTTTCCATTTTCCAATTCGATCCGATCCATTCGTTCGTAGAGCTATTTACTCGATCGCAGACATTTCTGCAACACCTCTAACAGAGGAACAAATAGTCAATTTGGAAAGAACTTATTGTCAGCCTCTTTCAGATATGAATCTATCTGATTCAGAAGGGAAGAACTTGCATCAGTATCTCAGTTTCAATTCAAACATGGGTTTGATTCACACTCCATGTTCTGAGAAATATTTACCATCCGGAAAGAGGAAAAAACGGAGTCTTTGTCTAAAGAAATGCGTTGAGAAAGGGCAGATGTATAGAACCTTTCAACGAGATAGTGCTTTTTCAAATCTCTCAAAATGGAATCTGTTCCAAACATATATGCCATGGTTCCTTACTTCGACAGGGTGCAAATATCTAAATTTCACCCTTTTAGATACTTTTTCAGACCCATTGCCGATACTAAGTAGCAGTCAAAAATTTGTATCCATTTTTCATGATATTATGCATGGATCAGATATATCATGGCCAATTCCTCAGAAGATTCTTCCACAACGGACTCTGATAAGTGAGATTTCGAGTAAGTGTTTACAGAATCTTCTTCTGTCCGAAGAAATGATTCATAGAAATAATGAGTCACCCCTTCCATTGATATGGACACATCTGAGATCAACAAATGCTCGGGAGTTCCTCTATTCAATCCTTTTCCTTCTTCTTGTTGCTGGATATCTCGTTCGTATACATCTTCTCTTCGTTTCCCGAGCCTCTAGTGAGTTACAGACAGAGTTAGAAAAGATCAAATCTTTGATGATTCCATCATACATGATTGAGTTGCGAAAACTTCTGGATAGGTATCCTACATCTGAACTGAATTCTTTCTGGTTAAAGAATCTCTTTCTAGTTGCTCTGGAACAATTAGGAGATTCTCTGAAAGAAATACGGGGTTCTGCTTCTGGTGGCAACATGCTATTGGGTGGTGGTCCCGCTTATGGGGTCAAATCAATACGTTCTAAGAAGAAATATTTGAATATCAATCTCATCGATCTCATAAGTATTATACCAAATCCCATCAATCGAATCACTTTTTCGAGAAATACGAGACATCTAAGTCGTACAAGTAAAGAGATCTATTCATTGATAAGAAAAAGAAAAAACGTGAACGGTGATTGGATTGATGATAAAATAGAATCCTGGGTCGCGAACAGTGATTCGATTGATGATGAAGAAAGAGAATTCTTGGTTCAGTTCTCCACCTTAACGACAGAAAAAAGGATTGATCAAATTCTATTGAGTCTGACTCATAATGATCATTTATCAAAGAATGACTCTGGTTATCAAATGATTGAACAACCGGGATCAATTTACTTACGATACTTAGTTGACATTCATAAAAAGTATCTAATGAATTATGAGTTCAATAGATCCTGTTTAGCAGAAAGACGGATATTCCTTGCTCATTATCAGACAATCACTTATTCACAAACCTCGTGTGGGGCTAATAGTTTTCATTTCCCATCTCATGGAAAACCCTTTTCGCTCCGCTTAGCCCTATCCCCTTCTAGGGGTATTTTAGTGATAGGTTCTATAGGAACTGGACGATCCTATTTGGTCAAATACCTAGCGACAAACTCCTATGTTCCTTTCATTACGGTATTTCCGAACAAGTTCCTGGATGACAAGCCTAAAGGTTATCTTATTGATGATATCGATATTGATGATAGTGACGATATCGATATTGATGATAGTGACGATATTGATGATGACCTTGATACGGAGCTGCTAACTATGACGAATGTGCTAACTATGTATATGACGCCGAAAATAGACCGATTTGATATCACCCTTCAATTCGAATTAGCAAAAGCAATGTCTTCTTGCATAATATGGATTCCAAACATTCATGATCTGTATGTGAATGAGTCGAATTACTTATCCCTCGGTCTATTAGAGAACTATCTCTCCAGGGATTGTGAAAGATGTTCCACTAGAAATATTCTTGTTATTGCTTCGACTCATATTCCCCAAAAAGTGGATCCCGCTCTAATAGCTCCGAATAAATTAAATACATGCATTAAGATACGAAGGCTTCTTATTCCACAACAACGAAAGCACTTTTTCATTCTTTCATATACTAGGGGATTTCACTTGGAAAAGAAAATGTTCCATACTAACGGATTCGGGTCCATAACCATGGGTTCCAATGCACGAGATCTTGTAGCACTTATCAATGAGGCCCTATCAATTAGTATTACACAGAAGAAATCAATTATAGAAACTAATACAATTAGATCAGCTCTTCATAGACAAACTTGGGATTTGCGATCCCAGGTAAGATCGGTTCAGGATCATGGGATCCTTTTCTATCAGATAGGAAGGGCTGTTGCACAAAATGTACTTCTAAGTAATTGCCCCATGGATCCTATATCTATCTATATGAAGAAGAAATCATGTAAGGAAGGGTATTCTTATTTGTACAAATGGTACTTCGAACTTGGAACGAGCATGAAGAAATTAACGATACTTCTTTATCTTTTGAGTTGTTCTGCCGGATCGGTCGCTCAAGATCTTTGGTCTTCACCCGGACCCGATGAAAAAAATTGGATCACTTCTTATGGATTCGTTGAGAATGATTCTGATCTAGTTCATGGCCTATTAGAAGTAGAAGGCGCTCCGGTGGGATCCTCACGGACAGAGAAAGATTGCAGTCAGTTTGATAATAATCGAGTGATATTACTTCTTCGGTCCGAACCAAGGAATCAGTTAGATATGATGCAAAATGGATCTTGTTCTATCGTTGATCAGAGATTTCTATATGAAAAATACGAATCGGAGTTTGAAGAAGGGGAAGGAGCCGTCGACCCGCAACAGATAGAGGAGGATTTATTCAATCACATAGTTTGGGCTCCTAGAATATGGCGCCTTTGTGGCAATCTATTTGATTGTATCGAAAGGCCCACTGAATTGGGATTTCCCTATTGGGCCGGGTCATTTCGGGGCAAGCGGATCATTTATCATAAAGAGGATGAGCTTCAAGAGAATGATTCGGAGTTCTTGCAGAGTGGAACCATGCAGTACCAGACACGAGATAGATCTTCCAAAGAACAAGGCTTTTTTCGAATAAGCCAATTCATTTGGGACCCTGCGGATCCATTCTTTTTCCTATTCAAGGATCAGCCCTTTGTCTCTGTGTTTTCACGTCGAGAATTCTTTGCAGATGAAGAGATGTCAAAGGGGCTTATTACTTCCCAAACAAATCCTCCTACATCTATGTATAAACGCTGGTTCATCAAGAATACGCAAGAAAAGCACTTCGAATTGTTGATTCATCGCCAGAGATGGCTTAGAACCAATAGTTCATTATCTAATGGATCTTTCCGTTCTAATACTCTATCCGAGAGTTATCAGTATTTATCAAATCTGTTTCTATCTAAGGGAACGCTATTGGATCAAATGACAAAGACATTGTTGAGAAAGAGATGGCTTTTCCCGGATGAAATGAAACATTTGATTCATGTAACAGGAGAAAGATTTCCCATTCCTTAGCCCTAAAGATATGTGGCCATGAAAAAGGGAAGGGATTAAGTGGAACAGGATTGGCCGGGTGGTAGAGTCGTGGAAACACTTGTTTATTCCATATTTTGGACCTTAGCTCCATGGAACAATATGCTACTGCTGAAACATGGAAGAATTGAAATCTTAGATCAAAACACTATGTATGGATGATATGAACTGCCTAAACAAGAATTCTTGAACGGCGAACAACCAGAGTACTCACTACATCAAACAATTTCCATTAATGAAACCATGTAAATCCATCGGATAATCAAAAATACGCATGTCTGATGAAATGGTTGTTGCTATCTGCTTCAATAACGAATCATTGGTTTAACTGAATAACTAAAGAAAATAGATAGAATAAGTAAAGAAAATAGATAGACCTTTCTCTTTCTCTTCGTCTCAGGTCGATGGATCTTCTCAATGGGAAGATCTCCCATATGCATAATACACATTCCAGTTGACCGAGCCTCATTCTAATTGTTTTGTTCCGAAGCAAAGATATCCACGGAGGCCGGTTTGTCCTATTCAGATATTCACGACCAAGAGGTACTGGATTCTCTTTCGGATAGGCCCTGAAAGGAGAAGAAAGGCTGGAATGCCAACAGACGTCTGTCTATTCTCTAATTCACCCGACCCGATAGTACCCATTTTGGTAACGTCCAGTGCCAAAGTCACTGAATGGGTAAGTCGCCAATCCCTAAAACGGACTATGTAATGTACTTTATCTGTTGGGGTACTGGTGGGTATTTTACCAGAGGTTTCTATCAATCTACCCTTGTGTGATTCCTGTTGAATCATATACTCGGGGGTGGGTGCGGGGCGGACGATTTCCAAACGGACTACTCATTCATTAGATAGAGAAGATCGCCAAGATTTCGTGATCCGCTGCCGAACCTATTCCAATTCCAACAGCTCAGACTCGGATCGTGGGGATCACCGGAATACTTCGTATCAACAGATAAGATACTCGGTATATCAATATTGATTAGATCCGAAATCTGTTATTGAATTGCTCATTCAATGAGCATTCTCAATATTATGCCTTGAAGAGGACTCGAACCTCCACGCTCTTTAGCACGAGATTTTGAGTCTCGCGTGTCTACCATTTCACCATCAAGGCATCTTGAAAGTGAATCGTATTCCATGAATATGATATCTATCTAATGTGATATATGGAATATATGACAAAGGTGGAGTGTTGGAGTATTTCTATCGATCGGTCATATAGGCCTGAGTCAGACATCAAATTGCTTCGATTTGAATTATCCGGAGGATACCTTATATATATCAAAAAGATGTACAATCAAACCTATTTCTCGATTCAATAGAAGCCCAAAGAAGTGAATATGGTACCCAAATAACGATAGGATAGATATGTCAAAAGCGGGTCTGATTACGCCTATTCCTAATCCTAAATAGAATGTAAGGACGTAGGGATCCATATGTAAACATAGTCTCTATTTACATACGCTTGAATGACATACGCTTGAATGACCCCTTCTCATAATAAGAATGTACATAACCCTATTCCGGTCTGGTCCGGTATGGAATGAACTTATAATCTGATGATCGAGTCGATTCCATGATTATAAGTTCATAACCCCATTTTGGGCGGAACAGATCTACTCATTCTTTGATTCCAGTTAGTAAGAGGGATCTTGAACTAAGAAATAGACCTAGAAGCTAAAAGAGGGTATCCTGAGCAATTGCAAGAATTGGGTTCATTGATATTCCTGGTATAGTAGATGCTATCACACATACAGTCATACTCAATTCGATGGAATTGTTTGATCTTAAAGGGGATCTTCTATAATTTCGCACGTAAGGGGTTATTTCTTGGTTTCGTCCAGTCATTAATAACTTGATTATTTTTAGATAATAGTAGATAGAAACAACGCTCGTAAGGAGTCCTATTGAAACCAAGAAATATAGGCCTGCCTGCCATCCACACCAGAATAGATAGAGTTTTCCGAAAAAACCTGCTAGTGGAGGAAGACCTCCTAGGGATAAGAGACATAGGGCTGAAGAGAGAGCCAAAAAAGGATCTTTCGTGTATAATCCTGCATAATCTCGAATGTTATCAGTTCCGGTACGTAGACCAAATAATACAATGCAAGCAAAAGTTCCTAGATTCATGGAGATATAGAACAGCATATAAGTTATCATGCTTGCATATCCATCATTTGAGTCTCCAACAATTATTCCAATAATTACATATCCGATTTGACCGATGGACGAATATGCAAGCATACGTTTCATGCTTGTTTGAGTAATAGCAATGAGATTCCCCAATATCATGCTAAGAATAGCTAGGATTTCCAGAAGAAGATGCCATTCGTTTGATGAGAAATAAAAAGGAATATCGAAAATTCGCGTGGCTGAAGCTGAAGCAGCTACTTTCGAAGTAACAGAAAGAAAAGCAACGACTGGAGTGGGAGAGTCAGAGTCGAAAAGAGGATTCCTCACTTCTTTCTCTCATTCAAAACCGTGCATGAGACTTTCATCTCGCACGGCTCCTAAGTGATAAAAGAAAGAAGAACTCATCTTCTTTCTTTTTTGATTACCTTCCTCGCGTATGTATAAGACCGAATCCATTCGATTTCTCAAAAGGATTACTAATCCTTAACTTTTCGAGGAATCCTTCATCAGTGGTTGTGAATGACTGACTTTTTCAATCCTTTCGACCTTGGTTCCGTAGGAGCAAGTCAGAAAGATTGAGAAATAGAACCATCTGATTTGATTCGTTCTCAATAGCCATGAGATGATCATCTTAGGGTGATCCTTTTGTCAACGGATGCTCCTATTACACTCGTAGTCTCTGAAGGATGAGAACCAACTATGTAGCATCTACATCGATAATTCAAGCATTGTATACGTCATTAGTCCGATCCTTTGTAGGAACTACCCGTAATAACGAACTTGTAAAATGGATCTGTTTATCATAAAGAGATTCGTTGTTCCTGACCCTGCTTCACCTTAATTGTTATTTGAACAAAAAGATCACAATAAACTTTTGGTAAAAGTTATGTCTTGGTCCGAGTGGGGATAGCATTTCTCTTCTGCATGTCTATGGAGTTTTGAAAAATCCAAACATCTCAGAGATAGATATAGAGGTAGGAATTTGTCGAACGAACCGCACTCCTTCGTATACGTCAGGAGTCCATTGATGAAAAGGGGCTGGGGAAAGCTTGAACCCAATTCCTACAGTGATGAATATAAGCGCAATTGAAATTCCTGGGGAGTTATACATTTGTGTATTGATAAGACCATTCACTATTTCTTGAAGCTCGATCTCCCCCCCAGATGAACCATATAGCCAAGAGAAACCATGAACCAGAATAGAAGAGCTTGCCCCACCCATGAGTAAATATTTCATAGTAGCCTCATTAGACCGTACATCTCTCTTGGTATATCCGGATAATAGGTAGGAACATAAACTGAAACATTCTGGAGCTACAAAGATAGTTATTAAATCGTTAGCACCACATAAAAACATTCCTCCTAGAGTAGCTGTTAATACGAATAACAGAAACTCTGTTATAGCCATTTCTGTACATTCAATGTACTCTACGGATAGAGGAATACATAGAGTTGAACATAGTAAAATAAGAAATTGAAAGATTTCGTTGAAATTGTTCGTTTGGAAATTTCCCGAAAAGCTAATTATAGGTTCTTCTCTCCATCGGAACAATAGGGCCGTTATGCTTATTACTAAACTAGTTGAAGAGATGAAATAGAACCAAGGTCTATCTTTTTGATCAGAGGTTGAATCGATCATCAGAAGAAGAATTAGACCAAAAATTAGGATACATTCTGGGAAAATGAAACTTCCATGGAAGAGAAGCAAATGAAACGCTTTCATAAAAATTCTCGTAGAATCGAGAATGAAGTTTTCATTCTGTACATGCCAGATCATGAATTAGTAACTGCATCCAATCTCCGAAAAAGTCCCAATTGTTTCGAACTTTCTATTTTTGGAATGGGATATTTACGGAATCCCCATGAATAGGATCAAACCTTATTCCATGATATTTCCATAAGATTCCTCTTTCTTATTCTTAAGCAAGCCCCCAAGAGGGCTTAGTTGATCATGATTTATGTTTTATCTTTCTTTTCCTTTTTGTTTGTTTCGAGAAAGATATCGTCCGATTCTTTTTCTATTGATTCTTTTCCGATCGAGATGTATGGATCCATGGATCTATGTGTCTACATAGATCCTGTTCATGGATTAACGAAAATGTGCAAAAGCTCTATTTGCCTCTGCCATTCTATGAGTCTCTTCCTTTTTGCGTATGGCATCGCCACTCCCTTTGGCAGCATCTACTAATTCGGAACTTAATTTGAAAGCCATATTTCGACCCGGACGCTTTCGGGATGCTCCTAATAACCAACGAATGGCAAGTGCTTTTCCTTGTGTAGATCCTATTTCAATAGGAACTTGATGAGTCGATCCGCCTACACGTCTTGCTTTTACTGCTATATCGGGAGTTACTCCACGTATTGCTTGACGTAAAACAGATAGTGGATTTGTTTCTGTCTTTTGTTGAATCTTTTTCACGGCTCGATAGATAATTTGATAAGCCAATGATTTTTTTCCGTGTTTCATAATACGGTTAACCAACATGTTAACTAATCGATTACGATAAATTGGATCGGATTTTGGAGTTTTTTCTTCTGCAGTACCTCGACGTGACATGAGCGTGAAAGAGGTTCAAGAATCAGTTTTCTTTTTATAAGGGCTAAAAACGAATCACTTATTTTGGCTTTTTAACCCCATATTGTAGGGTGGATCTCGAAAGATATGAAAGATCTCCCTCCAAGCCGTACATACGACTTTCATCGAATACGGCTTTCCACAGAATTCTATATGTATCTATGAGATCGAGTATGGAATTCTGTTTACTCACTTTAAATTGAGTATCCGTTTCCCTCCTTTTCCTGCTAGGATTGGAAATCCTGTATTTTACATATCCATACGATCGAGTCCTTAGGTTTCCGAAATAGTGTAATGTAAAAAGAAGTGCTTCGAATCATTGCTATTTGACTCGGACCTGTTCTGAAAAAGTCGAGGTATTTCGAATTGTTTGTTGACACGGACAAAGTAAGGGAAAACCTCTGAAATGATTTCAATATTGGACCTTGGACATATAATAGTTCCGAATCGAATCTCTTTAGAAAGAAGATCTTTTGTCTCATGGTAGCCTGCTCCAGTCCCCTTACGAAACTTTCGTTATTGGGTTAGCCATACACTTCACATGTTTCTAGCGATTCACATGGCATCATCAAATGATACAAGTCTTGGATAAGAATCTACAACGCACTAGAACGCCCTTGTTGACGATCCTTTACTCCGACAGCATCTAGGGTTCCTCGAACAATGTGATATCTCACACCGGGTAAATCCTTAACCCTTCCTCCTCTTACTAATACTACAGAATGTTCTTGTAAATTATGGCCAATACCAGGTATATAAGCAGTGATTTCAAATCCAGAGGTTAATCGTACTCTGGCAACTTTACGTAAGGCAGAGTTTGGTTTTTTGGGGGTGATAGTGGAAAAGTTGACAGATAAGTCACCCTTACTGTCACTCTACAGAACCGTACATGAGATTTTCACCTCATACGGCTCCTCGTTCAATTCTTTCGAAGTAATTGGATCCTTTTCTTCGTTCGAGAATCTCCTCCCTTCCTCCACTCCGTCCCGAAGAGTAACTAAGACCAATTCAGTCACGTTTTCATGTTCCAATTGAACACTTTCCATTTATGATCAAAGGAGAAGATTATTCTTTTTACCAAACATATGCGGATCAAATCACGATCTTATAATTCTAATAAGAACAAGAAATCTTTCTCGATATCAATCCCTTTGCCCCTCATTCTTCGAGAATCAGAAGGATCCTTTTCGAGTTTCAATTTGTTCATTTTGAATCTGGGCTCTTCTATCTTCTACTTATTTTTGATATTTACTTATTTTTTTTTGCTTTATTCTTTATTTCATTTCGATTTTTTCCTCTTCCTCTATCCCTATCCCATAGGTATAGCGTTTGAATCAATAGAGAACCTTTTCTTCTGTATGAATCGATATTATTACATTCCAATTTCTTCCCGATACCTCCCAAGGAAAATCCCGAATTGGATCCAAAATTGACGGGTTAGTGTGAGCTTATCCATGCGGTTATGCACTCTTCAAATAGGAATCAATTTGATGAAAGATCCTGGCTTTCGTGCTTTGGTGAGTCGTCCGAGATCCTTTCGATGACCTATGTTGTGTTGAAGGGATATCTATATGATCCGATCGATTGCGTAAGGCCCGCGGTAGCAATAGAACCGGGGAAAGTATACAGAAAAGACAGTTCTCTTCTATTATATTAGTATTAGTTAGTGATCCCGTTAGCGATCCCGGCTCTGTGAGTCCTTTCTTCCGTGATGAACTGTTGGCACCAGTCCTACATTTTTTCTCTGTGGACCGAGGAGAAGGGGGGCTCAGCGGGAAGAGGGTTGTACCATGAGAGAAGCAAGGAGGTCAACCTGCTTCAAATATACAACATGGATTCTGGCAATGCAATGGAGTTGGACCCTCATGTCGATCCGAATGAATCAGTCTTTCTACAGAGGTAAATCTTTGCCTGCTAGGCAAGAGGATAGCAAGTTACAAATTCTGTCTCGGTAGGACATGTATTTCTATTACTATGAAATTCATAAATGAAAATGAAGTAGTTAATGGTAGGGTTACATTATCCTTTTTCTTGTATGTGTTCCTAAGAAAAGGAATTTGTCCATTTCATTTTTCGAGGTCTCAAAAAAAGGGCGTGGAAACACATAGGAACTCTTGAATGGAAATTGAAAAGAAATGTAGCTCCAGTTCCTTCGGAAATGGTAAGATCTTTGGCGCAAGAAGAAGGGGTGATCCATATCATCTTGACTTGGTTCTGCTTCCCCTCTTTTTTTAACAATACCGAGTCGGGTTCTTCTCCTACCAGTATCGAATAGAACATGCTGAACAAAATCTTCTTCATGTAAAACCTGCTCGATTTAGATCGGGAAAATCGTACGGATTTTATGAAACCATGTGCTATGGCTCGAATCCGTAGTCAATCCTATTTCCGATAGGAGCAGTTGACAATTGAATCCCATTTTTCCCATTATTTTACTATCCATAATAGTGCGAAAAGAAGGCCCGGCTCCAAGTTGTTCAGGAATAGTGGCGTTGAGTTTCTCGACCCTTTGCCTTAGGATTTGTTAATTCTATTTCTCGATGGGGTGGGGAAGGGATATAACTCAGCGGTAGAGTGTCACCTTGACGTGGTGGAAGTCATCAGTTCGAGCCTGATTATCCCTAAACCCAATGTGAGTTTTTCTATTTTGACTTGCTCCCCCGCCGTGATCGAACGAGAATGGATAAGAGGCTTGTGGGATTGACGTGATAGGGTAGGGATGGCTATATTGCTGGGAGCGAACTCCAGGCTAATATGAAGCGCATGGATACAAACAAGTTATGCCTTGGAATGAAAGACAATTCCGAATCAGCTTTGTCTACGAACAAGGAAGCTATAAGTAATGCAACTATGAATCTCATGGAGAGTTCGATCCTGGCTCAGGATGAACGCTGGCGGCATGCTTAACACATGCAAGTCGGACGGGAAGTGGTGTTTCCAGTGGCGGACGGGTGAGTAACGCGTAAGAACCTGCCCTTGGGAGGGGAACAACAACTGGAAACGGTTGCTAATACCCCGTAGGCTGAGGAGCAAAAGGAGGAATCCGCCCGAGGAGGGGCTCGCGTCTGATTAGCTAGTTGGTGAGGCAATAGCTTACCAAGGCGATGATCAGTAGCTGGTCCGAGAGGATGATCAGCCACACTGGGACTGAGACACGGCCCAGACTCCTACGGGAGGCAGCAGTGGGGAATTTTCCGCAATGGGCGAAAGCCTGACGGAGCAATGCCGCGTGGAGGTAGAAGGCCCACGGGTCGTGAACTTCTTTTCTCGGAGAAGAAGCAATGACGGTATCTGAGGAATAAGCATCGGCTAACTCTGTGCCAGCAGCCGCGGTAAGACAGAGGATGCAAGCGTTATCCGGAATGATTGGGCGTAAAGCGTCTGTAGGTGGCTTTTCAAGTCCGCCGTCAAATCCCAGGGCTCAACCCTGGACAGGCGGTGGAAACTACCAAGCTGGAGTACGGTAGGGGCAGAGGGAATTTCCGGTGGAGCGGTGAAATGCGTAGAGATCGGAAAGAACACCAACGGCGAAAGCACTCTGCTGGGCCGACACTGACACTGAGAGACGAAAGCTAGGGGAGCAAATGGGATTAGATACCCCAGTAGTCCTAGCCGTAAACGATGGATACTAGGCGCTGTGCGTATCGACCCGTGCAGTGCTGTAGCTAACGCGTTAAGTATCCCGCCTGGGGAGTACGTTCGCAAGAATGAAACTCAAAGGAATTGACGGGGGCCCGCACAAGCGGTGGAGCATGTGGTTTAATTCGATGCAAAGCGAAGAACCTTACCAGGGCTTGACATGCCGTGAATCCTCTTGAAAGAGAGGGGTGCCTTCGGGAACGCGGACACAGGTGGTGCATGGCTGTCGTCAGCTCGTGCCGTAAGGTGTTGGGTTAAGTCCCGCAACGAGCGCAACCCTCGTGTTTAGTTGCCACCATTGAGTTTGGAACCCTGAACAGACTGCCGGTGATAAGCCGGAGGAAGGTGAGGATGACGTCAAGTCATCATGCCCCTTATGCCCTGGGCGACACACGTGCTACAATGGACGGGACAAAGGGTCGCGATCCCGCGAGGGTGAGCTAACTCCAAAAACCCGTCCTCAGTTCGGATTGCAGGCTGCAACTCGCCTGCATGAAGCCGGAATCGCTAGTAATCGCCGGTCAGCCATACGGCGGTGAATTCGTTCCCGGGCCTTGTACACACCGCCCGTCACACTATGGGAGCTGGCCATGCCCGAAGTCGTTACCTTAACCGCAAGGAGGGGGATGCCGAAGGCGGGGCTAGTGACTGGAGTGAAGTCGTAACAAGGTAGCCGTACTGGAAGGTGCGGCTGGATCACCTCCTTTTCAGGGAGAGCTAATGCTTATGCTTGTTGGGTATTTTGGTTTGACACTGCTTCACACCCAAAAAGAAGCGAGCTACGTCTGAGCTAAGCTTGGATATTGAAGTCTTCTTTCGTTTCTCGACGGTGAAGTGAAGTAAGACCAAGCTCATGAGCTTATTATCCTAGGTCGGAACAAGTTAGTTGATAGGATCCCCTTTTTTACGTCCCCATGTCCCTCCCGTGTGGTGTGGCGACATGGGGACGTAAAAAGGAAAGAGAGGGATGGGGTTTTTCTCGCTTTTGGCATAGCAGGCCTCCCATTGGGAGGCCCACACGACGGGCTATTAGCTCAGTGGTAGAGCGCGCCCCTGATAATTGCGTCGTTGTGCCTGGGCTGTGAGGGCTCTCAGCCACATGGATAGTTCAATGTGCTCATCAGCGCCTGACCCGGAGATGTGGATCATCCAAGGCACATTAGCATGGCGTACTCCTCCTGTTTGAATCGGAGTTTGAAACCAAACTTCTCCTCAGGAGGATAGGTGGGGCGATTCAGGTGAGATCCAATGTAGATCTAACTTTCTATTCACTCGTGGGATCCGGGCGGTCCGGGGGGGACCACCACGGCTCCTCTCTTCTCGAGAATCCATACATCCCTTATCAGTGTATGGACAGCTATCTTTCGAGCACAGGTTTAGGTTCGGCCTCAATGGGAAAATGGAGCACCTAACAACGCATCTTCACAGACCAAGAACTACGAGATCGCCCCTTTCATTCTGGGGTGACGGAGGGATCGTACCATTCGAGCCTTTTTTTTCATGCTTTTCCCGGAGGTCTGGAGAAAGCTGCAATCAATAGGATTTCCCTAATCCTCCCTTCCCGAAAGGAAGAACGTGAAATTCTTTTTCCTTTCCGCAGGGACCAGGAGATTGGATCTAGCCATAAGAAGAATGCTTGGTATAAATAACTCACTTCTTGGTCTTCGACCCCCTCAGTCACTACGAGCGCCCCCCCGATCAGTGCAATGGGATGTGTCTATTTATCTATCTCTTGACTCGAGATGGGAGCAGGTTTGAAAAAGGATCTTAGAGTGTCTAGGGTTGGGCCAGGAGGGTCTCTTAACGCCTTCTTTTTTCTTCCCATCGGAGTTATTTCACAAAGACTTGCCACGGTAAGGGAGAAGGGGGAACAAGCACACTTGAAGAGCGCAGTACAACGGAGAGTTGTATGCTGCGTTCGGGAAGGATGAATCGCTCCCGAAAAGGAATCTATTGATTCTCTCCCAATTGGTTGGATCGTAGGTGCGATGATTTACTTCACGGGCGAGGTCTCTGGTTCAAGTCCAGGATGGCCCAGCTGCGCCAGGGAAAAGAATAGAAGAAGCATCTGACTCTTTCATGCATACTCCACTTGGCTCGGGGGGATATAGCTCAGTTGGTAGAGCTCCGCTCTTGCAATTGGGTCGTTGCGATTACGGGTTGGATGTCTAATTGTCCAGGCGGTAATGATAGTATCTTGTACCTGAACCGGTGGCTCACTTTTTCTAAGTAATGGGGAAGAGGACCGAAACATGCCACTGAAAGACTCTACTGAGACAAAAAGATGGGCTGTCAAGAACGTAGAGGAGGTAGGATGGGCAGTTGGTCAGATCTAGTATGGATCGTACATGGACGATAGTTGGAGTCGGCGGCTCTCCTAGGATTCCCTCATCTGGGATCCCTGGGGAAGAGGATCAAGTTTGCCCTTGCGAATAGCTTGATGCACTATCTCCCTTCAACCCTTTGAGCGAAATGTGGCAAAAGGAAGGAAAATCCATGGACCGACCCCATCGTCTCCACCCCGTAGGAACTACGAGATCACCCCAAGGACGCCTTCGGCATCCAGGGGTCACTGACCGACCATAGACCCTGTTCAATAAGTGGAACACATTAGCTGTCCGCTCTCCGGTTGGGCAGTAAGGGTCGGAGAAGGGCAATCACTCGTTCTTAAAACCAGCATTCTTAAGACCAAAGAGTCGGGCGGAAAAAGGGGGAGAGCTCCCCGTTCCTGGTTCTCCTGTAGCTGGATTCTCCGGAACCACAAGAATCCTTAGAATGGGATTCCAACTCAGCACCTTTTGAGATTTTGAGAAGAGTTGCTCTTTGGAGAGCACAGTACGATGAAAGTTGTAAGCTGTGTTCGGGGGGGAGTTATTGTCTATCGTTGGCCTCTATGGTAGAATCAGTCGGGGAGGCCTGAGAGGCGGTGGTTTACCCTGTGGCGGATGTCAGCGGTTCGAGTCCGCTTATCTCCAGCCCGTGAACTTAGCTGATACTATGATAGCACCGAATTTTTCCAATTCGGCAGTTCGATCTATGATTTCTCATTCATGGACGTTGATAAGATCCTTCCATTTAGCAGCACCTTAGGATGGCATAGCCTTAACGTTAATGGCGAGGTTCAAACGAGGAAAGGCTTACGGTGGATACCTAGGCACCCAGAGACGAGGAAGGGCGTAGCAAGCGACGAAATGCTTCGGGGAGTTGAAAATAAGCATAGATCCGGAGATTCCCAAATAGGTCAACCTTTCGAACTGCTGCTGAATCCATGGGCAGGCAAGAGACAACCTGGCGAACTGAAACATCTTAGTAGCCAGAGGAAAAGAAAGCAAAAGCGATTCCCGTAGTAGCGGCGAGCGAAATGGGAGCAGCCTAAACCGTGAAAACGGGGTTGTGGGAGAGCAATACAAGCGTCGTGCTGCTAGGCGAAGCGGTGGAGTGCTGCACCCTAGATGGCTAGAGTCCAGTAGCCGAAAGCATCACTAGCTTACGCTCTGACCCGAGTAGCATGGGGCACGTGGAATCCCGTGTGAATCAGCAAGGACCACCTTGCAAGGCTAAATACTCCTGGGTGACCGATAGCGAAGTAGTACCGTGAGGGAAAGGTGAAAAGAACCCCCATCGGGGAGTGAAATAGAACATGAAACCGTGAGCTCCCAAGCAGTGGGAGGAGAAAGTGATCTCTGACCGCGTGCCTGTTGAAGAATGAGCCGGCGACTCATAGGCAGTGGCTTGGTTAAGGGAACCCACCGGAGCCGTAGCGAAAGCGAGTCTTCATAGGGCGATTGTCACTGCTTATGGACCCGAACCTGGGTGATCTATCCATGACCAGGATGAAGCTTGGGTGAAACTAAGTGGAGGTCCGAACCGACTGATGTTGAAGAATCAGCGGATGAGTTGTGGTTAGGGGTGAAATGCCACTCGAACCCAGAGCTAGCTGGTTCTCCCCGAAATGCGTTGAGGCGCAGCAGTTGACTGGACATCTAGGGGTAAAGCACTGTTTCGGTGCGGGCCGCGAGAGCGGTACCAAATCGAGGCAAACTCTGAATACTAGATATGACCCAAAAATAACAGGGGTCAAGGTCAGCCAGTGAGACGATGGGGGATAAGCTTCATCGTCGAGAGGGAAACAGCCCGGATCACCAGCTAAGGCCCCTAAATGACCGCTCAGTGATAAAGGAGGTAGGGGTGCAGAGACAGCCAGGAGGTTTGCCTAGAAGCAGCCACCCTTGAAAGAGTGCGTAATAGCTCACTGATCGAGCGCTCTTGCGCCGAAGATGAACGGGGCTAAGCGATCTGCCGAAGCTGTGGGATGTCAAAATGCATCGGTAGGGGAGCGTTCCGCCTTAGAGGGAAGCAACCGCGAAAGCGGGGGTCGACGAAGCGGAAGCGAGAATGTCGGCTTGAGTAACGCAAACATTGGTGAGAATCCAATGCCCCGAAAACCTAAGGGTTCCTCCGCAAGGTTCGTCCACGGAGGGTGAGTCAGGGCCTAAGATCAGGCCGAAAGGCGTAGTCGATGGACAACAGGTGAATATTCCTGTACTACCCCTTGTTGGTCCCGAGGGACGGAGGAGGCTAGGTTAGCCGAAAGATGGTTATCGGTTCAAGGACGCAAGGTGACCTTGCTTTTTCAGGGTAAGAAGGGGTAGAGAAAATGCCTCGAGCCGATGTCCGAGTACCAGGCGCTACGGCGCTGAAGTAACCCATGCCATACTCCCAGGAAAAGCTCGAACGACCTTCAACAAAAGGGTACCTGTACCCGAAACCGACACAGGTGGGTAGGTAGAGAATACCTAGGGGCGCGAGACAACTCTCTCTAAGGAACTCGGCAAAATAGCCCCGTAACTTCGGGAGAAGGGGTGCCTCCTCACAAAGGGGGTCGCAGTGACCAGGCCCGGGCGACTGTTTACCAAAAACACAGGTCTCCGCAAAGTCGTAAGACCATGTATGGGGGCTGACGCCTGCCCAGTGCCGGAAGGTCAAGGAAGTTGGTGACCTGATGACAGGGGAGCCGGCGACCGAAGCCCCGGTGAACGGCGGCCGTAACTATAACGGTCCTAAGGTAGCGAAATTCCTTGTCGGGTAAGTTCCGACCCGCACGAAAGGCGTAACGATCTGGGCACTGTCTCGGAGAGAGGCTCGGTGAAATAGACATGTCTGTGAAGATGCGGACTACCTGCACCTGGACAGAAAGACCCTATGAAGCTTTACTGTTCCCTGGGATTGGCTTTGGGCCTTTCCTGCGCAGCTTAGGTGGAAGGCGAAGAAGGCCCCCTTCCGGGGGGGCCCGAGCCATCAGTGAGATACCACTCTGGAAGAGCTAGAATTCTAACCTTGTGTCAGGACCTACGGGCCAAGGGACAGTCTCAGGTAGACAGTTTCTATGGGGCGTAGGCCTCCCAAAAGGTAACGGAGGCGTGCAAAGGTTTCCTCGGGCCGGACGGAGATTGGCCCTCGAGTGCAAAGGCAGAAGGGAGCTTGACTGCAAGACTCACCCGTCGAGCAGGGACGAAAGTCGGCCTTAGTGATCCGACGGTGCCGAGTGGAAGGGCCGTCGCTCAACGGATAAAAGTTACTCTAGGGATAACAGGCTGATCTTCCCCAAGAGTTCACATCGACGGGAAGGTTTGGCACCTCGATGTCGGCTCTTCGCCACCTGGGGCTGTAGTATGTTCCAAGGGTTGGGCTGTTCGCCCATTAAAGCGGTACGTGAGCTGGGTTCAGAACGTCGTGAGACAGTTCGGTCCATATCCGGTGCGGGCGTTAGAGCATTGAGAGGACCTTTCCCTAGTACGAGAGGACCGGGAAGGACGCACCTCTGGTGTACCAGTTATCGTGCCCACGGTAAACGCTGGGTAGCCAAGTGCGGAGCGGATAACTGCTGAAAGCATCTAAGTAGTAAGCCCACCCCAAGATGAGTGCTCTCCTATTCCGACTTCCCCAGAGCCTCCGGTAGCACAGCCGAGACAGCGACGGGTTCTCTGCCCCTGCGGGGATGGAGCGACAGAAGTATTGAGAATCCAAGATAAGGTCACGGCGAGACGAGCCGTTTATCATTACGATAGGTGTCAAGTGGAAGTGCAGTGATGTATGCAGCTGAGGCATCCTAACAGACCGAGAGATTTGAACCTTGTTCCTACATGACCTGATCAATTCGATCAGGCACTCGCCATCTATTTTCATTGTTCAACTGTTTGACAACATGAAAAAACCAAAAGCTCTGCTCTCCCTCTCTATCTATCCAAGGGATGGAAGGGCAGAGGCCTTTGGTGTCCCTTCCAGTCAAGAATTGGGGCCTCACAATCACTAGCCAATATGCTTTTCTCTCATGCCTTTCTTCGTTCATGGTTCGATATTCTGGTGTCCTAGGCGTAGAGGAACCACACCAATCCATCCCGAACTTGGTGGTTAAACTCTACTGCGGTGACGATACTGTAGGGGAGGTCCTGCGGAAAAATAGCTCGACGCCAGAATGATAAAAAGCTTAACACCTCTTATTTGACTTTGAAAATATTTTTCAATACGAAAAAGATCAAAATCCAAAATGCAAAGGTCGTCTTATTCAAAACCTCAATTATGACATCTCTTCTCTCCCACTTCACACCTCGAAACGCACTGTTCTTATAGAGAGAAAGGCGCTTTCACATCTTCTTAACCCGAAATGGCTGAGGAGAGGAAAGGTTCCTTTTTGAGGGTACTCCCGGGAACAGATCCAGTGGAGACGGGGTGGGGCCTGTAGCTCAGAGGATTAGAGCACGTGGCTACGAACCACGGTGTCGGGGGTTCGAATCCCTCCTCGCCCACAGCCTTCCCAAAAGGGAAGGCCCCTTACTTTACCTCTGGGGGTAGGAAAATCATGATCGGGATAGCGGACGCAAAGCTATTGAACTTGGGTATGGTCTTTTGTCGAAATGGAATGGTCTTACTTTTTCTTTTTATTTATCGTGAATAATTCGAGCATTACATATAGTAACCAAGGCCGGAATCAGCATATTTGTGTTTTACTCCCCGTAACTCTTCCTCAGCCAGGCTTGGGCAGAATAGCAGAGCAAGTACAAGTATTATTAGTAGCATAGCAAAAATGCGTTCCTCGTCATTAATATGTTTGCTCGCGGTAATTGTGGCCTATCGGGAGAATCGATGACTGCATCAAAGATGCACTGCTAGTACATCATCTGAGAATTCTTAATTGGCTATTTACAAAGGATTATCCCGGATCTACGCCGAGGTATTGACGGCGATTCTCAAATATCGTAGAACTGAATGTGATACGATGAGATAGAATGCAATAGAAACAAAGAAACAAAGATAGGGAACGGGTTACCTACTCCTAACGGTCAAAGCGAGCCCTTTAATTCAATTCTTCATTCTTTAATTAAGAATTAATCAAATCTCCCCAAGTAGGATTCGAACCTACGACCAGTCAGTTAACAGCCAACCGCTCTACCACTGAGCTACTGAGGAACAACGGGAGTTGAACTCTATGAGGTCGAATCTCCCGTTCTCAACCCATGAACAATATGAGTCCGAAGCTTCCTTCGTAACTCCCGGAACTTCTTCGTAGTGGCTCTGTTCCATGCCTCATTTCATAGGGAACCCCAAAGTGGCTCTATTTCATTATATTCCATCTATATCCCAATTACATTCATTTAATATCCCTTTGGTCTTATTGACATAAGAGATGTCATTTATAGTCTATCTCTTTCTATATATGGAAAGTTAAGAAATCATCATATAATAATCGAGAAATTGCAATAGAAAAGAAAAAGGGAGGTTTGTGATGATTTTGAAATCTTTTCTACTAGGTAATCTATTATCCTTATGCATGAAGATAATAAATTCGGTCGTTGTGGTCGGACTCTATTATGGATTTCTGACCACATTCTCCATAGGGCCCTCTTATCTCTTCCTTCTCCGAGCTCGGGTTATGGAAGAAGGAACCGAGAAGGAGGTATCAGCAACAACTGGTTTTATTACGGGACAGCTCATGATGTTCATATCGATCTATTATGCGCCTCTGCATCTAGCATTGGGTAGACCTCATACAATAACTGTCCTAGTTCTACCGTATCTTTTGTTTCATTTCTTCTGGAACAATCACAAAAACTTTTTTGATTATGGATCTACTACCAGAAATTCAATGCGTAATCTCAGCATTCAATGTGTATTCCTGAATAATCTAATTTTTCAATTATTCAACCATTTCATTTTACCAAGTTCAACGTTAGCCAGATTAGTCAACATTTATATGTTTCGATGCAACAACAAGATGTTATTTGTAACAAGTAGTTTTGTTGGTTGGTTAATTGGTCACATTTTATTCATGAAATGGGTTGGATTGGTATTATTCTGGATACGGCAAAATCATTCTATTCGATCTAATAAGTACCTTGTGTCAGAATTGAGAAATTCTATGGCTCGAATCTTTAGTATTCTCTTATTTATCACCTGTGTCTACTATTTAGGCAGAATGCCGTCGCCTATTGTCACTAAGAAACTGAAAGAAACCTCAGAAACGGAAGAAAGGGGAGAAAGTGAGGAAGAAAGCGATGTAGAAACAACTTCCGAAACGAAGGAGACTAAACAGGAACAAGAGGGATCCGCCGAAGAAGACCCTTCCCTTTGTTCGGAAGAAAAGGAGGATCCGGACAAAATAGATGAAACGGAAGAGATCCGAGTGAATGGAAAGGAAAAAACAAAGGATGAATTCCACTTTCACTTTAAAGAGACATGCTATAAAGATAGCCCAGTTCACGAAGATTCTTATCTTGATACCTATCAAGGTAATTGGGAATTGGGAAGACTTAAAGAAGAGAAAAATGAAAAGACTTTTTTATGGTTTGAAAAACCTTTTCTTACTTTTCTTTTCTCTAAAATTGAGAATTATAAAAAAAATAAAAAAATTAATAAAAATATTGATACATAAGATAAATAGAAGAATAGATAAGATGAGATTCGTCCACCTCCCATATATTTAATCCCTTCCCCTATAAAAAGACTTGCAACACCAACACCATTTGTAATTCCATCAATTATACGTCTATCAAAAAACTGAGTTAGTTCGGTTAATCCTCTTATCCCCACAGTAAAAACTCTAGTATAAAAAATATCTATGTAACCACGATTATATGACCAATTGTATATCACATTTTTTATTCGGTCCACAAGAATTCTTTTAGGACCCCCTTTTACAAATGAATTGATTAAATCAAAATTCTGGAAAAATGAATAAGCGGATCCATATAAAATATATGCTATGAATAGTCCGAAAATTGCTATACTTACTGAAAAAATGGCATTTGTAAAAAATTCATCCGAATTTACAGAATAATTAGAACTTGAATGTAAAAGATTTATTGATGGGGTTAACCATTTCGATAATATATCAAAATCTATTACTCCTTGATCAAAAGAAATTCCTATTGATCCAACCAACAAAGTAAATAGTACTAATACAAGAAGAGGAAATAGCATAGTATTGTCCGATTCGTGAGGATATATGGAAGTGTATTTATTTCCAAAGTAAGTACTAAAGTATCGTATCCTATTTCTTACATTATTATCAATTTTCGATCTATCTTTTGAATAAAAAGAAACCTTTTTATTCATTGTTGCTAAAAGTAAATTAGGATTGACTCCTCTTGGAGTTCCTTTTCCCCATAGAGATATGGAATAGAACGAACCATTTTTAGTGCTACTGTAATTTTGAAAATGAACACGTAAATACCCATCAAAGGTAAGTAAATATACCCGAAACATATAAAATGCGGTAAATCCTGCTGTGAAAGAAGCTATTACTGCGAAAATTGGTGAATACAACCAACTATCATTAAGAATTTCATCTTTGGACCAAAAACAAGCAAGAGGTGGAATACCACAAAGAGAAAGTGTACCTAATAAAAAAGTGGTTCTTGTAATTGGAACATATCTTGTTAAACCACCCATAAGAACCATATTCTGACTTTTATCTGGTGAATATCCAACAATAGGTTCCATTGAATGAATAATGGATCCGGATCCCAAAAACAATAAAGCTTTTGAATAGGCATGAGTGATCAAATGGAATAACGCAGCTCGATAAGAACCTATACCTAGAGCTAACATAATATAACCCAATTGAGACATTGTAGAATAGGCTAAGCTTTTTTTAATGTCTCTTTGAGCAAGGGCCAAAGTAGCCCCTAATAATAGTGTTATTACACCTATTAAAGAAATGAAATTCATTATATAAGGTATGACTATGAAAAGAGGAAGAAGCCGAGCTACAAGAAAAATTCCTGCTGCTACCATAGTAGCAGCGTGTATAAGAGCCGAAATAGGAGTGGGTCCTTCCATAGCATCAGGTAACCATACGTGAAGGGGGAATTGTGCGGATTTAGCAACTGCACCGACGAATAATAAAGAAGCACACAAAGTAGCAAATAAAGAATTGACCCCATTATTCTGGATTAAGTTATTAGTTATTTCGAGCAAATCCCTAAATTCTAAACTACCTGTTATCCAATAAAAACCTAGGATTCCTAACAATAAACCAAAATCCCCGACACGATTAGTTACAAAAGCTTTTTGACAAGCACTTGCTGCAATTGGTCGTGTGAACCAAAACCCTATTAATAAATAAGAACACATTCCCACTAGTTCCCAAAAAATATAAATTTGTATCAAATTGGAACTAGTAACTAATCCCAGCATAGAAGTATTAAAAAAACTCATATAAGCAAAAAATCTCAAATATCCTTGATCGTGATACATATACTTGTCACTATAAATAAGAACCAAGATTCCAACAGTAGTAATTAGTATTGACATAATAGAAGTAAGTGGATCGATCAAGTATCCAAACTCTAAAGAAAAATCATTATTGATGGTCCAAGACCATAGATATTGATAGATAAAATTTCCATTTATTTGTTGAATAGACAGATTGGCCGAAAACAACATAGCTATACTTAAGAGTAAAACACTAGGAAAAGCCCACATGCGACGAATATCTTTTGTTGCTGTCGGAATAAGTAGAAGTCCAAATCCTATTGACATAGTAACTGGAAGTGAAAGAAAAGGTATTATCCACGCATATTGATATGTATGTTCCATAAGAAAAGAAACTCTTTTTTCTTCTAATTGCAAATTGTTCTCGATTCACCAATTCTTATCTTTTTTATCCTTTTATAAAGGAACAATAATAAAAGAAATCAATAAAAAAAAAGATATAAAAAAAAAAAAAGTCAAATATTGGAATTCTTAATTATTCTGATTTTTTCTCAGATATTTGAAATATTCAAAAATTGACAATTGGTTGGTCAAAAAATATGACCAAATAACTATGTAAAGGTAAAGGCGATTACCTAGTAGTTATTTTAACTAAGAAAAGATTAAAGGAATATGAGATTTTTTAATAATTTTATTACTACTTATTTAGTAGATTTTGTATTTATTAGATTTTGCTATTTTTTTTTGGTGATTAATAAACATATTACATATACTATAATAGTATAATAAATATATTATATAGTATAGTAAATATAGTAAAGAAAAAGAGTTAGACCAAAAAAAGAGTACTTTTTTTATTCAAATATGGATCATAGTATCTATATTCGAATAAAAAAAAAAAAAATACCTAGGTTTTCTAGTTCATTTTGGGAGTGGAGTAATTACCTAACTTGTTGTGTAACTGATTGATTGGATTGAAATCCAATAAAGAAAACTTATGTTTATCGGAAATCTTATGATACTCCTTTCGGAAATCTTATGATACTCCTTACTTCGTATATAACTGAAATACAAAATTACTTAGGTTGCCTAAGTAATGGAATGTCTTGTTTAACAGATTAAGTACTAGTTCTAATTGGAATTTGAATTATGGACATAGCACTCTGGACTTAATCAATTTGCATTTTGCCTTATTTTCTTCTATTTTTTTTTCCCCTCATGTTGTCATTTATATATGTGATGTGTGATGCGCGCGCATACATATATTGATATATATATCACATATACATGTATATATAAATATATTTGTATTATATATATTTGTATGTTTATTATGTATAGTTATATGTTAAAGTAAAAAAACAATGTATATTAAAAAGAGTATATTAAAAAAATTATCCACATACACGAAATAAGTATAGATAATAACTAAAAAGAACGATCTATTTTGAAGAATACATGTCTTTCACATACAACGATAAAAGGAGGAACCCCCTTTTTTTGAATGGCAGTTCCAAAAAAACGTACTTCTATGTCAAAAAAACGTATTCGTAGAAATATTTGGAAGAAAAAAGGATATTTAGCTGCAGTAAAAGCTTTTTCTTTAGCGAAATCGGTTTCCACCGGGCATTCAAAAAGTTTTTTTGTGCGACAAACAAATAATAAAGTCTTAGAATAATCTCAATTGATATAGCCTAAAGAACCTCAAATTTTGTAAGATGAATGTTAACTAATGTATTTTTCTGTATTGAATTTCTCAATATTAGTTAGAACTCACTGCTGTGATATATAGAATAAGAGTTTTTTGTATATTGGGTTCTAAGTATTATTTTTTTTTTTCCCTATCACAATTGTACTTTTCCATTGGGAAAAGTACAATTGTGATAGAGATTGAAACTCTTTTGTTATATGCCTATCCCAAAACTTAATTGGTTTTGTAAATGGTATCATAAATTAGAAATTATATGCGCAATAAAGAATATTAATACTTTAATTTAAATATACTAAGGTATCGAAATCATTAGAAAAATAACAAATTCTTTGTATTTAATGATGAAATTGTGATAGATATGAAATCCTAGTTATTTGATTTTGTTCATTGAAAAAAGAACTCAATCTTTTTCATTTGAATCCATGAAATCGGATAAATGAAAAACAAATCATAAAAAAATGGAGAAAAAAGACAATTCTTAGTTTTATAGCTCAACTGAGATAAAACTATTGAGTTCCAACTGTTTGGAGAGAACTTAGTTTCTAGTACGTGAAAGTTGATTGTTAAAAAACCCACGACGATACTACCTAAGTAGGTATTTTATTGAAGATTCAAATATTTAAACTACAAACCAGTCTTTATTCATCGATTCTAATTAATGTTTCCTAAACTATATTGAATCCTTGAATCTCGACGATTCAACATGAATTGACTATTATTATTTCAAGTAAGCCGCCATGGTGAAATCGGTAGACACGCTGCTCTTAGGAAGCAGTGCTAAAGCATCTCGGTTCGAGTCCGAGTGGCGGCATCTTCTAAAAGAGATACAATAGATCCTAAAATGTATTCAATTCCCGATTCCCAATTCTGTAATGGGACCCCTTTTATGATATTTGCGACTTTAGAACATATATTAACTCATATCTCTTTTTCGATCATTTCAATTGTGATTACGATTCATTTGATGACCTTATTAGTCCACAAAATTGTAGGATTACGTAATTGGTCAGAAAAAGGGATGATAGCCACTTTTTTCTCTATAACAGGATTATTAGTTTCTCGTTGGATTTCTTCGGGACATTTTCCATTAAGTAATTTATACGAGTCATTAATCTTCCTTTCATGCAGTTTCTTCATTATTCATATAATTCCCAAGCTACGTAACCTTAAAAATGATTTAAGCACAATAATTGCACCAAGTACCATTTTTACTCAAGGCTTTGCCATGTCGGGTCTTTCAACTGAAATGCATCAATCTGCAATATTAGTACCTGCTCTACAATCTCAGTGGTTAATGATGCACGTAAGTATGATGTTATTGAGCTATGCAGCTCTTTTATGCGGATCATTATTATCAGTCGCTCTTCTAGTCATTACATTTCGAAAAAACATCGATATTTTTTGTAAAAGCAATAATTTCTTAATTAAATCATTTTTCTTTGGCTTTGGTGAGATTGAATATTTGAATGAAAAAAGAAGTGTTTTAAAAAACACTTCTTTTCCTTCATTTCGAAATTATTACAAATATCAATTAACTGAGCGTTTGGATTATTGGAGTTATCGTGTCATTAGTCTAGGGTTTACCTTTTTAACCATAGGTATTCTTTGTGGAGCAGTATGGGCTAATGAGGCATGGGGATCCTATTGGAATTGGGACCCCAAGGAAACTTGGGCATTTATTACTTGGACCATATTCGCGATTTATTTACATACTAGAACAAATATAAATTGGAAAGGTACGAATTCTGCACTTGTAGCTTCTACAGGATTTCTTATAATTTGGATATGCTATTTTGGGATCAATCTATTAGGAATAGGTCTACATAGTTATGGTTCATTCACATAAACATCTAATTGAATAAACTACATGAAGAATACATAAGATAAAAGCATCATCCCATATATAACGAAAGTTTGTTTTTATGAGTTTTTGAGAACCGTTTGAATCAAGGAATCATTCAAATTTAAATGGTTCTCAAAAACTCGAGATGTATCTAATTACAATTCTTATTCATTTTATTCCTTTTTTCATTATACAGTACAGCAAGCGATTTTCAAAATATATAATTCAAAGAATTATAAGACTTTCCTTCCGTCTCATTAATAAAACACTATCTATGATAATAATTGGATAGGATAGCGTGTACCTTGTCAACTGATAACGAGAGAACGAAATCGGGATAAATACCAATACCTATTATGGGTAGAAAGATACAGATTGAAAGAAATAGTTCTCGTGGTCCAGAATCCAAAAAATTCGAGTTTGGAATATTAAATAGCTTGTATCCATAAAACATCTGACGTAACATAGATAATAAATAAATAGGAGTTAATATCATTGCAATTGCCATTACAAAAGTAATTAGCATTTTTGGCATTAAAAGATATTTTGTACTAGTAATTAGTCCAAAGAATACTACAAATTCCGCAACAAAACCACTCATTCCTGGCAATGCAAGAGAAGCCATCGAGAAGCTACTGAACATGGTAAATATTTTTGGCATTGGGATAGATATCCCTCCCATTTCTTCGAGATAAACAAGACGTGTTCTATCACAACTCGTTCCCGCCAAGAAAAAAAGTGCAGCACCAATAAATCCATGAGAGAGCATTTGTAAAATAGCTCCATTGAGTCCCATGTCGGTTATAGAACCAATTCCTATAATTGTGAAACCCATGTGAGATACAGAGGAATAGGCTATTCTCTTTTTTAAATTACGTTGACCAAGAGAAGTTGAAGCTGCATAGATTATTTGCATTGTTCCTATTATCACCAACCAGGGAGAAAATATAGAGTGAGCGTGGGGTAATAATTCCATATTGATCCGAATCAATCCATATGCGCCCATTTTTAATAGGATTCCTGCTAAAAGCATACATGTACTGTAATGTGCTTCTCCGTGGGTATCAGGTAACCATGTATGTAGGGGTATAATCGGCAATTTTACAGCATAAGCAATAAGGAAGCCAAAATAGAATATTATTTCCAACGACACAGGATATGATTGATTAATTAATCTTTCAAAATCTAATGTTGGTTCATTGGAACCATATAAACCCATACCTAGAACTCCTATTAAGAAAAAAATGGAACCCCCTGCAGTGTACAAAATAAACTTTGTAGCCGAGTAGAGACGTTTCTTTCCCCCCCACATGGATAAAAGTAAGTAAACAGGAATTAATTCTAACTCCCACATGATGAAAAAAAGTAAAAGGTCTCGAGAAGAAAATAATCCTATTTGACCGCTGTACATTGCTAGCATCAGGAAATAGAACAACCGCGAATTTCGAGTAACTGGCCAAGCTGCTAAAGTTGCTAAAGTAGTGATAAATCCTGTCAGTAAAATGGGTCCTATGGAAAGTCCATCGATTCCTAGTCTCCAGTGGAAATCAAAAACATCTATCCATTTAGAATCTTCCTTCAATTGCATTAATGGATCATCCAATTGGAAATGATAACAGAATGCATAAGTCGTAAGAAGGAGTTCTAACAAGCATATACATAAAGTATACCACCTAAACATCTTATTCCCTCTATGAGGGAATAAGAAAATTGAAGAACCCGCGAATATCGGTAAAACAACAAGTATTGTTAACCAAGGAAAATAACTCGTGATAAAGACAAGATACGTTTTGATTTGACCAGAAAAGCCCGTCCTCAAAATAATATATTTTGTTGAGCACGGGCTTTTGTCGGTAAAGAGGAATCACAAATGATTCAAGTGGAGTTTTTTGTAACGTATCAATAAGATAGAGCCATGCTGCGAGTTGTTTCAGGCCCTAAATAAACACGGACACTCAAAAAATCTGTTGGGCAGGCGGATTCACATCTCTTACAACCTACACAGTCCTCGGTTCTTGGCGCGGAAGCTATTTGCTTGGCTTTACATCCGTCCCAAGGTATCATTTCCAATACATCTGTGGGGCAAGCTCGTACACATTGAGTACACCCTATACATGTATCATAAATTTTTACTGAATGTGACATTGGATCTATAAATTCCAGTTTTGAACATAAAAAATTTTCGATCTGGTCAAATCAAATTAGTAGTAAATGAATCATATATTATATATTGTAATATTGTAGACACCAGACGAAGCAGTGGTTTATTAAAAACAATCAATATATTTCTTAAATCAATCTGTTTATGAGAAAAGGTCAAGAGACTTTGATTTTCGTTTCAACAATTATGATAATACGAGTTGCACATGCGAATTCCAATTAATTGGCCAACAAATTGGTCATCATTATTTCAATATAAATATAAAAATGCAATTCCATTTTATTGAATTGCATTCAAATTCAATAAAAAATAGTATTTAAATTCTATTAAATATTTTTATGTGTCTTTATTTAAATTATATATGATGATTATCACTAATTATTTAACAAATTCGATTGATTAATACGAGTTGATTTTCTGTTACGATGGATCGACGAAACAATAGCAAGTCCAATAGCTGCTTCAGCAGCTGCAATGGCTATAACAAAGATTGAGAAAATGTCTCCTTTTAATTGGCGACTATCAAATATATCAGAAAATGTTACAAGATTGATATTAACCGAATTTAGTATAAGCTCAAGACACATAATCGCTCTAACCATGTTTCGACTTGTGATCAATCCATAGATACCGATAGAAAATAAATAAACACTCAAAAAAAGGACATGCTCAAACATCATTGACTAACTCCTTATCAATCTCGATTCATTTCAATATGAACAACAATTCAACCGATTCAATTGATTAGAATAGAACAATTACACAACAAAAGAAGATATTGACGGTAGATAGATTTAACTAAGAATTTCTATTTATTTATTTAGAATTTAGTTAGAATTCTAAGAATTGAGAATCATTATTAAGTTAAGTATTTTTATTGCTTATTGTCGAGCCATACTAATTGCACCTATCAAGGAAACTAAAAGAATTATAGAAATGAGTTCAAACGGAAGATAAAAATCTGTTGATAAATGAATCCCAATTTGTTGAACGTTATTTATTAGGTCCTGTTCCATAATCTGGTTTGATCTTGCAGTCCAAATAATTCCGTACCATGACGTATCTGGGATAGTAGTAATTAGTGAAAAAAGAATAGTTGTACAAACCATCGAAGTGACCCCATCTCCAATGGTCCAAAAATAGGAATTATTGGAATATTCTGAACCATTCATGAACATTACAGCAAATATGATCAAGACATTTATGGCTCCCACATAAATAAGGAGCTGTGCGGCAGCTACAAAATAGGAGTTCGATGAAATATAGAATAAGGATATACAAACAAGAACAAATCCCAACGAAAAGGCAGAATAAATTGGATTGGTAAATAATACTACCCCCAGACCCCCTAATACAAGAATTGACCCCAGAAATACAACAAGAATATCATGTATTGGTCCAGGTAAATCCATTATGTATAAAATACAAAATAAATAACTTTAACTATTTCATGACCTTACTTTAACTTTACTAAATAAATGGTCCAGGAAAGGAAAAGGGGTTACCCTATTTTTTTTTTTTCTTGTATATAATATTGTATATGATACATTTATAATTGAATTGAATTTGAATATGGATTAATGTAGATATAGATAAAATTATCGGGCCAATCCTACTTTATTTATATTTATCCGAAAGAAAAAAAAAGAGTAGTTGGAATATGTAGTTGAAATTTGCTATTTCGAAATCATCACGAAAAATATATTCTCAGTTTAAATCAAACAGTGATTCTCAACAATCAATAGTTATTAGTTTTTATTTGTAGTTACTGACTACCCAAAATAAAAAGCTTGGATCCTTTATATCAAAACAAAATCTTAGTAATCAGTAATTGTTCTTGAATCAAAGGGTTTATCTTTGTCTATTTTTATTTGAGTCGAATTCATAACTGTTTGAATTGTGTAATCTCCAATTATTGAGATTGGTAATCGACCCAAAGCAATTTGATTATAATTCAATTCGTGACGATCATAAGTAGAAAGTTCATATTCTTCAGTCATTGATAAACAATTTGTTGGACAATACTCGACACAGTTACCACAAAATATACAAACCCCAAAATCTATACTATAATTAAGTAATTGTTTCTTTTTAATATCTCTTTCAAATCTCCAATCAACAACGGGTAGATCTATCGGGCATACACGAACACATACTTCACAAGCAATACATTTATCAAATTCAAAGTGGATTCGACCCCGGAAACGCTCTGGTGTGATCGATTTTTCATAAGGATATTGAATAGTTACAGGTAAACGATTTGTGTGGGATAAGGTAATTATGAAACTTTGACCAATGTACCTTGCAGCTCGTATTGTTTGTTGACCATAATTCATGAACCCAATTACCATAGGGAACATATTGTAGATATACATGAAAAAATTGACGTTTCTTTCTCTTGTTTGATAGAGATTTTGAATCTAAAATAGTGTTATCATATTCTGTTATTTATAATGAAACAAGTTGGGAAGAAGTTGTTAATAACAGATTACCTAGAGAAATAGGTAAAAGAAATTTCCATCCAAGATTTAATAACTGGTCCATTCTCATCCTAGGTAAAGTCCATCTTGTTGTGATAGAAATGAAGAGAAACAAATAAGCTTTAATTAATGTAATAAGGATACCCATTGTCATTCCAAAAATGCCAGCGATTTTATTTATTCCGAAAAGCTCAGGAATGGATATATACGGAATAGATAAATTCCACCCACCTAAGTAAAGAACTGTTACAAATAATGAAGAAACTAATAAATTTAGGTAAGAAGCAAGATAAAATAAACCGTATTTGATACCCGAATACTCGGTTTGATAACCTGCTACTAATTCCTCCTCCGCTTCTGGTAAATCAAAGGGCAATCTCTCACATTCGGCTAGAGAAGAAATTAGAAAAACAATAAATCCTATAGGCTGACGCCACAGATTCCACCCCCAAAAACCATATTTTGACTGTGCTTCAACTATATCAACTGTACTTGAACTGTTAGATAATCATAGTCGATAATAACATCACTGTTCCCATCGCTATTTCAAAACCGTACGTGAGACCTCAGCTTCATACGGCTCCTCGATGGCCACAAAAAAAATGTAAGGACGGGTTCGGTATTATCGCCATCGTTGGGTAGATAGAATAAAGATACATCGGAAAGTCCCAAATTAGACCAATGGAATTCTGTCTGCTAGAATAAGAAAAAAAAAAGTGCTTCCGAATTGATCTCATCCTTTACAATAAGAATTTATCTTTGTTCGGTAATAACTTAATGTTTCAATAAAATACTCCTTATATCAATCAATACAAAATAAAAAGAATTAGTCATTAGTTCATGAATCGTGATAAGAATTCGATATGTATGAATATGGATAGAGAAAAGAATAAATAAAGATCTTTTTTTTTTTTATTATTCATTCAACTACTGCATTCCATTTCTTTTTTCCTGTTCTTCTGTCTCAGAGGAGGATACTAAAAAAAAAATAAAGGATTAATTCGTTCTTGATAGTCATTTCTTTAACCAGTGAATAGGAGCATACTCTAGATCGGAATCGTAGGGAAGTACTACTTGATCATTTCTACCAATTTCAAGTCCTTATTATGATTCGTTTTATGAGGAAATACCTCTTTTTTGATACCTTACATTATCTCCATTACTAATCCTTTGTGTACCTTGGTGTTCCTAACCGTCCACTGACTTTTGATTGATCCCCGGTATAGTAATACATACGAGACAGTAGTAGAAACTCCATACAGTTGATCTTTTGTTTGCGCCCGCTTCAAGATATGATGACTAATCAAAAAATCTTAATCTTGGGGTAAGCAGTTTACACTGCTTGTGTTTACTTCAACTTTATTCTTGTACATAGGGAATGAGATTTTTTCTTCTTACTACAAATTTATAAGCTGTTTAGTTTCACTCATATAACTATCTGGTTTAACTCATCAACCCGAATGCTGAATAAAAAAAAAAAAAAAAAGAAAACATCTATTCAATACATTGAACCTCTTTCTTTTTTCTTTTATTTCTAGAAGAGAGGTTCAAAGTTCATATTCCAACGAATCACACGTAGAGATATTGATAACACACATAGAGTTAATGGTATTTCATAACTAATAGATTGAGCAGCAGCTCGTAGACCACCTAAAAAGGAATATTTATTATTCGATCCATATCCTGACATAAGAAGCCCAATAGGAGCAATACTGGAAATGGCGATCCATAAAAAAACACCTATACTGAGATCGGCTAAAACAAGACGATACCCAAAAGGAATTACTAAATAACTTAGTAGAATTGATATAACCGCTATAGACGGTCCCACACTAAACAAACGAATATCTCCTCGAGATGGGAGGAGGTCCTCTTTAAAAAGTAGTTTAGTCCCATCCGCTATAGCTTGAAGAATTCCCAACGGGCCAGCATATTCAGGCCCAATACGTTGTTGTATCGCTGCAGATATTTCTCTTTCTAACCACACAATTACTAGTACCCCTATTGTGATTCCCAATATAAGGGTCAAAATGGGTACAATCCATATTAGTCCATACACTTCTTTTAAAAATTCCGATGTAGAAAAAGAATTGATAGTTTGTACTTCTGTCGTATCAATTATCATTTCAACGATCAACTTCTCCCATAATGATATCTATACTACCCAATATCGTCATGATATCAGCCAATTTCATTCTTTTAACTAGCTGAGGAAGAATTTGCAAATTGATAAAACCGGGCGGACGAATTTTCCATCTCCAGGGGAAACCGCTATTATCTCCTATCAAATAAATTCCCAATTCTCCTTTTGGGGCTTCCACTCTCACATAAAGTTCTTGTTTCGACAATTCAAAATTGGGTGAAGGTTTTTTACTAATAAATCTATATTCAAAATCATTCCATTCGGAATTCTTTGCTCTATCAAAGCGTCGTACTTCTAAATTTTCATAAGGTCCTCCAGGAATTCCTTCTAGAGCCTGTTGAATAATTTTTATGGATTCCTTCATTTCACCGATTCGTACTAAATAACGAGCTAATGAATCTCCCTCTTTTTGCCATTGGACTTCCCAATCGAATTCATTGTAACACTCATAATGATCAACTTTACGAAGATCCCATTGGATTCCAGAAGCTCGTAACATCGGTCCTGATAAACCCCAATTTACAGCTTCTTCTCCAACAATAATGCCCACTCCTTCCACTCGTTCCAAAAAAATGGGATTCCACGTAATAAGTTTTTGATATTCAACAACTCCTGTTAAAGAATAATCGCAGAAATCCAAACATTTATCTATCCATCCATAAGGTAGATCAGCAGCTACTCCTCCGATACGGAAATAATTATGCATCATTCGCATACCTGTGGCGGCTTCGAATAGATCATATATCAATTCTCTTTCTCTGAAAATATAGAAAAAGGGAGTCTGTGCACCGATATCCGCCATAAAAGGCCCAAGCCATAACAAATGAGAAGCTATACGGCTCAATTCCAGCATAATTACTCTGATATAGCTAGCTCTTTGAGGTACTTGAACATTTTCCAATTGTTCTGGTGCATTTACGGTTATTGCCTCTGTGAACATAGTAGCTAAATAATCCCATCGTGTTACATAAGGTAGATATTGTATAATTGTTCGATTTTCCGCTATTTTTTCCATTCCTCTGTGTAAATAGCCCAATATGGGCTCACAGTCAATAACATCTTCACCATCGAGAGTAACGATTAGTCGAAGAACACCATGCATTGATGGGTGGTGAGGCCCCATATTGACTATCATGAGATCTTTTCTTGTAACCGGTACTGTCATATCTTTTCTTCCTTAATTCATTATTCCATGAATTCCCCAAAACGAGGCTCATCAAAACGAAAAATCAAATACTACTAAAAAAAATTCAAACGATTAAATTAACGAGTTTTTGGCTCCCTAATATCCAACTGACCAATTAATTTCTTATAACGTACTCCATTTTTCTTTGACAAATAAGTCAGCAACCGTTGACGTTTTCCTAGAATTTTTCGTAGACCCCTTTGCGATAAAAAATCTTTTTTGTGCAATTCCAAATGTGAAGTAAGTCTCCGTATCTTATTGGTGAAGCTGAATACTTGAAATTCAACAGAACCTTTGTTTTCTTCTTTTTCTTCTTGTGGAATAATGGAAATGAATGAATTTTTGACCATAAAAAATTTTTCTATCCTTTTTCTTTCTTTTTCATGGATTTTTCCGATCAGGAAAAATAAAAAAAAAAAGAATTATGCCAGTTATTTTAATCTAGTACACACAAAAATTTGGATTTATTCATATACTACTTCTTTATTTTATCCAAATCAAATTTTCAATTTGATTTGGATAGAAAGGGATAATATGTTTCCGCATTAACGAAAGAAAAAAATTTCTTTCTATCTAAAAGGATTCCGCTAATTTATTTATTCCTATATCCAATTGAATTGATACACCATTCAATCTGTATCATTTACCAAAATATAACATAGCATATGCGTACATCTTTCGGCTTTCATATACCGAAAATGTCACGGAATATAGATATATATGATATAGGAAATATACTATTAAATTAAATAATTCTAAATCGTGGATACATATGTATCCTTGACATACTGAAACGACTGCCATTATTGGTATCAAACCAATAGCGATTCATACAAGTTAAATCTTCTAATCGGTAATTGGGCCAAAGAACAAATTTGTATTTAATGAATTTATTTGTATCCGTATTAAGATGCTTGTCCTCATCCAAAAATTTTCCAGAGTTTCCTATGTTGTTTTCATTGCAAAATAATGGATTTCTATTTCTATCCGTAACATTCCAATTATGGGAATTGAAACAAATTAACATTCTCAATTCTCTACGACGTCTAGGAGATATAATATTTTCAGGAACAAGGAAATCATAATAATTTGTGTCCCCATTCACAAGCATATTCCCATATCGTACAATGGGTTTATCCGAATTCCTCTTATCAATATTTCTTTTTTTTATGCATTTTCTATTAGTTTGGTGTTTATTGTTCTCGACCAATGAAATACTTATAGTTTGATATATAATCAATTTTCCATCCTTTTTTATAGATAGACGAATTGGTTCGATAATTAATATTCCTTTTTTTATCAATTCTGTAAGAGCTAGATCTTTCTGAATTAGCATTACATCCAGATGCATCTCTCCTCTTTGAATCGCGGATATAGCAATTTCCTTTGGATTTATCAGTCTAAGTAAGAGACAATATACCTTGATATTATTGATCATTCTTTGGTTCAAGGAGTCATCCCATCTTAATTGAAAAAGGAAATATTTTTTAAGGAAGAAATCTAGTTCTGCTTCCTTGTTTTTCTTGGATTGTTTTTTCTTTTTACCTTTTTTAATGGTAATGTCTGATCTCGCGTAATTCTCTTCAATATCTTTTTTTTTGTTTTCTTTTCGTATATCTGATACAAAATTTACTTGGTCCTGTTGTTCATTTTTTTGTTGGTTGGAATTTTCTAATTTAAGATATTTTTTTTGATCAGATATCATCTGAAGATTTTTATTTCTATTTATATTGATGTTTTTATTTTGACTTGTATTTTTATAAAAATACAAGTCAAAATAAAGTAATTGGATTGGTATAATCCATGGTTTAATCTTATATGCATCAAAAAGTAAGACAAATTCTGGGAAGAACCAAGATTCTAGATTTGATATGGTACGATAAACTCTTTCTTGATTCATTCCCATCCAATCAAAAAAAATACTTTTTTGATTGGATGGGTTGATTTCTTGATGAATCGTAAGAGAAAAAATATCTTTTTTTTTCAATTTGTTGTTGATTCTTTTTTCAGTCTTAGTATTTTTATCAATTTTTGTACCGATATGTGTATTGGTCCAGGTCTCAATATCAATATTTTTTCTAAGACAAAAATGGAGAATTCTACAATCAAAATATTTTCTATCTAAATTTTTATGCGTATCAATAATATATCCTTCTTCTAGATAATCACTAATAGCTGTACTTACCAATACAAAAAATGATTCGTATTTCGGTTTATTGAAATTATATGGAATTTTGAGAACCCTGTTTACTTGTAATCTTGACCCATAAATATATAAATCCCTCTTATCCCCATAGTTCATATATTTATGTGATAAAAGATCATATCTGTAGTGTTTTTTCCATTTTTCTTTTTGATTTGTCAATGAATCCGCTGCATAGTAATTTTGTTTCACGTAATGAATTAATTGGTCTTTTTCTTTTTTATATGAATCCGATTTAATTGAGTCTTTATTTTGAATCCTATAACGTTGATTGATTCTATTTCGCCATTTTTGCGGTACTAACCGCGACCATTTGGTTTGAGATAAATTGTACTGATAATGCCCCTTTAACCAGTTTTTCCATTCAATCATTCCAGACTTATGAATTTTCTTATGTCTTGGATTGGAATCAAATATTCCTCGCGTCATACAATAATCCTTGATTTTATCCTTAATAAAAGGATAAGTCCCCTGATATTGAAGTAGAGATTTCAAGTGATACTTGTTAAGTAATTGGGTTTGTGATAATTTGTAAAATACATATGCTTGGGACAAGGAGGATAAGTCATGATACATTTTTGTACTATTACTAATATTAGTATTCGAAAACCACCTTTTTATAGTGGAAAAAGAGTTCATTGTATTTTGATCTCTTTCATCAATTCCTTCCTGATTTGTTTGATCGTTGTAAACGGATTTATTGATTATTTTTTTTGTTGATTCAAAGAAAAATTGGAAATTGATCCTGTGAATGGTAATCATACATAGCAAGATATCTATGTATATTTTTTCAATCAGAGATTTCATAAAATAATGTGATTTACGTATTAATCGTATATTTATTCTTTGGAATATCTGCCAAATATGTTTCCGTGATTTCGATCTTTTATCATCACAAGTTAGAATTATTTTTTTCTTGTCTTTTGTGATTCGTTCTATTTGATTCCTGATTGTGATTGTTCTATCAGAAAGATCTTTCATCTTTTTTTCTATGAGTGAATAATTTGTCCAATTCATGGATTGGATTTGAATGGTTGATTTGTGAATAATCTTATTATTTATTTCGGAATCTTTTCCATTTTCAGCCGTTTCATATACTTTCGCCTTGCTGAATTCAAATAAGAATATTGGGTTTACTTTTAGAATTTCCTTCATTATTCGTTTTAGAACTAGAAGTATTTTAATGATCCATCTTGTTTTTTCTTTTGAAACTTTTAGAAGTAGAAAGAAATTCTTTTTCACTTTTCTAACTTTTTTTTGGAGTTCCTTATAAATGGGTTCAAAAAAGGAAGGTCGTTTTCGGGGACTCCCAAAAGGGAGTTCCGCTTCCATTCCCCAAACTGTTAAAAAACAAAAATTGTCTTTTTTTCCTTTTTTTTTTATTTGATCTCTAGGATGAGATCGTATTTTAGATCTTCGCCAAGGTTTCAAACAGAAAGGAAATAGAATCTTTATCTGAATACCGTCTGCTAACCAATCTTTGGGAAATTCTGTTTCTGATAATTGAACACCATTATAGGTGCATTTAACATGCATTTCTCTATTCCATTCCTTCAAATCCTCATACCATTCGGGGAATTGGAATAATAACATACGGCCAATATTTTTAGCAATTATCAATGAAGGCAATACAATGTATTTTCTAAGAAAAGATTGGGTTACTAACATCAAACCTCTTATTGCTTGAGCAAATATAATGCTATCCCAAGTTTCTGATATTGCTATACATTCATTTTCCTCTTTTTTATCTTCGTTTTTTTTCTCTTTTTCCCTTGTCTCTTCCTCCTCAAAATCAAAATGCGAAATTTTCAATTCTGGTTCTCTCCCCACCGAATTCCTAAAAATGAGATTCATCATTTCAGAGATATAAAAAGAAGAAAAAAAAAATGTTTTGTCTATTCGATCCAAAAAAAGCGGGGAATGCACATTTGCTTGAAACATTTCCAAAATAACTGTTTTACGTCTTTGAGCACGCATGGATCCTTTGATTATATCCCGACGAAAATCCGATTGTTGCGAGTAACGTATCAAAGCCACCTCTTCCGCTTGATCACTATTATTAGTATTATTTGTAGTTGTAATAGTATTGGTATTCTGATCGTTATCAGTATAAATTACTACGCGTTTGGCTTTTCTTGAACGAATTTCATGATCTTCCGTAGATTCTTCCTCATTTTCTTCCTCCTGTTCTTCCAAATCATCAGTTAATTTGTATGACCATTGAGGAACCCTTTTACGGATTTCTTCTATTCCAATAGATTTATTTCTAATTATTGTTTGATCATTTGGATCAGTTGTAATTACATCGAATACCCATTTTAAAGCTTTTGCTTGACTTTCAAAATCAATTCTTGTTTGCTCTCTCAATAAAGAATATTTTTGAAAATGCAAAATGGGTGCAGGCTCAAAAGGAAATTCTTTGATTGAGGTTACGGAATTACCAATATAATTCAGTAATGATTCCCTATCAAGCGGATTCTTTTGATGTTCAAATTTTCTGGAATAATTAGAATTATTAGGAAGTAGCCCATAAATCTTATTTATCCAATTGATTTCTATGGAATCTTCCGTATCTGTAGAAGTGATTAAATCATTCATGATTGTATGTGAATAGAATTTTTTTATTGTTCCACGATATGGTCCCCTCAAAAAGGGGTCATACGTTTTGGGCAAGTATTTTTGTTCATTTTCATCATTGCATAATCTGGTCCTTTTTTCGAGCATATCTAGAGCAAGAAACCCCTTTTCTTTTTCTAGAGCTTTTGTTCGACTTATTAATTCATTGTTCAAGTTGTACTTTTTTTGCTCATTGGTATAAACCCAATAATAATTCTGATCCACATGGGATAATTTTTCTGTCGTGTACAAATTTGACATTTTGCGTTCTATCATTTCCGAAAAAGTCGATAAACTAGGCGGATATGTAAAAGATATTATTTGTTTTCCATCACTTGGACATGTATAAAAAAAATATTGTGCCGTTTCATTTCGTAGAGCATTTTCAAATCGATTATTTTTTATATACCGACATGGGCGATTCCATCGTTTATAATCGAAAAGAAAAGTAAGAAAAGGTTTTTCAAACCATAAAAAAGTCTTTTCATTTTTCTCTTCTTTAAGTCTTCCCAATTCCCAATTACCTTGATAGGTATCAAGATAAGAATCTTCGTGAACTGGGCTATCTTTATAGCATGTCTCTTTAAAGTGAAAGTGGAATTCATCCTTTGTTTTTTCCTTTCCATTCACTCGGATCTCTTCCGTTTCATCTATTTTGTCCGGATCCTCCTTTTCTTCCGAACAAAGGGAAGGGTCTTCTTCGGCGGATCCCTCTTGTTCCTGTTTAGTCTCCTTCGTTTCGGAAGTTGTTTCTACATCGCTTTCTTCCTCACTTTCTCCCCTTTCTTCCGTTTCTGAGGTTTCTTTCAGTTTCTTAGTGACAATAGGCGACGGCATTCTGCCTAAATAGTAGACACAGGTGATAAATAAGAGAATACTAAAGATTCGAGCCATAGAATTTCTCAATTCTGACACAAGGTACTTATTAGATCGAATAGAATGATTTTGCCGTATCCAGAATAATACCAATCCAACCCATTTCATGAATAAAATGTGACCAATTAACCAACCAACAAAACTACTTGTTACAAATAACATCTTGTTGTTGCATCGAAACATATAAATGTTGACTAATCTGGCTAACGTTGAACTTGGTAAAATGAAATGGTTGAATAATTGAAAAATTAGATTATTCAGGAATACACATTGAATGCTGAGATTACGCATTGAATTTCTGGTAGTAGATCCATAATCAAAAAAGTTTTTGTGATTGTTCCAGAAGAAATGAAACAAAAGATACGGTAGAACTAGGACAGTTATTGTATGAGGTCTACCCAATGCTAGATGCAGAGGCGCATAATAGATCGATATGAACATCATGAGCTGTCCCGTAATAAAACCAGTTGTTGCTGATACCTCCTTCTCGGTTCCTTCTTCCATAACCCGAGCTCGGAGAAGGAAGAGATAAGAGGGCCCTATGGAGAATGTGGTCAGAAATCCATAATAGAGTCCGACCACAACGACCGAATTTATTATCTTCATGCATAAGGATAATAGATTACCTAGTAGAAAAGATTTCAAAATCATCACAAACCTCCCTTTTTCTTTTCTATTGCAATTTCTCGATTATTATATGATGATTTCTTAACTTTCCATATATAGAAAGAGATAGACTATAAATGACATCTCTTATGTCAATAAGACCAAAGGGATATTAAATGAATGTAATTGGGATATAGATGGAATATAATGAAATAGAGCCACTTTGGGGTTCCCTATGAAATGAGGCATGGAACAGAGCCACTACGAAGAAGTTCCGGGAGTTACGAAGGAAGCTTCGGACTCATATTGTTCATGGGTTGAGAACGGGAGATTCGACCTCATAGAGTTCAACTCCCGTTGTTCCTCAGTAGCTCAGTGGTAGAGCGGTTGGCTGTTAACTGACTGGTCGTAGGTTCGAATCCTACTTGGGGAGATTTGATTAATTCTTAATTAAAGAATGAAGAATTGAATTAAAGGGCTCGCTTTGACCGTTAGGAGTAGGTAACCCGTTCCCTATCTTTGTTTCTTTGTTTCTATTGCATTCTATCTCATCGTATCACATTCAGTTCTACGATATTTGAGAATCGCCGTCAATACCTCGGCGTAGATCCGGGATAATCCTTTGTAAATAGCCAATTAAGAATTCTCAGATGATGTACTAGCAGTGCATCTTTGATGCAGTCATCGATTCTCCCGATAGGCCACAATTACCGCGAGCAAACATATTAATGACGAGGAACGCATTTTTGCTATGCTACTAATAATACTTGTACTTGCTCTGCTATTCTGCCCAAGCCTGGCTGAGGAAGAGTTACGGGGAGTAAAACACAAATATGCTGATTCCGGCCTTGGTTACTATATGTAATGCTCGAATTATTCACGATAAATAAAAAGAAAAAGTAAGACCATTCCATTTCGACAAAAGACCATACCCAAGTTCAATAGCTTTGCGTCCGCTATCCCGATCATGATTTTCCTACCCCCAGAGGTAAAGTAAGGGGCCTTCCCTTTTGGGAAGGCTGTGGGCGAGGAGGGATTCGAACCCCCGACACCGTGGTTCGTAGCCACGTGCTCTAATCCTCTGAGCTACAGGCCCCACCCCGTCTCCACTGGATCTGTTCCCGGGAGTACCCTCAAAAAGGAACCTTTCCTCTCCTCAGCCATTTCGGGTTAAGAAGATGTGAAAGCGCCTTTCTCTCTATAAGAACAGTGCGTTTCGAGGTGTGAAGTGGGAGAGAAGAGATGTCATAATTGAGGTTTTGAATAAGACGACCTTTGCATTTTGGATTTTGATCTTTTTCGTATTGAAAAATATTTTCAAAGTCAAATAAGAGGTGTTAAGCTTTTTATCATTCTGGCGTCGAGCTATTTTTCCGCAGGACCTCCCCTACAGTATCGTCACCGCAGTAGAGTTTAACCACCAAGTTCGGGATGGATTGGTGTGGTTCCTCTACGCCTAGGACACCAGAATATCGAACCATGAACGAAGAAAGGCATGAGAGAAAAGCATATTGGCTAGTGATTGTGAGGCCCCAATTCTTGACTGGAAGGGACACCAAAGGCCTCTGCCCTTCCATCCCTTGGATAGATAGAGAGGGAGAGCAGAGCTTTTGGTTTTTTCATGTTGTCAAACAGTTGAACAATGAAAATAGATGGCGAGTGCCTGATCGAATTGATCAGGTCATGTAGGAACAAGGTTCAAATCTCTCGGTCTGTTAGGATGCCTCAGCTGCATACATCACTGCACTTCCACTTGACACCTATCGTAATGATAAACGGCTCGTCTCGCCGTGACCTTATCTTGGATTCTCAATACTTCTGTCGCTCCATCCCCGCAGGGGCAGAGAACCCGTCGCTGTCTCGGCTGTGCTACCGGAGGCTCTGGGGAAGTCGGAATAGGAGAGCACTCATCTTGGGGTGGGCTTACTACTTAGATGCTTTCAGCAGTTATCCGCTCCGCACTTGGCTACCCAGCGTTTACCGTGGGCACGATAACTGGTACACCAGAGGTGCGTCCTTCCCGGTCCTCTCGTACTAGGGAAAGGTCCTCTCAATGCTCTAACGCCCGCACCGGATATGGACCGAACTGTCTCACGACGTTCTGAACCCAGCTCACGTACCGCTTTAATGGGCGAACAGCCCAACCCTTGGAACATACTACAGCCCCAGGTGGCGAAGAGCCGACATCGAGGTGCCAAACCTTCCCGTCGATGTGAACTCTTGGGGAAGATCAGCCTGTTATCCCTAGAGTAACTTTTATCCGTTGAGCGACGGCCCTTCCACTCGGCACCGTCGGATCACTAAGGCCGACTTTCGTCCCTGCTCGACGGGTGAGTCTTGCAGTCAAGCTCCCTTCTGCCTTTGCACTCGAGGGCCAATCTCCGTCCGGCCCGAGGAAACCTTTGCACGCCTCCGTTACCTTTTGGGAGGCCTACGCCCCATAGAAACTGTCTACCTGAGACTGTCCCTTGGCCCGTAGGTCCTGACACAAGGTTAGAATTCTAGCTCTTCCAGAGTGGTATCTCACTGATGGCTCGGGCCCCCCCGGAAGGGGGCCTTCTTCGCCTTCCACCTAAGCTGCGCAGGAAAGGCCCAAAGCCAATCCCAGGGAACAGTAAAGCTTCATAGGGTCTTTCTGTCCAGGTGCAGGTAGTCCGCATCTTCACAGACATGTCTATTTCACCGAGCCTCTCTCCGAGACAGTGCCCAGATCGTTACGCCTTTCGTGCGGGTCGGAACTTACCCGACAAGGAATTTCGCTACCTTAGGACCGTTATAGTTACGGCCGCCGTTCACCGGGGCTTCGGTCGCCGGCTCCCCTGTCATCAGGTCACCAACTTCCTTGACCTTCCGGCACTGGGCAGGCGTCAGCCCCCATACATGGTCTTACGACTTTGCGGAGACCTGTGTTTTTGGTAAACAGTCGCCCGGGCCTGGTCACTGCGACCCCCTTTGTGAGGAGGCACCCCTTCTCCCGAAGTTACGGGGCTATTTTGCCGAGTTCCTTAGAGAGAGTTGTCTCGCGCCCCTAGGTATTCTCTACCTACCCACCTGTGTCGGTTTCGGGTACAGGTACCCTTTTGTTGAAGGTCGTTCGAGCTTTTCCTGGGAGTATGGCATGGGTTACTTCAGCGCCGTAGCGCCTGGTACTCGGACATCGGCTCGAGGCATTTTCTCTACCCCTTCTTACCCTGAAAAAGCAAGGTCACCTTGCGTCCTTGAACCGATAACCATCTTTCGGCTAACCTAGCCTCCTCCGTCCCTCGGGACCAACAAGGGGTAGTACAGGAATATTCACCTGTTGTCCATCGACTACGCCTTTCGGCCTGATCTTAGGCCCTGACTCACCCTCCGTGGACGAACCTTGCGGAGGAACCCTTAGGTTTTCGGGGCATTGGATTCTCACCAATGTTTGCGTTACTCAAGCCGACATTCTCGCTTCCGCTTCGTCGACCCCCGCTTTCGCGGTTGCTTCCCTCTAAGGCGGAACGCTCCCCTACCGATGCATTTTGACATCCCACAGCTTCGGCAGATCGCTTAGCCCCGTTCATCTTCGGCGCAAGAGCGCTCGATCAGTGAGCTATTACGCACTCTTTCAAGGGTGGCTGCTTCTAGGCAAACCTCCTGGCTGTCTCTGCACCCCTACCTCCTTTATCACTGAGCGGTCATTTAGGGGCCTTAGCTGGTGATCCGGGCTGTTTCCCTCTCGACGATGAAGCTTATCCCCCATCGTCTCACTGGCTGACCTTGACCCCTGTTATTTTTGGGTCATATCTAGTATTCAGAGTTTGCCTCGATTTGGTACCGCTCTCGCGGCCCGCACCGAAACAGTGCTTTACCCCTAGATGTCCAGTCAACTGCTGCGCCTCAACGCATTTCGGGGAGAACCAGCTAGCTCTGGGTTCGAGTGGCATTTCACCCCTAACCACAACTCATCCGCTGATTCTTCAACATCAGTCGGTTCGGACCTCCACTTAGTTTCACCCAAGCTTCATCCTGGTCATGGATAGATCACCCAGGTTCGGGTCCATAAGCAGTGACAATCGCCCTATGAAGACTCGCTTTCGCTACGGCTCCGGTGGGTTCCCTTAACCAAGCCACTGCCTATGAGTCGCCGGCTCATTCTTCAACAGGCACGCGGTCAGAGATCACTTTCTCCTCCCACTGCTTGGGAGCTCACGGTTTCATGTTCTATTTCACTCCCCGATGGGGGTTCTTTTCACCTTTCCCTCACGGTACTACTTCGCTATCGGTCACCCAGGAGTATTTAGCCTTGCAAGGTGGTCCTTGCTGATTCACACGGGATTCCACGTGCCCCATGCTACTCGGGTCAGAGCGTAAGCTAGTGATGCTTTCGGCTACTGGACTCTAGCCATCTAGGGTGCAGCACTCCACCGCTTCGCCTAGCAGCACGACGCTTGTATTGCTCTCCCACAACCCCGTTTTCACGGTTTAGGCTGCTCCCATTTCGCTCGCCGCTACTACGGGAATCGCTTTTGCTTTCTTTTCCTCTGGCTACTAAGATGTTTCAGTTCGCCAGGTTGTCTCTTGCCTGCCCATGGATTCAGCAGCAGTTCGAAAGGTTGACCTATTTGGGAATCTCCGGATCTATGCTTATTTTCAACTCCCCGAAGCATTTCGTCGCTTGCTACGCCCTTCCTCGTCTCTGGGTGCCTAGGTATCCACCGTAAGCCTTTCCTCGTTTGAACCTCGCCATTAACGTTAAGGCTATGCCATCCTAAGGTGCTGCTAAATGGAAGGATCTTATCAACGTCCATGAATGAGAAATCATAGATCGAACTGCCGAATTGGAAAAATTCGGTGCTATCATAGTATCAGCTAAGTTCACGGGCTGGAGATAAGCGGACTCGAACCGCTGACATCCGCCACAGGGTAAACCACCGCCTCTCAGGCCTCCCCGACTGATTCTACCATAGAGGCCAACGATAGACAATAACTCCCCCCCGAACACAGCTTACAACTTTCATCGTACTGTGCTCTCCAAAGAGCAACTCTTCTCAAAATCTCAAAAGGTGCTGAGTTGGAATCCCATTCTAAGGATTCTTGTGGTTCCGGAGAATCCAGCTACAGGAGAACCAGGAACGGGGAGCTCTCCCCCTTTTTCCGCCCGACTCTTTGGTCTTAAGAATGCTGGTTTTAAGAACGAGTGATTGCCCTTCTCCGACCCTTACTGCCCAACCGGAGAGCGGACAGCTAATGTGTTCCACTTATTGAACAGGGTCTATGGTCGGTCAGTGACCCCTGGATGCCGAAGGCGTCCTTGGGGTGATCTCGTAGTTCCTACGGGGTGGAGACGATGGGGTCGGTCCATGGATTTTCCTTCCTTTTGCCACATTTCGCTCAAAGGGTTGAAGGGAGATAGTGCATCAAGCTATTCGCAAGGGCAAACTTGATCCTCTTCCCCAGGGATCCCAGATGAGGGAATCCTAGGAGAGCCGCCGACTCCAACTATCGTCCATGTACGATCCATACTAGATCTGACCAACTGCCCATCCTACCTCCTCTACGTTCTTGACAGCCCATCTTTTTGTCTCAGTAGAGTCTTTCAGTGGCATGTTTCGGTCCTCTTCCCCATTACTTAGAAAAAGTGAGCCACCGGTTCAGGTACAAGATACTATCATTACCGCCTGGACAATTAGACATCCAACCCGTAATCGCAACGACCCAATTGCAAGAGCGGAGCTCTACCAACTGAGCTATATCCCCCCGAGCCAAGTGGAGTATGCATGAAAGAGTCAGATGCTTCTTCTATTCTTTTCCCTGGCGCAGCTGGGCCATCCTGGACTTGAACCAGAGACCTCGCCCGTGAAGTAAATCATCGCACCTACGATCCAACCAATTGGGAGAGAATCAATAGATTCCTTTTCGGGAGCGATTCATCCTTCCCGAACGCAGCATACAACTCTCCGTTGTACTGCGCTCTTCAAGTGTGCTTGTTCCCCCTTCTCCCTTACCGTGGCAAGTCTTTGTGAAATAACTCCGATGGGAAGAAAAAAGAAGGCGTTAAGAGACCCTCCTGGCCCAACCCTAGACACTCTAAGATCCTTTTTCAAACCTGCTCCCATCTCGAGTCAAGAGATAGATAAATAGACACATCCCATTGCACTGATCGGGGGGGCGCTCGTAGTGACTGAGGGGGTCGAAGACCAAGAAGTGAGTTATTTATACCAAGCATTCTTCTTATGGCTAGATCCAATCTCCTGGTCCCTGCGGAAAGGAAAAAGAATTTCACGTTCTTCCTTTCGGGAAGGGAGGATTAGGGAAATCCTATTGATTGCAGCTTTCTCCAGACCTCCGGGAAAAGCATGAAAAAAAAGGCTCGAATGGTACGATCCCTCCGTCACCCCAGAATGAAAGGGGCGATCTCGTAGTTCTTGGTCTGTGAAGATGCGTTGTTAGGTGCTCCATTTTCCCATTGAGGCCGAACCTAAACCTGTGCTCGAAAGATAGCTGTCCATACACTGATAAGGGATGTATGGATTCTCGAGAAGAGAGGAGCCGTGGTGGTCCCCCCCGGACCGCCCGGATCCCACGAGTGAATAGAAAGTTAGATCTACATTGGATCTCACCTGAATCGCCCCACCTATCCTCCTGAGGAGAAGTTTGGTTTCAAACTCCGATTCAAACAGGAGGAGTACGCCATGCTAATGTGCCTTGGATGATCCACATCTCCGGGTCAGGCGCTGATGAGCACATTGAACTATCCATGTGGCTGAGAGCCCTCACAGCCCAGGCACAACGACGCAATTATCAGGGGCGCGCTCTACCACTGAGCTAATAGCCCGTCGTGTGGGCCTCCCAATGGGAGGCCTGCTATGCCAAAAGCGAGAAAAACCCCATCCCTCTCTTTCCTTTTTACGTCCCCATGTCGCCACACCACACGGGAGGGACATGGGGACGTAAAAAAGGGGATCCTATCAACTAACTTGTTCCGACCTAGGATAATAAGCTCATGAGCTTGGTCTTACTTCACTTCACCGTCGAGAAACGAAAGAAGACTTCAATATCCAAGCTTAGCTCAGACGTAGCTCGCTTCTTTTTGGGTGTGAAGCAGTGTCAAACCAAAATACCCAACAAGCATAAGCATTAGCTCTCCCTGAAAAGGAGGTGATCCAGCCGCACCTTCCAGTACGGCTACCTTGTTACGACTTCACTCCAGTCACTAGCCCCGCCTTCGGCATCCCCCTCCTTGCGGTTAAGGTAACGACTTCGGGCATGGCCAGCTCCCATAGTGTGACGGGCGGTGTGTACAAGGCCCGGGAACGAATTCACCGCCGTATGGCTGACCGGCGATTACTAGCGATTCCGGCTTCATGCAGGCGAGTTGCAGCCTGCAATCCGAACTGAGGACGGGTTTTTGGAGTTAGCTCACCCTCGCGGGATCGCGACCCTTTGTCCCGTCCATTGTAGCACGTGTGTCGCCCAGGGCATAAGGGGCATGATGACTTGACGTCATCCTCACCTTCCTCCGGCTTATCACCGGCAGTCTGTTCAGGGTTCCAAACTCAATGGTGGCAACTAAACACGAGGGTTGCGCTCGTTGCGGGACTTAACCCAACACCTTACGGCACGAGCTGACGACAGCCATGCACCACCTGTGTCCGCGTTCCCGAAGGCACCCCTCTCTTTCAAGAGGATTCACGGCATGTCAAGCCCTGGTAAGGTTCTTCGCTTTGCATCGAATTAAACCACATGCTCCACCGCTTGTGCGGGCCCCCGTCAATTCCTTTGAGTTTCATTCTTGCGAACGTACTCCCCAGGCGGGATACTTAACGCGTTAGCTACAGCACTGCACGGGTCGATACGCACAGCGCCTAGTATCCATCGTTTACGGCTAGGACTACTGGGGTATCTAATCCCATTTGCTCCCCTAGCTTTCGTCTCTCAGTGTCAGTGTCGGCCCAGCAGAGTGCTTTCGCCGTTGGTGTTCTTTCCGATCTCTACGCATTTCACCGCTCCACCGGAAATTCCCTCTGCCCCTACCGTACTCCAGCTTGGTAGTTTCCACCGCCTGTCCAGGGTTGAGCCCTGGGATTTGACGGCGGACTTGAAAAGCCACCTACAGACGCTTTACGCCCAATCATTCCGGATAACGCTTGCATCCTCTGTCTTACCGCGGCTGCTGGCACAGAGTTAGCCGATGCTTATTCCTCAGATACCGTCATTGCTTCTTCTCCGAGAAAAGAAGTTCACGACCCGTGGGCCTTCTACCTCCACGCGGCATTGCTCCGTCAGGCTTTCGCCCATTGCGGAAAATTCCCCACTGCTGCCTCCCGTAGGAGTCTGGGCCGTGTCTCAGTCCCAGTGTGGCTGATCATCCTCTCGGACCAGCTACTGATCATCGCCTTGGTAAGCTATTGCCTCACCAACTAGCTAATCAGACGCGAGCCCCTCCTCGGGCGGATTCCTCCTTTTGCTCCTCAGCCTACGGGGTATTAGCAACCGTTTCCAGTTGTTGTTCCCCTCCCAAGGGCAGGTTCTTACGCGTTACTCACCCGTCCGCCACTGGAAACACCACTTCCCGTCCGACTTGCATGTGTTAAGCATGCCGCCAGCGTTCATCCTGAGCCAGGATCGAACTCTCCATGAGATTCATAGTTGCATTACTTATAGCTTCCTTGTTCGTAGACAAAGCTGATTCGGAATTGTCTTTCATTCCAAGGCATAACTTGTTTGTATCCATGCGCTTCATATTAGCCTGGAGTTCGCTCCCAGCAATATAGCCATCCCTACCCTATCACGTCAATCCCACAAGCCTCTTATCCATTCTCGTTCGATCACGGCGGGGGAGCAAGTCAAAATAGAAAAACTCACATTGGGTTTAGGGATAATCAGGCTCGAACTGATGACTTCCACCACGTCAAGGTGACACTCTACCGCTGAGTTATATCCCTTCCCCACCCCATCGAGAAATAGAATTAACAAATCCTAAGGCAAAGGGTCGAGAAACTCAACGCCACTATTCCTGAACAACTTGGAGCCGGGCCTTCTTTTCGCACTATTATGGATAGTAAAATAATGGGAAAAATGGGATTCAATTGTCAACTGCTCCTATCGGAAATAGGATTGACTACGGATTCGAGCCATAGCACATGGTTTCATAAAATCCGTACGATTTTCCCGATCTAAATCGAGCAGGTTTTACATGAAGAAGATTTTGTTCAGCATGTTCTATTCGATACTGGTAGGAGAAGAACCCGACTCGGTATTGTTAAAAAAAGAGGGGAAGCAGAACCAAGTCAAGATGATATGGATCACCCCTTCTTCTTGCGCCAAAGATCTTACCATTTCCGAAGGAACTGGAGCTACATTTCTTTTCAATTTCCATTCAAGAGTTCCTATGTGTTTCCACGCCCTTTTTTTGAGACCTCGAAAAATGAAATGGACAAATTCCTTTTCTTAGGAACACATACAAGAAAAAGGATAATGTAACCCTACCATTAACTACTTCATTTTCATTTATGAATTTCATAGTAATAGAAATACATGTCCTACCGAGACAGAATTTGTAACTTGCTATCCTCTTGCCTAGCAGGCAAAGATTTACCTCTGTAGAAAGACTGATTCATTCGGATCGACATGAGGGTCCAACTCCATTGCATTGCCAGAATCCATGTTGTATATTTGAAGCAGGTTGACCTCCTTGCTTCTCTCATGGTACAACCCTCTTCCCGCTGAGCCCCCCTTCTCCTCGGTCCACAGAGAAAAAATGTAGGACTGGTGCCAACAGTTCATCACGGAAGAAAGGACTCACAGAGCCGGGATCGCTAACGGGATCACTAACTAATACTAATATAATAGAAGAGAACTGTCTTTTCTGTATACTTTCCCCGGTTCTATTGCTACCGCGGGCCTTACGCAATCGATCGGATCATATAGATATCCCTTCAACACAACATAGGTCATCGAAAGGATCTCGGACGACTCACCAAAGCACGAAAGCCAGGATCTTTCATCAAATTGATTCCTATTTGAAGAGTGCATAACCGCATGGATAAGCTCACACTAACCCGTCAATTTTGGATCCAATTCGGGATTTTCCTTGGGAGGTATCGGGAAGAAATTGGAATGTAATAATATCGATTCATACAGAAGAAAAGGTTCTCTATTGATTCAAACGCTATACCTATGGGATAGGGATAGAGGAAGAGGAAAAAATCGAAATGAAATAAAGAATAAAGCAAAAAAAAATAAGTAAATATCAAAAATAAGTAGAAGATAGAAGAGCCCAGATTCAAAATGAACAAATTGAAACTCGAAAAGGATCCTTCTGATTCTCGAAGAATGAGGGGCAAAGGGATTGATATCGAGAAAGATTTCTTGTTCTTATTAGAATTATAAGATCGTGATTTGATCCGCATATGTTTGGTAAAAAGAATAATCTTCTCCTTTGATCATAAATGGAAAGTGTTCAATTGGAACATGAAAACGTGACTGAATTGGTCTTAGTTACTCTTCGGGACGGAGTGGAGGAAGGGAGGAGATTCTCGAACGAAGAAAAGGATCCAATTACTTCGAAAGAATTGAACGAGGAGCCGTATGAGGTGAAAATCTCATGTACGGTTCTGTAGAGTGACAGTAAGGGTGACTTATCTGTCAACTTTTCCACTATCACCCCCAAAAAACCAAACTCTGCCTTACGTAAAGTTGCCAGAGTACGATTAACCTCTGGATTTGAAATCACTGCTTATATACCTGGTATTGGCCATAATTTACAAGAACATTCTGTAGTATTAGTAAGAGGAGGAAGGGTTAAGGATTTACCCGGTGTGAGATATCACATTGTTCGAGGAACCCTAGATGCTGTCGGAGTAAAGGATCGTCAACAAGGGCGTTCTAGTGCGTTGTAGATTCTTATCCAAGACTTGTATCATTTGATGATGCCATGTGAATCGCTAGAAACATGTGAAGTGTATGGCTAACCCAATAACGAAAGTTTCGTAAGGGGACTGGAGCAGGCTACCATGAGACAAAAGATCTTCTTTCTAAAGAGATTCGATTCGGAACTATTATATGTCCAAGGTCCAATATTGAAATCATTTCAGAGGTTTTCCCTTACTTTGTCCGTGTCAACAAACAATTCGAAATACCTCGACTTTTTCAGAACAGGTCCGAGTCAAATAGCAATGATTCGAAGCACTTCTTTTTACATTACACTATTTCGGAAACCTAAGGACTCGATCGTATGGATATGTAAAATACAGGATTTCCAATCCTAGCAGGAAAAGGAGGGAAACGGATACTCAATTTAAAGTGAGTAAACAGAATTCCATACTCGATCTCATAGATACATATAGAATTCTGTGGAAAGCCGTATTCGATGAAAGTCGTATGTACGGCTTGGAGGGAGATCTTTCATATCTTTCGAGATCCACCCTACAATATGGGGTTAAAAAGCCAAAATAAGTGATTCGTTTTTAGCCCTTATAAAAAGAAAACTGATTCTTGAACCTCTTTCACGCTCATGTCACGTCGAGGTACTGCAGAAGAAAAAACTCCAAAATCCGATCCAATTTATCGTAATCGATTAGTTAACATGTTGGTTAACCGTATTATGAAACACGGAAAAAAATCATTGGCTTATCAAATTATCTATCGAGCCGTGAAAAAGATTCAACAAAAGACAGAAACAAATCCACTATCTGTTTTACGTCAAGCAATACGTGGAGTAACTCCCGATATAGCAGTAAAAGCAAGACGTGTAGGCGGATCGACTCATCAAGTTCCTATTGAAATAGGATCTACACAAGGAAAAGCACTTGCCATTCGTTGGTTATTAGGAGCATCCCGAAAGCGTCCGGGTCGAAATATGGCTTTCAAATTAAGTTCCGAATTAGTAGATGCTGCCAAAGGGAGTGGCGATGCCATACGCAAAAAGGAAGAGACTCATAGAATGGCAGAGGCAAATAGAGCTTTTGCACATTTTCGTTAATCCATGAACAGGATCTATGTAGACACATAGATCCATGGATCCATACATCTCGATCGGAAAAGAATCAATAGAAAAAGAATCGGACGATATCTTTCTCGAAACAAACAAAAAGGAAAAGAAAGATAAAACATAAATCATGATCAACTAAGCCCTCTTGGGGGCTTGCTTAAGAATAAGAAAGAGGAATCTTATGGAAATATCATGGAATAAGGTTTGATCCTATTCATGGGGATTCCGTAAATATCCCATTCCAAAAATAGAAAGTTCGAAACAATTGGGACTTTTTCGGAGATTGGATGCAGTTACTAATTCATGATCTGGCATGTACAGAATGAAAACTTCATTCTCGATTCTACGAGAATTTTTATGAAAGCGTTTCATTTGCTTCTCTTCCATGGAAGTTTCATTTTCCCAGAATGTATCCTAATTTTTGGTCTAATTCTTCTTCTGATGATCGATTCAACCTCTGATCAAAAAGATAGACCTTGGTTCTATTTCATCTCTTCAACTAGTTTAGTAATAAGCATAACGGCCCTATTGTTCCGATGGAGAGAAGAACCTATAATTAGCTTTTCGGGAAATTTCCAAACGAACAATTTCAACGAAATCTTTCAATTTCTTATTTTACTATGTTCAACTCTATGTATTCCTCTATCCGTAGAGTACATTGAATGTACAGAAATGGCTATAACAGAGTTTCTGTTATTCGTATTAACAGCTACTCTAGGAGGAATGTTTTTATGTGGTGCTAACGATTTAATAACTATCTTTGTAGCTCCAGAATGTTTCAGTTTATGTTCCTACCTATTATCCGGATATACCAAGAGAGATGTACGGTCTAATGAGGCTACTATGAAATATTTACTCATGGGTGGGGCAAGCTCTTCTATTCTGGTTCATGGTTTCTCTTGGCTATATGGTTCATCTGGGGGGGAGATCGAGCTTCAAGAAATAGTGAATGGTCTTATCAATACACAAATGTATAACTCCCCAGGAATTTCAATTGCGCTTATATTCATCACTGTAGGAATTGGGTTCAAGCTTTCCCCAGCCCCTTTTCATCAATGGACTCCTGACGTATACGAAGGAGTGCGGTTCGTTCGACAAATTCCTACCTCTATATCTATCTCTGAGATGTTTGGATTTTTCAAAACTCCATAGACATGCAGAAGAGAAATGCTATCCCCACTCGGACCAAGACATAACTTTTACCAAAAGTTTATTGTGATCTTTTTGTTCAAATAACAATTAAGGTGAAGCAGGGTCAGGAACAACGAATCTCTTTATGATAAACAGATCCATTTTACAAGTTCGTTATTACGGGTAGTTCCTACAAAGGATCGGACTAATGACGTATACAATGCTTGAATTATCGATGTAGATGCTACATAGTTGGTTCTCATCCTTCAGAGACTACGAGTGTAATAGGAGCATCCGTTGACAAAAGGATCACCCTAAGATGATCATCTCATGGCTATTGAGAACGAATCAAATCAGATGGTTCTATTTCTCAATCTTTCTGACTTGCTCCTACGGAACCAAGGTCGAAAGGATTGAAAAAGTCAGTCATTCACAACCACTGATGAAGGATTCCTCGAAAAGTTAAGGATTAGTAATCCTTTTGAGAAATCGAATGGATTCGGTCTTATACATACGCGAGGAAGGTAATCAAAAAAGAAAGAAGATGAGTTCTTCTTTCTTTTATCACTTAGGAGCCGTGCGAGATGAAAGTCTCATGCACGGTTTTGAATGAGAGAAAGAAGTGAGGAATCCTCTTTTCGACTCTGACTCTCCCACTCCAGTCGTTGCTTTTCTTTCTGTTACTTCGAAAGTAGCTGCTTCAGCTTCAGCCACGCGAATTTTCGATATTCCTTTTTATTTCTCATCAAACGAATGGCATCTTCTTCTGGAAATCCTAGCTATTCTTAGCATGATATTGGGGAATCTCATTGCTATTACTCAAACAAGCATGAAACGTATGCTTGCATATTCGTCCATCGGTCAAATCGGATATGTAATTATTGGAATAATTGTTGGAGACTCAAATGATGGATATGCAAGCATGATAACTTATATGCTGTTCTATATCTCCATGAATCTAGGAACTTTTGCTTGCATTGTATTATTTGGTCTACGTACCGGAACTGATAACATTCGAGATTATGCAGGATTATACACGAAAGATCCTTTTTTGGCTCTCTCTTCAGCCCTATGTCTCTTATCCCTAGGAGGTCTTCCTCCACTAGCAGGTTTTTTCGGAAAACTCTATCTATTCTGGTGTGGATGGCAGGCAGGCCTATATTTCTTGGTTTCAATAGGACTCCTTACGAGCGTTGTTTCTATCTACTATTATCTAAAAATAATCAAGTTATTAATGACTGGACGAAACCAAGAAATAACCCCTTACGTGCGAAATTATAGAAGATCCCCTTTAAGATCAAACAATTCCATCGAATTGAGTATGACTGTATGTGTGATAGCATCTACTATACCAGGAATATCAATGAACCCAATTCTTGCAATTGCTCAGGATACCCTCTTTTAGCTTCTAGGTCTATTTCTTAGTTCAAGATCCCTCTTACTAACTGGAATCAAAGAATGAGTAGATCTGTTCCGCCCAAAATGGGGTTATGAACTTATAATCATGGAATCGACTCGATCATCAGATTATAAGTTCATTCCATACCGGACCAGACCGGAATAGGGTTATGTACATTCTTATTATGAGAAGGGGTCATTCAAGCGTATGTCATTCAAGCGTATGTAAATAGAGACTATGTTTACATATGGATCCCTACGTCCTTACATTCTATTTAGGATTAGGAATAGGCGTAATCAGACCCGCTTTTGACATATCTATCCTATCGTTATTTGGGTACCATATTCACTTCTTTGGGCTTCTATTGAATCGAGAAATAGGTTTGATTGTACATCTTTTTGATATATATAAGGTATCCTCCGGATAATTCAAATCGAAGCAATTTGATGTCTGACTCAGGCCTATATGACCGATCGATAGAAATACTCCAACACTCCACCTTTGTCATATATTCCATATATCACATTAGATAGATATCATATTCATGGAATACGATTCACTTTCAAGATGCCTTGATGGTGAAATGGTAGACACGCGAGACTCAAAATCTCGTGCTAAAGAGCGTGGAGGTTCGAGTCCTCTTCAAGGCATAATATTGAGAATGCTCATTGAATGAGCAATTCAATAACAGATTTCGGATCTAATCAATATTGATATACCGAGTATCTTATCTGTTGATACGAAGTATTCCGGTGATCCCCACGATCCGAGTCTGAGCTGTTGGAATTGGAATAGGTTCGGCAGCGGATCACGAAATCTTGGCGATCTTCTCTATCTAATGAATGAGTAGTCCGTTTGGAAATCGTCCGCCCCGCACCCACCCCCGAGTATATGATTCAACAGGAATCACACAAGGGTAGATTGATAGAAACCTCTGGTAAAATACCCACCAGTACCCCAACAGATAAAGTACATTACATAGTCCGTTTTAGGGATTGGCGACTTACCCATTCAGTGACTTTGGCACTGGACGTTACCAAAATGGGTACTATCGGGTCGGGTGAATTAGAGAATAGACAGACGTCTGTTGGCATTCCAGCCTTTCTTCTCCTTTCAGGGCCTATCCGAAAGAGAATCCAGTACCTCTTGGTCGTGAATATCTGAATAGGACAAACCGGCCTCCGTGGATATCTTTGCTTCGGAACAAAACAATTAGAATGAGGCTCGGTCAACTGGAATGTGTATTATGCATATGGGAGATCTTCCCATTGAGAAGATCCATCGACCTGAGACGAAGAGAAAGAGAAAGGTCTATCTATTTTCTTTACTTATTCTATCTATTTTCTTTAGTTATTCAGTTAAACCAATGATTCGTTATTGAAGCAGATAGCAACAACCATTTCATCAGACATGCGTATTTTTGATTATCCGATGGATTTACATGGTTTCATTAATGGAAATTGTTTGATGTAGTGAGTACTCTGGTTGTTCGCCGTTCAAGAATTCTTGTTTAGGCAGTTCATATCATCCATACATAGTGTTTTGATCTAAGATTTCAATTCTTCCATGTTTCAGCAGTAGCATATTGTTCCATGGAGCTAAGGTCCAAAATATGGAATAAACAAGTGTTTCCACGACTCTACCACCCGGCCAATCCTGTTCCACTTAATCCCTTCCCTTTTTCATGGCCACATATCTTTAGGGCTAAGGAATGGGAAATCTTTCTCCTGTTACATGAATCAAATGTTTCATTTCATCCGGGAAAAGCCATCTCTTTCTCAACAATGTCTTTGTCATTTGATCCAATAGCGTTCCCTTAGATAGAAACAGATTTGATAAATACTGATAACTCTCGGATAGAGTATTAGAACGGAAAGATCCATTAGATAATGAACTATTGGTTCTAAGCCATCTCTGGCGATGAATCAACAATTCGAAGTGCTTTTCTTGCGTATTCTTGATGAACCAGCGTTTATACATAGATGTAGGAGGATTTGTTTGGGAAGTAATAAGCCCCTTTGACATCTCTTCATCTGCAAAGAATTCTCGACGTGAAAACACAGAGACAAAGGGCTGATCCTTGAATAGGAAAAAGAATGGATCCGCAGGGTCCCAAATGAATTGGCTTATTCGAAAAAAGCCTTGTTCTTTGGAAGATCTATCTCGTGTCTGGTACTGCATGGTTCCACTCTGCAAGAACTCCGAATCATTCTCTTGAAGCTCATCCTCTTTATGATAAATGATCCGCTTGCCCCGAAATGACCCGGCCCAATAGGGAAATCCCAATTCAGTGGGCCTTTCGATACAATCAAATAGATTGCCACAAAGGCGCCATATTCTAGGAGCCCAAACTATGTGATTGAATAAATCCTCCTCTATCTGTTGCGGGTCGACGGCTCCTTCCCCTTCTTCAAACTCCGATTCGTATTTTTCATATAGAAATCTCTGATCAACGATAGAACAAGATCCATTTTGCATCATATCTAACTGATTCCTTGGTTCGGACCGAAGAAGTAATATCACTCGATTATTATCAAACTGACTGCAATCTTTCTCTGTCCGTGAGGATCCCACCGGAGCGCCTTCTACTTCTAATAGGCCATGAACTAGATCAGAATCATTCTCAACGAATCCATAAGAAGTGATCCAATTTTTTTCATCGGGTCCGGGTGAAGACCAAAGATCTTGAGCGACCGATCCGGCAGAACAACTCAAAAGATAAAGAAGTATCGTTAATTTCTTCATGCTCGTTCCAAGTTCGAAGTACCATTTGTACAAATAAGAATACCCTTCCTTACATGATTTCTTCTTCATATAGATAGATATAGGATCCATGGGGCAATTACTTAGAAGTACATTTTGTGCAACAGCCCTTCCTATCTGATAGAAAAGGATCCCATGATCCTGAACCGATCTTACCTGGGATCGCAAATCCCAAGTTTGTCTATGAAGAGCTGATCTAATTGTATTAGTTTCTATAATTGATTTCTTCTGTGTAATACTAATTGATAGGGCCTCATTGATAAGTGCTACAAGATCTCGTGCATTGGAACCCATGGTTATGGACCCGAATCCGTTAGTATGGAACATTTTCTTTTCCAAGTGAAATCCCCTAGTATATGAAAGAATGAAAAAGTGCTTTCGTTGTTGTGGAATAAGAAGCCTTCGTATCTTAATGCATGTATTTAATTTATTCGGAGCTATTAGAGCGGGATCCACTTTTTGGGGAATATGAGTCGAAGCAATAACAAGAATATTTCTAGTGGAACATCTTTCACAATCCCTGGAGAGATAGTTCTCTAATAGACCGAGGGATAAGTAATTCGACTCATTCACATACAGATCATGAATGTTTGGAATCCATATTATGCAAGAAGACATTGCTTTTGCTAATTCGAATTGAAGGGTGATATCAAATCGGTCTATTTTCGGCGTCATATACATAGTTAGCACATTCGTCATAGTTAGCAGCTCCGTATCAAGGTCATCATCAATATCGTCACTATCATCAATATCGATATCGTCACTATCATCAATATCGATATCATCAATAAGATAACCTTTAGGCTTGTCATCCAGGAACTTGTTCGGAAATACCGTAATGAAAGGAACATAGGAGTTTGTCGCTAGGTATTTGACCAAATAGGATCGTCCAGTTCCTATAGAACCTATCACTAAAATACCCCTAGAAGGGGATAGGGCTAAGCGGAGCGAAAAGGGTTTTCCATGAGATGGGAAATGAAAACTATTAGCCCCACACGAGGTTTGTGAATAAGTGATTGTCTGATAATGAGCAAGGAATATCCGTCTTTCTGCTAAACAGGATCTATTGAACTCATAATTCATTAGATACTTTTTATGAATGTCAACTAAGTATCGTAAGTAAATTGATCCCGGTTGTTCAATCATTTGATAACCAGAGTCATTCTTTGATAAATGATCATTATGAGTCAGACTCAATAGAATTTGATCAATCCTTTTTTCTGTCGTTAAGGTGGAGAACTGAACCAAGAATTCTCTTTCTTCATCATCAATCGAATCACTGTTCGCGACCCAGGATTCTATTTTATCATCAATCCAATCACCGTTCACGTTTTTTCTTTTTCTTATCAATGAATAGATCTCTTTACTTGTACGACTTAGATGTCTCGTATTTCTCGAAAAAGTGATTCGATTGATGGGATTTGGTATAATACTTATGAGATCGATGAGATTGATATTCAAATATTTCTTCTTAGAACGTATTGATTTGACCCCATAAGCGGGACCACCACCCAATAGCATGTTGCCACCAGAAGCAGAACCCCGTATTTCTTTCAGAGAATCTCCTAATTGTTCCAGAGCAACTAGAAAGAGATTCTTTAACCAGAAAGAATTCAGTTCAGATGTAGGATACCTATCCAGAAGTTTTCGCAACTCAATCATGTATGATGGAATCATCAAAGATTTGATCTTTTCTAACTCTGTCTGTAACTCACTAGAGGCTCGGGAAACGAAGAGAAGATGTATACGAACGAGATATCCAGCAACAAGAAGAAGGAAAAGGATTGAATAGAGGAACTCCCGAGCATTTGTTGATCTCAGATGTGTCCATATCAATGGAAGGGGTGACTCATTATTTCTATGAATCATTTCTTCGGACAGAAGAAGATTCTGTAAACACTTACTCGAAATCTCACTTATCAGAGTCCGTTGTGGAAGAATCTTCTGAGGAATTGGCCATGATATATCTGATCCATGCATAATATCATGAAAAATGGATACAAATTTTTGACTGCTACTTAGTATCGGCAATGGGTCTGAAAAAGTATCTAAAAGGGTGAAATTTAGATATTTGCACCCTGTCGAAGTAAGGAACCATGGCATATATGTTTGGAACAGATTCCATTTTGAGAGATTTGAAAAAGCACTATCTCGTTGAAAGGTTCTATACATCTGCCCTTTCTCAACGCATTTCTTTAGACAAAGACTCCGTTTTTTCCTCTTTCCGGATGGTAAATATTTCTCAGAACATGGAGTGTGAATCAAACCCATGTTTGAATTGAAACTGAGATACTGATGCAAGTTCTTCCCTTCTGAATCAGATAGATTCATATCTGAAAGAGGCTGACAATAAGTTCTTTCCAAATTGACTATTTGTTCCTCTGTTAGAGGTGTTGCAGAAATGTCTGCGATCGAGTAAATAGCTCTACGAACGAATGGATCGGATCGAATTGGAAAATGGAAAGATTTGTACAAGTTATACGTTTCGTCACCACTTTGTGGAAAATCGTTAGGTATGAATATGTCAGATACCTGTGACTCGATTGGTGAAATAGTCTCTCTCTCCAAAAAAATATGTTTTTTTTTACCGACGCACAAAGAAAATATTTTGTTGCGAATGAACAAGATATTGAGGAATTGTCCATATGTAAGATCATAATTATTGATACGGGTCTTTTCCACATAAAAAGGGAATCTTTTGTTACAATAGAACCAGAAGTGATGTGGATCATTCAAGAATCGAAGTCGATTTGCTTTATAAAAAGAAGATATCAATGAACTTCTATGAAATGGTTTCACGGGATTCAGCCAATTGTCTCGATCATGGGATATCATTGAGAAATAGGAATCCGTGTTATCAAAGGATTTCCTGCGATTATTTCTAGTATGGAATGAGTCAATCATCCACTTTGGTATCCTTTTGAACAAAAATGGTAATATTGTTCCTCCGTTGATCAAGAATTTCGGTCTTTGGGAAGTATCATGATCATCCAATAAGAAGGGTTTCAATTTATTCAAATGAACGATTTGAACACCTATTGATTCTAACAACTGATTGCAGAGTTGATCATTCGGACCCTTCAATTCATAGATGTGGATCTCGGACCTATGAATGGGGATATTCCCGATACTCACAAAGAAAAGGGGAAGTGACTTGGACAAAAAGGGAAGTGACTTGGACAAAAAGAGAAGTGACTTGGACAAAAAGAAACGAAGTGACTTAGACAAATCTTGTTTGTCGATAGCCTCGGACCAATCAATCGAATATTGATTAATACGGAATCGATCGAACACTACTTGAAAACGCTTCTTCTGTTCAGAAACGAAATCTTCCAAATGTTCCTGGAAATTCTTGCTCCCATTGGACCATTTGTATCTATATGCATCAGGATCCCGATTCATGGATCTCTCGGTTCGAGAAATAAGAGGATCAAACCATTTCTTCTGACTCTTTTTCAAATTCGATAAATGTTGGTTGATCGTATATTTCATTACAGTTATATGATTCAGAGTATCATTTCCTATTTGATCCCTTTGAATTCCATATTCGAAGTTGCGATCGGATCTATTCATTAAAAAGAATCGATTCGATACATTTCTTATGTACCCGTAGGTGCTATATTGGATTTGAATCAGATTTCGGATCAATCTATATTGATTGACTGCCTCCATTATGTTGTTGCTAGCAAATACCGCTGTTTTTAGTTTTGGATCTTCCAAATCATTCCCGCAGTGGATCCGGACCGATTTTTTTCTGATCCTTCGATAAAAAGATTCATTCTCTTCATAAAAAAGAGGAGGTAGAACCAATAAAGATTTCTTTTTCGATTCATCTCTGGAGTTGAATACCTCATTCAAGAATTTTTTTTGATCCAACCCGTAGGAATCAATAGAAAAGGCAAATCCCCTATGATACACCAGATCCGGCTCGGTTATTGATAGAGTGAATAGATCTGCCATTTCTTGAAATCTCTCTTCTGATTCAAAATCGTGGTGTAACGTGTATCCCCCTTTGTTCCGGTCATGGAATAGATGAAATAAATCAAAAAATGGATTCTTGTTCAAGAATGAAATCTTATTGGAACTGTCCATATCCGATTCATCCTTCGGAACCATATCACATCCCGGATCTGATGAAATAGGATGAATTGAGACGGTTTTTTGTAAATACGTAATTATCTTGAATATATCAACCATTTCTTTATTTTCCGATCGCCTGGAAGGGACAAAAGAAACATCTTGTTTTTTCTTCCAAAATCTCTGATCTCTAGTGGACCTCTCAGTAGGATTCGAACCCAGATGAAGTTCTGACCATCTGTCAGAGAAAAAAGAACGAATTGATCTTGTAGGATTCCCAAGAAATTCTTCGATTTCTTCCGGAAGCAGATGATTATTCATCTGCTTCTCACGTTCCGTGAATAGCCGGGACATTGAGGAAGATCCAAAAAGGCATTTCGGGAATCGATCTGATTCTATCTCTGTTCGTTCCGTTTGAAGAAAGGAAGGATCCCAAAGAATCGATCTTTCTTTTAGTTGCTGAATCTCTGTTTGATCGATCAATGTGTGATATTCTGAATCCTCATTTCTAATGGAATCGAAATGATCTATGGATTGATCAGAAGATCCTTTCAATTGGCTAGAATCCGTTACTTGAACGAAAATAGATCTTGTGGAATCATATTGAATATTTGACAATACATTCCGTACCTTGCTAAAAAACCGATCCTTGTTTCCCAACCACACATTGTCTAACCAAATCAAATTCTCTCTCGATACGTTCCTCAAAAAATCCAATTCGTGCTGATTCTTCCCCCAACTAACGAAGAGATCTTGGCGGAATTGCCACATATGAAATTGAGCACAATTTTGCAAAGAAATACCCCACTTGTTTCTCGAGAAGAGATGGGAAACATGCTCAATATCATTTGATTGAATAGTTGCCTCAGCTCCTTGCTGTTTGAAGAAACCCTTCCCTTCAATTGGTCTTTTTTCACGAAAAGCAGACATGAGATAACAAATCAAGTCTTTCCCTAAGATTTCGAATAGCTGTCCCGAATTCAAGTTGATTATGTTTCGCTTCTTCCTCGGAGAAAGACGATCAAACAATTCCCAATCATGGTCCTTGCGGATCGGATCATCCATATAGGATAAAAAAAGAAACTCCAGATATTTGCTATCTTTCTCTTTGAATGAGATCTCAATTCCAGCTACGGTTTCATTAGATATCTTACAACTAAAATCCCTCTTTTTTCCGATCCGGTTCCTCCACCATCGCGAACTCCGCATGATACACTTTTTATTTATTGGGAGAACCCAAGTAATCTCTTGCGGATCCATGAAACAACTCTCAGAAATCTTTTTCCCTTTTGGAAGATACAGGAGCGAAACAATCAACCTATTGATATTGGAAGACCAAAAAGATTCTTCCAATGTCTCATTTCTGGGTCCAATGGAATTCATAGGTATAGGAAGAAGCCCCATCAAATAGAGATTCTTTCTTTCGACCATCTTTCGATTGTTAATACGAGATATAAGGACCGCTACTACAAGCAGTACTACACCTTTGATCGTGAAATATCGATTGCTTGTTGAACCCTGTGAATCACGTGAAAGTAGGATACTCCAAATTCGGGGGTCAAAGAGTTTCATAAAACGTTCTTGGTGGAAAAAAATGTGAGTGAAAGATCCCACTGAATCGAATTTGATCCATGAATCTAAGAAATAGTGAGAATTCTTGATCTCTCTCAATATCTCTCTCAATTCGAAGATCCAGGATTTGAATTGATGTCGTTTCATTGATTCCTCCTAAAGATTTCATTTCAATTGAAATTTGGTTATTCACGATGTACGATGATCCCTGTTAAGCATCCATGGCTGAATGGTTAAAGCGCCCAACTCATAATTGGCAAATTCGTAGGTTCAATTCCTGCTGGATGCACGCCAATGGGAACGTTCAATAAGTCTATTGGAATTGGCTCTGTATCAATGGAATCTCATCATCCATACATAACGAATTGGTATGGTATATTCATACCATAACATATGAACAGTAAGAACTAGAATTCTTATCGATACTGGAACTCATAGGGAAGAAAATGGATTTATGGATGGAATCAAATATGCAGTATTTACAGAAAAAAGTATTCGGTTATTGGGGAACAATCAATATACTTCTAATGTCGAATCCGGATCAACTAGGACAGAAATAAAGCATTGGGTCGAACTCTTCTTTGGTGTCAAGGTAATAGCTATGAATAGTCATCGACTACCCGGAAAGGGTAGAAGAATGGGACCTATTATGGGACATACAATGCATTACAGACGTATGATCATTACGCTTCAACCGGGTTATTCTATTCCACCTCTTATAGAGAAAAGAACTTAAAGCAAAATACTTAATAACACGGCGATACATTTATACAAAACTTCTACCCCGAGAACACGCAATGGAGCCGTAGACAGTCAAGTGAAATCCAATCCACGAAATAATTTGATCTATGGACGGCATCGTTGTGGTAAAGGTCGTAATGCCAGAGGAATCATTACCGCAAGGCATAGAGGGGGAGGTCATAAGCGTCTATACCGTAAAATCGATTTTCGACGGAATCAAAAAGACATATCTGGTAGAATCGTAACCATAGAATACGACCCTAATCGAAATGCATACATTTGTCTCATACACTATGGGGATGGTGAGAAGAGATATATTTTACATCCCAGAGGGGCTATAATTGGAGATACCATTGTTTCTGGTACAGAAGTTCCTATATCAATGGGAAATGCCCTACCTTTGAGTGCGGTTTGAACTATTGATTTACGTAATTGGAAGTAACCAATTAGGTTTACGACGAAACCTAGAAATCGATCACTGATCCAATTTGAGTACCTCTACGGGATAGACCTCAACAGAAAACTGTTGAGTAACGGCAGCAAGTGATTGAGTTCAGTAGTTCCTCATAGAAAATTATTGACTCTAGAGATATGGTAATATGGAGAAGACAAAATTGTTTGAAGCACGCACAGAACCGGAAGCGCCCCTTGTTTCAAATTTCAAAGAGAGGAGGGCGGGTTATTCACATTTAATTTGATGGTCAGAGGCGAATTGAAAGCTAAGCAGTGGTAATTAAGATCCCCCGGGGGAAAAATAGAGATGTCTCCTACGTTACCCGTAATATGTGGAAGTATCGACGTAATTTCATAGAGTCATTCGGTCTGAATGCTACATGAAGAACATAAGCCAGATGACGGAACGGGGAGACCTAGGATGTAGAAGATCATAACATGAGTGATTCGGCAGATTTGGATTCCTATATATCCACTCATGTGGTACTTCATCATACGATTCATATAAGATCCATCTGTCTAGATATCATCATATACATCTAGAAAGCCGTATGCTTTGGAAGAAGCTTGTACAGTTTGGGAAGGGGTTTTTATTGATAAAAAAGAAGAATCTACTTCAACCGATATGCCCTTAGGCACGGCCATACATAACATAGAAATCACACGTGGAAAGGGTGGACAATTAGCTAGAGCAGCAGGTGCTGTAGCGAAACTGATTGCAAAAGAGGGTAAATCGGCCACATTAAGATTACCATCTGGGGAGGTCCGTTTGATATCCAAAAACTGCTTAGCAACAGTCGGACAAGTGGGTAATGTTGGGGTGAACCAAAAAAGTTTGGGTAGAGCCGGATCTAAGTGTTGGCTAGGTAAGCGTCCTGTAGTAAGAGGGGTAGTTATGAACCCTGTAGACCATCCCCATGGGGGCGGTGAAGGGAGAGCCCCAATTGGGAGAAAAAAACCCACAACCCCTTGGGGTTATCCTGCGCTTGGAAGAAGAAGTAGGAAAAGGAAAAAATATAGTGATAGTTTTATTCTTCGTCGCCGTAAATAGGAATATGGAAAATCGAATTTTTGGAATTTGAAATAATGTGATGGGCGAACGACGGGAATTGAACCCGCGCATGGTGGATTCACAATCCACTGCCTTGATCCACTTGGCTACATCCGCCCCTTATCTTATCTAGCTAAAGGATTTTATCTTTTTTCCATTCATCATTATTGTATTTATTCTGACCTCCATACTTAGATCGAGATATTGGACATAGAATGCCAATCTTTAAAATGTAAAAAAAAAGGAGTAATCAGCTGTGACACGTTCACTAAAAAAAAATCCTTTTGTAGCTAATCATTTAGCGGGAAAAATTGAAAAACTCAACATGAGGGAGGAGAAAGAAATAATAGTAACTTGGTCTCGGGCATCTACCATTATACCCACAATGATTGGCCATACAATCGCTATTCATAATGGAAAGGAACATTTACCTATTTATATAACAGATCGTATGGTAGGTCACAAATTGGGAGAATTCGCGCCTACTCTGACTTTCGCGAGACATGCAAGAAACGATAATAAATCTCGTCGTTAATTAAGTTAATTGGAATTTGGAATAGAAAAATTGAGAAGAAAAAATA
>Arabidopsis_thaliana_cp
[truncated: 6,802,389 more chars]
