# Supplementary material for: New plastome structural rearrangements discovered in core Tillandsioideae (Bromeliaceae) support recently adopted taxonomy
Source: Front Plant Sci. 2022 Aug 1;13:924922. doi: 10.3389/fpls.2022.924922 (PMC9378858; doi:10.3389/fpls.2022.924922)
Supplement: Supplementary Material 6 — Reconstructed ancestral state node values, including their variance, as well as lower and upper 95% CI, for the 20 studied plastome attributes on the Tillandsioideae phylogeny. [file Data_Sheet_2.xlsx]

## Sheet: A
Subfamily	Species	Genome size (bp)	LSC size (bp)	SSC size (bp)	IR size (bp)	Source	Accession	Notes
Bromelioideae	Ananas comosus	159636	87466	18622	26774	Nashima et al., 2015	NC_026220.1
Bromelioideae	Ananas comosus	159636	87466	18622	26774	Redwan et al., 2015	KR336549.1
Bromelioideae	Ananas comosus	159521	85987	18469	25768	Li et al., 2016	KU598872.1	LSC, SSC, and IR sizes reported by the authors seem to be incorrect, but we were not able to inequivocally identified the IRs from their sequence
Bromelioideae	Cryptanthus acaulis	158574	87144	18612	26409	Wu et al., 2022	OK539706.1
Bromelioideae	Fascicularia bicolor subsp. bicolor	161423	85373	18450	28800	Paule et al., 2020	MN563795.1
Bromelioideae	Neoregelia sp.	158259	86700	18243	26658	Wu et al., 2022	OK539737.1
Bromelioideae	Ochagavia carnea	162835	83885	18458	30246	Paule et al., 2020	MN563799.1
Bromelioideae	Ochagavia elegans (isolate S79)	158163	86453	18202	26754	Paule et al., 2020	MN563796.1
Bromelioideae	Ochagavia elegans (isolate S82)	158163	86453	18202	26754	Paule et al., 2020	MN563798.1
Puyoideae	Puya mirabilis	159829	87800	18529	26750	Paule et al., 2020	MN563797.1
Tillandsioideae	Alcantarea odorata	157077	85804	17857	26708	This study
Tillandsioideae	Barfussia laxissima	157405	85566	18449	26695	This study
Tillandsioideae	Catopsis sessiliflora	158397	86704	18167	26763	This study
Tillandsioideae	Goudaea ospinae	157957	86098	18431	26714	This study
Tillandsioideae	Guzmania conifera	157777	85840	18541	26698	Wu et al., 2022	OK539726.1
Tillandsioideae	Guzmania osyana	157663	85768	18425	26735	This study
Tillandsioideae	Lemeltonia narthecioides	155978	84649	17809	26760	This study
Tillandsioideae	Lutheria splendens	157050	85219	18391	26720	This study
Tillandsioideae	Mezobromelia capituligera	157543	85909	18206	26714	This study
Tillandsioideae	Pseudalcantarea macropetala	143799	98341	18474	13492	This study
Tillandsioideae	Pseudalcantarea viridiflora	144169	98667	18414	13544	This study
Tillandsioideae	Racinaea ropalocarpa	157046	85719	17925	26701	This study
Tillandsioideae	Tillandsia achyrostachys	159171	86311	16946	27957	This study
Tillandsioideae	Tillandsia australis	157679	86328	17899	26726	This study
Tillandsioideae	Tillandsia bermejoensis	155985	85453	18654	25939	This study
Tillandsioideae	Tillandsia brachycaulos	157145	85724	18275	26573	This study
Tillandsioideae	Tillandsia cacticola	157057	85425	18072	26780	This study
Tillandsioideae	Tillandsia cereicola	157533	85755	18304	26737	This study
Tillandsioideae	Tillandsia deppeana	157097	85840	17879	26689	This study
Tillandsioideae	Tillandsia disticha	156538	85211	17941	26693	This study
Tillandsioideae	Tillandsia duratii	155373	84777	18632	25982	This study
Tillandsioideae	Tillandsia edithae	156777	85569	17890	26659	This study
Tillandsioideae	Tillandsia espinosae	158114	86347	18297	26735	Möbus et al., 2021	MW442081.1	Size of the LSC, SSC and IR regions were corrected
Tillandsioideae	Tillandsia espinosae	158115	86349	18296	26735	This study
Tillandsioideae	Tillandsia gymnobotrya	159182	86250	17124	27904	This study
Tillandsioideae	Tillandsia ignesiae	156918	85587	17897	26717	This study
Tillandsioideae	Tillandsia imperialis	156577	86070	17831	26338	This study
Tillandsioideae	Tillandsia ixioides	156950	86353	18655	25971	This study
Tillandsioideae	Tillandsia landbeckii	159131	87164	18521	26723	Chávez-Galarza et al., 2021	MZ676663.1
Tillandsioideae	Tillandsia malzinei	157774	86034	18278	26731	Möbus et al., 2021	MW442082.1	Size of the LSC, SSC and IR regions were corrected
Tillandsioideae	Tillandsia malzinei	157759	86031	18286	26721	This study
Tillandsioideae	Tillandsia punctulata	159113	86211	17120	27891	This study
Tillandsioideae	Tillandsia purpurea	156816	85423	17915	26739	Möbus et al., 2021	MW442083.1	Size of the LSC, SSC and IR regions were corrected
Tillandsioideae	Tillandsia schiedeana	157155	85734	18267	26577	This study
Tillandsioideae	Tillandsia sphaerocephala	157384	86061	17905	26709	This study
Tillandsioideae	Tillandsia usneoides	159657	87439	18612	26803	Poczai and Hyvönen, 2017	KY293680.1
Tillandsioideae	Tillandsia usneoides	155929	85368	18635	25963	This study
Tillandsioideae	Tillandsia utriculata	157294	85854	18260	26590	This study
Tillandsioideae	Vriesea saundersii	157850	86002	18406	26721	This study
Tillandsioideae	Vriesea sucrei	157278	85549	18417	26656	This study
Tillandsioideae	Vriesea × poelmanii	157854	85946	18422	26743	Wu et al., 2022	OK539749.1
Tillandsioideae	Wallisia cyanea	157200	85809	18077	26657	This study
Tillandsioideae	Werauhia vanhyningii	157293	85588	18433	26636	This study
Tillandsioideae	Zizkaea tuerckheimii	158008	86037	18477	26747	This study

## Sheet: B
Species	Plastome size (bp)	LSC size (bp)	SSC size (bp)	IR size (bp)	Total GC content (%)	LSC GC content (%)	SSC GC content (%)	IR GC content (%)	Total No. SSR/kb	No. SSR/kb in LSC	No. SSR/kb in SSC	No. SSR/kb in IR	Total No. Tandem repeats/kb	No. Tandem repeats/kb in LSC	No. Tandem repeats/kb in SSC	No. Tandem repeats/kb in IR	No. SSR in coding regions/kb	No. SSR in non-coding regions/kb	No. Tandem repeats in coding regions/kb	No. Tandem repeats in non-coding regions/kb
Alcantarea odorata	157077	85804	17857	26708	37.4663	35.4004	31.6627	42.725	0.235553	0.384597	0.224002	0	0.394711	0.454524	0.448004	0.299536	0.0434617	0.507364	0.173847	0.707235
Barfussia laxissima	157405	85566	18449	26695	37.3425	35.3154	31.1724	42.7234	0.196944	0.292172	0.216814	0.0374602	0.482831	0.619405	0.433628	0.299682	0.0435355	0.41205	0.174142	0.915667
Catopsis sessiliflora	158397	86704	18167	26763	37.2034	35.0295	31.4251	42.6858	0.359855	0.530541	0.275224	0.112095	0.441928	0.611275	0.220179	0.22419	0.0326655	0.811335	0.119774	0.886458
Goudaea ospinae	157957	86098	18431	26714	37.326	35.2703	31.3168	42.7117	0.253233	0.383284	0.271282	0.0374336	0.468482	0.569119	0.542564	0.299468	0.0543608	0.530472	0.163082	0.894224
Guzmania osyana	157663	85768	18425	26735	37.3398	35.294	31.2619	42.7155	0.266391	0.408078	0.379919	0	0.482041	0.606287	0.488467	0.299233	0.0653182	0.547071	0.185068	0.896588
Lemeltonia narthecioides	155978	84649	17809	26760	37.42	35.3637	31.3886	42.6794	0.224391	0.330778	0.280757	0.0373692	0.38467	0.484353	0.280757	0.261584	0.0761648	0.437008	0.16321	0.702335
Lutheria splendens	157050	85219	18391	26720	37.4378	35.4487	31.336	42.7096	0.254696	0.398972	0.217498	0.0374251	0.439351	0.539786	0.434995	0.299401	0.0217372	0.584238	0.152161	0.845607
Mezobromelia capituligera	157543	85909	18206	26714	37.3695	35.3001	31.4676	42.7079	0.272941	0.430688	0.219708	0.0374336	0.488755	0.628572	0.439416	0.299468	0.0434674	0.595238	0.152136	0.961538
Pseudalcantarea macropetala	143799	98341	18474	13492	37.2986	35.8406	31.2168	46.7759	0.236441	0.31523	0.16239	0	0.417249	0.46776	0.541301	0.148236	0.0488103	0.485052	0.146431	0.776084
Pseudalcantarea viridiflora	144169	98667	18414	13544	37.2688	35.8073	31.2371	46.6923	0.256643	0.324323	0.271533	0	0.416178	0.49662	0.380146	0.147667	0.0488138	0.530333	0.122035	0.803536
Racinaea ropalocarpa	157046	85719	17925	26701	37.3336	35.2267	31.3696	42.7175	0.197394	0.314983	0.223152	0	0.375686	0.478307	0.27894	0.262162	0.0435341	0.414339	0.174136	0.659874
Tillandsia achyrostachys	159171	86311	16946	27957	37.2241	35.1624	31.2817	42.2077	0.232454	0.301236	0.177033	0.143077	0.471191	0.63723	0.295055	0.286154	0.0544141	0.475603	0.163242	0.891756
Tillandsia australis	157679	86328	17899	26726	37.3474	35.2365	31.4654	42.7262	0.272706	0.40543	0.335214	0.0374167	0.513702	0.660272	0.502821	0.299334	0.0435355	0.592705	0.185026	0.972644
Tillandsia bermejoensis	155985	85453	18654	25939	37.401	35.3036	31.6715	42.9161	0.256435	0.421284	0.214431	0	0.416707	0.573415	0.160823	0.269864	0.0435711	0.560914	0.152499	0.794628
Tillandsia brachycaulos	157145	85724	18275	26573	37.3528	35.2725	31.2941	42.7916	0.279996	0.408287	0.383037	0.0376322	0.413631	0.536606	0.328317	0.263425	0.0436367	0.610883	0.163638	0.763604
Tillandsia cacticola	157057	85425	18072	26780	37.3762	35.3105	31.4298	42.6774	0.222849	0.327773	0.166003	0.0746826	0.471167	0.597015	0.38734	0.29873	0.0326431	0.491144	0.195859	0.859502
Tillandsia cereicola	157533	85755	18304	26737	37.3477	35.3064	31.2391	42.7123	0.241219	0.338173	0.38243	0.0374014	0.463395	0.571395	0.491696	0.261809	0.0435982	0.516827	0.174393	0.866446
Tillandsia deppeana	157097	85840	17879	26689	37.3495	35.226	31.4391	42.7442	0.273716	0.442684	0.167795	0.0374686	0.394661	0.477633	0.335589	0.26228	0.0544283	0.582527	0.185056	0.689835
Tillandsia disticha	156538	85211	17941	26693	37.3347	35.2126	31.3695	42.7266	0.268305	0.410745	0.390168	0	0.453564	0.539836	0.445906	0.299704	0.0544852	0.571252	0.174353	0.849159
Tillandsia duratii	155373	84777	18632	25982	37.4396	35.3716	31.6767	42.8797	0.257445	0.35387	0.214684	0.115465	0.463401	0.648761	0.214684	0.230929	0.0651713	0.537057	0.162928	0.90036
Tillandsia edithae	156777	85569	17890	26659	37.4137	35.2955	31.5931	42.766	0.287032	0.420713	0.279486	0.0750216	0.414602	0.549264	0.279486	0.225065	0.0544348	0.616105	0.185078	0.739326
Tillandsia espinosae	158115	86349	18296	26735	37.3026	35.2442	31.1762	42.723	0.215033	0.301104	0.218627	0.0748083	0.505961	0.648531	0.491911	0.261829	0.0435754	0.452352	0.185195	0.94994
Tillandsia gymnobotrya	159182	86250	17124	27904	37.2404	35.1896	31.3537	42.2162	0.251285	0.313043	0.291988	0.143349	0.496287	0.66087	0.467181	0.215023	0.0543892	0.520431	0.184923	0.921906
Tillandsia ignesiae	156918	85587	17897	26717	37.3768	35.2834	31.4187	42.7256	0.248537	0.385573	0.223501	0.0374294	0.426975	0.584201	0.223501	0.224576	0.0435455	0.537965	0.174182	0.783892
Tillandsia imperialis	156577	86070	17831	26338	37.4059	35.2713	31.5686	42.8696	0.261852	0.395027	0.168246	0.0759359	0.498157	0.604159	0.392575	0.37968	0.0438895	0.565412	0.208475	0.901603
Tillandsia ixioides	156950	86353	18655	25971	37.3093	35.1823	31.584	42.9017	0.324944	0.474795	0.32163	0.077009	0.541574	0.764305	0.21442	0.269531	0.0761896	0.676153	0.163264	1.0757
Tillandsia malzinei	157759	86031	18286	26721	37.3139	35.2408	31.3245	42.7005	0.221857	0.302217	0.273433	0.0748475	0.513441	0.662552	0.546866	0.261966	0.0544212	0.455353	0.195916	0.956241
Tillandsia punctulata	159113	86211	17120	27891	37.2572	35.2136	31.361	42.2251	0.263963	0.371182	0.233645	0.107562	0.483933	0.63797	0.46729	0.215123	0.0543928	0.550685	0.184935	0.893003
Tillandsia schiedeana	157155	85734	18267	26577	37.3599	35.2847	31.3023	42.7889	0.273615	0.396575	0.383205	0.0376265	0.419968	0.548207	0.328461	0.225759	0.0436367	0.59552	0.163638	0.778757
Tillandsia sphaerocephala	157384	86061	17905	26709	37.3977	35.2982	31.5331	42.7459	0.22874	0.36021	0.167551	0.0374406	0.463834	0.615842	0.279252	0.262084	0.0435341	0.488535	0.18502	0.854936
Tillandsia usneoides	155929	85368	18635	25963	37.3952	35.3107	31.5965	42.9034	0.26294	0.40999	0.21465	0.0385164	0.480988	0.620842	0.375637	0.269614	0.0435483	0.57743	0.18508	0.905161
Tillandsia utriculata	157294	85854	18260	26590	37.2869	35.1748	31.2651	42.7642	0.260658	0.396021	0.164294	0.0752162	0.483172	0.640622	0.438116	0.225649	0.0436481	0.563578	0.152768	0.944373
Vriesea saundersii	157850	86002	18406	26721	37.3956	35.3724	31.4463	42.7005	0.240735	0.360457	0.380311	0	0.538486	0.674403	0.543301	0.29939	0.0543945	0.500538	0.184941	1.03141
Vriesea sucrei	157278	85549	18417	26656	37.4127	35.3762	31.4058	42.7559	0.20982	0.327298	0.271488	0	0.464146	0.59615	0.488679	0.22509	0.0326367	0.459017	0.184941	0.856832
Wallisia cyanea	157200	85809	18077	26657	37.367	35.2527	31.4709	42.7693	0.178117	0.268037	0.165957	0.0375136	0.375318	0.512767	0.110638	0.225082	0.0435313	0.367467	0.174125	0.658378
Werauhia vanhyningii	157293	85588	18433	26636	37.4003	35.4138	31.2266	42.7279	0.247945	0.3622	0.325503	0.0375432	0.464102	0.595878	0.379754	0.262802	0.043483	0.535963	0.173932	0.872854
Zizkaea tuerckheimii	158008	86037	18477	26747	37.3196	35.279	31.2551	42.6964	0.253152	0.36031	0.487092	0	0.487317	0.627637	0.432971	0.261712	0.0543502	0.530207	0.14131	0.969521
MAX	159182	98667	18655	27957	37.4663	35.8406	31.6767	46.7759	0.359855	0.530541	0.487092	0.143349	0.541574	0.764305	0.546866	0.37968	0.0761896	0.811335	0.208475	1.0757
MIN	143799	84649	16946	13492	37.2034	35.0295	31.1724	42.2077	0.178117	0.268037	0.16239	0	0.375318	0.454524	0.110638	0.147667	0.0217372	0.367467	0.119774	0.658378
MEAN	156607	86478.1	18138.5	25995	37.3496	35.3076	31.3947	42.9245	0.251077	0.371024	0.263343	0.0462751	0.457069	0.587632	0.381369	0.260077	0.048242	0.53476	0.170561	0.857592
