# Supplementary material for: New plastome structural rearrangements discovered in core Tillandsioideae (Bromeliaceae) support recently adopted taxonomy
Source: Front Plant Sci. 2022 Aug 1;13:924922. doi: 10.3389/fpls.2022.924922 (PMC9378858; doi:10.3389/fpls.2022.924922)
Supplement: Supplementary Material 7 — BAMM results for six plastome attributes where evolutionary rate shift sets were detected with PP ≥ 0.5. Branch colors reflect the rate of the trait evolution. [file Data_Sheet_3.ZIP]

Archive with 7 entries (6 files):
- Supplementary_Material_S7/
- Supplementary_Material_S7/IR_GC_content.pdf
- Supplementary_Material_S7/IR_size.pdf
- Supplementary_Material_S7/LSC_GC_content.pdf
- Supplementary_Material_S7/LSC_size.pdf
- Supplementary_Material_S7/Plastome_size.pdf
- Supplementary_Material_S7/SSC_size.pdf
